# Supplementary material for: Large vessels as a tree of transmission lines incorporated in the CircAdapt whole-heart model: A computational tool to examine heart-vessel interaction
Source: PLoS Comput Biol. 2019 Jul 15;15(7):e1007173. doi: 10.1371/journal.pcbi.1007173 (PMC6677326; doi:10.1371/journal.pcbi.1007173)
Supplement: S1 Dataset — This file provides pressure data at thirteen locations, generated using on the one hand the TL model and on the other hand the PWP model. Each column contains a pressure waveform for a specific location and model. Column headers are coded as ‘Seg#_Model_Flow’. For example, ‘Seg1p2_TL_Flow’ denotes the pressure over time for the ‘1+2’ tube as generated by the TL model. (CSV) [file pcbi.1007173.s002.csv]

	TL Model														PWP Model
Tube #	1+2	4	15	19+27	3	16	20	21	22	23	24	26	25		1+2	4	15	19+27	3	16	20	21	22	23	24	26	25
	80.77221558	80.76987826	80.77042045	80.78291443	80.75651071	80.7860343	80.66817565	80.26341348	78.66684994	76.10278924	76.7605461	76.0858028	75.19215506		80.0346465	80.03263401	80.03472673	80.00979464	80.02526137	80.03018555	80.00169929	78.91573709	79.33894619	77.24778629	77.7371195	76.91768236	75.49903994
	80.74677588	80.74426212	80.74461902	80.75735912	80.73048499	80.76018181	80.64072111	80.23505249	78.614398	76.04300357	76.70274453	76.03634601	75.1317419		79.94680433	79.99989945	80.0018154	79.98097277	79.99607705	80.00145712	79.97209477	78.88557241	79.29138707	77.18315916	77.67649966	76.85368956	75.432219
	80.721333	80.71864327	80.71881571	80.72799887	80.70445903	80.73432164	80.61328578	80.20517676	78.56220935	75.98253367	76.63958906	75.98373837	75.0715986		79.91243904	79.98577467	79.98895549	79.95194134	79.96885548	79.97274456	79.94268918	78.85543642	79.24388416	77.11873943	77.61606311	76.79000529	75.36562885
	80.68878302	80.68630627	80.68635836	80.69964484	80.67157854	80.70200142	80.58047161	80.16984893	78.49544161	75.90469872	76.57118718	75.92356369	74.99924148		79.92314598	79.95132358	79.95292165	79.92401063	79.93586375	79.94400268	79.91240447	78.82533064	79.19644029	77.05452566	77.55581002	76.72662772	75.29926924
	80.66551185	80.66222125	80.66193714	80.67774681	80.64716733	80.67718953	80.55205838	80.14615904	78.44884683	75.85514736	76.52275451	75.88260157	74.93846058		79.96448494	79.90545396	79.90663878	79.89357638	79.90855486	79.91543813	79.88417464	78.79524292	79.14905827	76.99051647	77.49574063	76.66355503	75.23313994
	80.64430651	80.64086598	80.64043248	80.65287145	80.62548153	80.65561786	80.52922942	80.12100056	78.40608658	75.8050555	76.46957727	75.83868828	74.88888796		80.02494699	79.86829903	79.87137836	79.86526428	79.88435764	79.88648285	79.85423164	78.76521966	79.10174089	76.92671055	77.43585518	76.60078536	75.16724082
	80.61755699	80.61439194	80.61413706	80.62564842	80.59856617	80.62921038	80.5027266	80.09031773	78.35208181	75.74010596	76.40795653	75.78616027	74.83115578		80.09803694	79.84855363	79.85268396	79.83848887	79.8553781	79.85801365	79.82318531	78.73513899	79.05449122	76.86310668	77.37615396	76.53831687	75.10157176
	80.59870889	80.5869101	80.58710258	80.5997539	80.57066944	80.60141873	80.47341361	80.06109414	78.2978118	75.67828342	76.34938705	75.73629218	74.76820246		80.17982172	79.84121665	79.84369337	79.80929633	79.82088798	79.82954466	79.79402707	78.70519228	79.00731101	76.79970369	77.31663727	76.4761477	75.03613272
	80.60136637	80.5606403	80.56166664	80.57486898	80.54399236	80.57476909	80.44480957	80.03343693	78.24644234	75.61991842	76.29386063	75.68921622	74.70717523		80.266538	79.8342818	79.83440799	79.77784352	79.78685643	79.8005299	79.7665709	78.67524426	78.96020599	76.73650049	77.25730544	76.414276	74.9709237
	80.63837631	80.53621584	80.53810152	80.54959754	80.51920876	80.54997807	80.41790407	80.00677126	78.19915917	75.56560005	76.23904989	75.64357808	74.65038013		80.35522222	79.81649593	79.81679565	79.74782303	79.75880616	79.77163743	79.73800993	78.64521607	78.91317317	76.67349606	77.19815881	76.35269992	74.90594476
	80.7022904	80.51132021	80.51390119	80.52358337	80.49394098	80.5249481	80.39159666	79.97844091	78.15036349	75.50728115	76.18160693	75.5953732	74.59495894		80.44479577	79.78206956	79.78584638	79.72128058	79.73693184	79.74341406	79.70682764	78.61528579	78.86622259	76.61068947	77.13919776	76.29141761	74.841196
	80.78089146	80.48489048	80.48783631	80.49786532	80.46715281	80.49839257	80.36418862	79.94964389	78.09881048	75.44641063	76.1242307	75.54676353	74.53699119		80.53559186	79.73167577	79.73979841	79.69635359	79.71655342	79.71527813	79.67455779	78.58549619	78.81935334	76.54807986	77.08042263	76.23042723	74.77667757
	80.86406486	80.45866846	80.4615682	80.47253064	80.4405817	80.4718057	80.33630471	79.92199198	78.04870898	75.38896526	76.06861511	75.50006372	74.47780664		80.62800048	79.67084259	79.68067061	79.66937173	79.69186027	79.68642071	79.64406464	78.55565914	78.7725635	76.48566643	77.02183383	76.16972697	74.71238968
	80.94860913	80.43326183	80.43588234	80.44716653	80.41483748	80.44604589	80.30916111	79.89452759	78.00048262	75.33265499	76.01317212	75.45370531	74.42025913		80.72166787	79.60727754	79.61423218	79.63825225	79.6596176	79.65700826	79.61674795	78.52568667	78.72586387	76.42344848	76.96343173	76.109315	74.64833256
	81.03339737	80.40798655	80.41032575	80.42189647	80.38923682	80.42055072	80.28238035	79.86669846	77.95251681	75.27553657	75.95730277	75.40686371	74.36432557		80.81569214	79.54844604	79.54872399	79.60420705	79.62077786	79.62801863	79.5913194	78.49574594	78.67925809	76.36142538	76.90521672	76.04918952	74.58450651
	81.11784159	80.38223256	80.38442092	80.39714482	80.36315236	80.3946182	80.25523619	79.83864303	77.90378037	75.21741838	75.90148356	75.35984082	74.30840804		80.90928331	79.50014409	79.49276559	79.57087193	79.57970098	79.60005431	79.5648412	78.46601852	78.6327388	76.29959658	76.84718921	75.98934876	74.52091184
	81.20231638	80.35623939	80.35831217	80.37309931	80.3368208	80.3683486	80.22781894	79.81087623	77.85506534	75.15997729	75.8462449	75.31340893	74.25190413		81.00223201	79.46611861	79.45340514	79.54181256	79.54187974	79.57260582	79.53489983	78.43643972	78.58630927	76.23796159	76.78934957	75.92979096	74.45754893
	81.287357	80.33052029	80.33236567	80.34957272	80.31079681	80.34227995	80.20064856	79.78335116	77.80738207	75.10376199	75.79119453	75.26741952	74.19579796		81.09492715	79.44833406	79.43496491	79.5181625	79.51148886	79.5445307	79.5012754	78.40676302	78.53998397	76.17652002	76.7316982	75.87051437	74.39441816
	81.37274122	80.30498305	80.30651805	80.32622106	80.2850763	80.31646745	80.17374472	79.75570003	77.76028719	75.04733982	75.73594614	75.2213304	74.14120191		81.18803193	79.44741798	79.43877661	79.49782525	79.4898439	79.51517444	79.46611422	78.37684961	78.49376607	76.11527154	76.67423548	75.81151729	74.33151996
	81.4581128	80.27935858	80.28050018	80.30264207	80.25936553	80.29058747	80.14673325	79.72798266	77.71315379	74.99056173	75.68079439	75.17526231	74.08827971		81.28206751	79.46301534	79.46356131	79.47658765	79.47521351	79.48502535	79.43267622	78.34683788	78.44764419	76.05421591	76.61696177	75.75279803	74.26885479
	81.5435072	80.25398205	80.25426957	80.27848442	80.23360191	80.26452224	80.11957624	79.70037224	77.66608463	74.93409115	75.62602973	75.1294685	74.03666203		81.37712606	79.49401283	79.50615262	79.45035916	79.46374479	79.45535239	79.40351839	78.31701703	78.40161525	75.99335295	76.55987744	75.69435493	74.20642313
	81.62914453	80.2303222	80.22799592	80.25363867	80.20792091	80.23843748	80.0925231	79.67288585	77.61949153	74.87819083	75.57157029	75.08393828	73.98598745		81.47283151	79.53871407	79.56234107	79.41723227	79.45087195	79.42719304	79.37914642	78.2875452	78.35569558	75.93268256	76.50298286	75.63618637	74.14422548
	81.7150652	80.21150917	80.20180505	80.22827473	80.18234354	80.212461	80.06564634	79.64543906	77.57343759	74.82252098	75.51720516	75.03850841	73.9358061		81.56853659	79.5950473	79.6277023	79.37834386	79.4325912	79.40052366	79.35777069	78.25828525	78.30990162	75.8722047	76.44627834	75.57829076	74.08226236
	81.80115654	80.20275846	80.17568068	80.20266511	80.15670247	80.18652144	80.03877623	79.61805025	77.52765834	74.76677681	75.46293589	74.99315501	73.88541382		81.66363489	79.6608251	79.69831736	79.33728848	79.40625687	79.37421384	79.33615961	78.22890117	78.26422812	75.81191941	76.38976422	75.52066652	74.02053429
	81.8875062	80.21079231	80.14958991	80.17699883	80.13086605	80.16051681	80.01180308	79.59087039	77.48206545	74.71121352	75.4089005	74.94798181	73.83410637		81.75782482	79.73401208	79.77131115	79.29856998	79.37085673	79.34675425	79.31106326	78.19912704	78.21865576	75.7518268	76.33344081	75.46331215	73.95904184
	81.97457527	80.24170263	80.12355837	80.15135521	80.10487236	80.13446591	79.98481416	79.56404684	77.43680578	74.65603032	75.35513192	74.90300272	73.78159986		81.85120708	79.81292751	79.84514669	79.26590834	79.32690926	79.31723878	79.28051375	78.16898929	78.17317931	75.69192704	76.2773084	75.40622615	73.89778553
	82.06318652	80.29823086	80.09760643	80.12576943	80.07882801	80.10843901	79.95790629	79.53772106	77.3919707	74.60110571	75.30156382	74.85816909	73.72814578		81.9441954	79.8963245	79.9196389	79.24108917	79.27616509	79.28597094	79.24449292	78.13881348	78.12782002	75.63222036	76.22136727	75.34940707	73.83676594
	82.15451163	80.3784635	80.07169876	80.10026581	80.05278161	80.08244498	79.93105527	79.51205692	77.34749625	74.54630678	75.24816237	74.81348543	73.67430274		82.03731272	79.98333504	79.99570048	79.22364549	79.22124488	79.25434542	79.20482166	78.10901237	78.08260555	75.57270705	76.16561767	75.2928535	73.77598361
	82.24995595	80.47686962	80.04578352	80.074849	80.02672322	80.05644271	79.90420086	79.4871653	77.30330908	74.49167674	75.19496194	74.76902372	73.62062858		82.13098453	80.07332445	80.07489368	79.21125727	79.16527407	79.22410167	79.16445487	78.07980403	78.03753984	75.51338747	76.11005986	75.23656407	73.71543909
	82.35076804	80.58683364	80.01984407	80.0495019	80.00064754	80.03041774	79.87734424	79.46296647	77.25943495	74.43732749	75.14199721	74.72486899	73.56747222		82.22541835	80.16573277	80.1589124	79.20052916	79.11152927	79.19638763	79.12653274	78.05104791	77.99259729	75.45426201	76.05469407	75.18053746	73.65513291
	82.45750653	80.70290191	79.99388887	80.02419764	79.9745707	80.00439989	79.85052368	79.4391275	77.21592895	74.38324622	75.08926093	74.68109908	73.51491419		82.32059868	80.25997562	80.2491328	79.18780329	79.06310397	79.17113864	79.09352675	78.02230325	77.94774947	75.39533114	75.99952048	75.12477236	73.59506562
	82.56976241	80.82168729	79.96791474	79.99890296	79.94850316	79.97842355	79.82375068	79.41514968	77.17279025	74.32936477	75.03673441	74.63780155	73.46284778		82.41636741	80.35543935	80.34633949	79.16980452	79.02261914	79.14707326	79.06669489	77.99307309	77.90299768	75.33659536	75.94453928	75.06926753	73.53523772
	82.68636277	80.94157087	79.94190712	79.97357398	79.92244109	79.9525118	79.79701462	79.39055234	77.1299863	74.27568691	74.98441907	74.59504193	73.41112177		82.5125296	80.45155559	80.45066825	79.14407781	78.99201945	79.12227441	79.04591049	77.96308921	77.85837821	75.27805523	75.88975067	75.01402177	73.47564972
	82.80587592	81.06195671	79.91587347	79.94816437	79.89638984	79.92670192	79.77032259	79.36505962	77.08751095	74.22225782	74.93232926	74.55279673	73.3596293		82.6089302	80.54790468	80.56173375	79.10926621	78.9724903	79.09504596	79.02981256	77.93247739	77.81393322	75.21971132	75.8351548	74.9590339	73.41630208
	82.92708356	81.18266009	79.88987686	79.92264533	79.87039722	79.90106071	79.74370237	79.33870211	77.04538495	74.16908973	74.88047248	74.51092349	73.30830776		82.70547669	80.64429162	80.67885691	79.06527413	78.96450326	79.0646388	79.01616644	77.90171633	77.76967286	75.16156429	75.78075182	74.9043028	73.35719525
	83.04923058	81.30359815	79.86408178	79.89701684	79.84460683	79.87565902	79.71717623	79.31177066	77.00361913	74.11615915	74.82884663	74.46919563	73.25711778		82.80211596	80.74075825	80.80129113	79.01330756	78.9679617	79.03154609	79.00231652	77.87141619	77.72556295	75.1036148	75.72654181	74.84982738	73.29832966
	83.17208329	81.42470165	79.83886199	79.87129983	79.81937271	79.85052967	79.6907473	79.28465077	76.96220451	74.06345895	74.77745034	74.42737631	73.20605682		82.89879361	80.83752699	80.92836822	78.95574635	78.98239147	78.99728992	78.98563662	77.84203123	77.68155104	75.04586354	75.6725249	74.79560659	73.23970571
	83.29590031	81.54591624	79.81498608	79.8455205	79.79544537	79.82564286	79.66440502	79.257639	76.92113323	74.01100774	74.72628808	74.38529202	73.15517999		82.9954251	80.93489897	81.0595314	78.89582187	79.00711678	78.96384166	78.96391629	77.81364348	77.63761083	74.98831125	75.6187012	74.74163942	73.18132374
	83.42136866	81.66719998	79.79381522	79.81970025	79.7741629	79.80090722	79.63812898	79.23085014	76.88041	73.9588173	74.67536689	74.34287985	73.10458021		83.09189387	81.03314217	81.19427241	78.83714034	79.04137719	78.93293685	78.93564718	77.78591094	77.59376931	74.93095869	75.56507083	74.6879249	73.12318409
	83.54948954	81.78847656	79.77738506	79.79385291	79.75752164	79.7761892	79.61188753	79.2042399	76.84004201	73.90688308	74.62469299	74.30018991	73.05433567		83.18807377	81.13240356	81.33202447	78.78316342	79.08437131	78.90553557	78.90018875	77.7581941	77.55009353	74.87380663	75.51163384	74.63446208	73.06528703
	83.68137892	81.90954241	79.76824506	79.76798529	79.74800525	79.75134688	79.58564311	79.17769305	76.80002908	73.85520197	74.57427315	74.25734186	73.00447052		83.28386166	81.23266765	81.47207159	78.73678866	79.13524368	78.88157697	78.85780329	77.72979968	77.50664466	74.81685587	75.45839023	74.58125007	73.00763282
	83.81798892	82.02994584	79.76901291	79.74210373	79.74813582	79.72627149	79.55936538	79.15110766	76.76036728	73.80378324	74.52411815	74.21446265	72.95495184		83.37920499	81.3337679	81.61351989	78.70013934	79.19305092	78.860048	78.80956477	77.70024049	77.46343206	74.76010723	75.40534007	74.52828798	72.95022167
	83.95982619	82.14887651	79.78174854	79.71623669	79.75985615	79.70091884	79.53304082	79.12443969	76.72105627	73.75264152	74.47424391	74.1716421	72.90570887		83.47411749	81.43544297	81.75534752	78.67459137	79.25674641	78.83928956	78.75716683	77.66941543	77.42040096	74.70356152	75.35248343	74.47557498	72.89305372
	84.10678798	82.26512908	79.80738593	79.69048575	79.78398127	79.67531271	79.50667235	79.09770594	76.68209887	73.70179238	74.4246692	74.12892327	72.85665431		83.56868501	81.53741949	81.89652024	78.66097343	79.32520926	78.81742231	78.70267547	77.63765262	77.37746464	74.64721959	75.29982041	74.42311024	72.8361291
	84.25820082	82.37720779	79.8454787	79.66511435	79.81996919	79.64952026	79.48027297	79.07096041	76.64349642	73.65126242	74.37541173	74.08631685	72.80770165		83.66306878	81.63949925	82.03613894	78.65981843	79.39732019	78.79277998	78.64828274	77.60561164	77.3345614	74.59108229	75.24735101	74.37089298	72.77944788
	84.41304298	82.48359187	79.89437934	79.6406749	79.8661203	79.62361746	79.45385946	79.04426081	76.60524768	73.60110059	74.32648432	74.04382003	72.7587783		83.75751068	81.74163023	82.17357753	78.671544	79.47206463	78.76426611	78.59610947	77.57408641	77.29169973	74.53515045	75.1950752	74.31892242	72.72301008
	84.57023672	82.58309644	79.95176076	79.61815377	79.92010134	79.59766427	79.42744818	79.01764039	76.56735157	73.55137914	74.27789127	74.00142826	72.70983091		83.85233909	81.84394598	82.30857461	78.69649127	79.54863124	78.73158054	78.54808253	77.54377476	77.24896163	74.47942492	75.14299293	74.26719783	72.66681567
	84.72888002	82.67519635	80.01524344	79.59908398	79.97954708	79.57169659	79.40105368	78.99109569	76.52980851	73.50218495	74.22962476	73.9591394	72.66082111		83.94796812	81.94676478	82.44125499	78.73482562	79.62647578	78.69528588	78.5058829	77.51508171	77.20645998	74.42390654	75.09110426	74.21571847	72.6108646
	84.88834933	82.76018035	80.08289675	79.58555312	80.04250304	79.54573049	79.37469147	78.96459392	76.49261916	73.45360425	74.18166289	73.91695357	72.61171979		84.04488214	82.05054726	82.57207435	78.78636584	79.70533304	78.65670684	78.47093927	77.48800554	77.1642739	74.36859617	75.03940931	74.16448363	72.55515674
	85.04828422	82.83907877	80.15350267	79.58004344	80.10760397	79.51977054	79.34838771	78.93809426	76.45578319	73.40569875	74.13397178	73.87487162	72.56251137		84.14360229	82.15581909	82.70169758	78.85043265	79.78517703	78.61768118	78.44443505	77.46212879	77.1223992	74.31349463	74.98790815	74.11349261	72.49969192
	85.20850999	82.91341761	80.22659942	79.58509183	80.17402762	79.49381713	79.32220028	78.91157086	76.41929967	73.35847521	74.08651274	73.83289392	72.51321131		84.24463837	82.26307329	82.83083598	78.9257913	79.86614333	78.58021039	78.42730479	77.43670903	77.08074324	74.25860275	74.93660072	74.0627447	72.44446992
	85.36895248	82.98492796	80.30238142	79.60283463	80.24133767	79.46787066	79.29625926	78.88502508	76.38316806	73.3118614	74.0392523	73.79102	72.46388703		84.34843609	82.37267308	82.96007742	79.01071944	79.94843429	78.54608235	78.4202124	77.41084271	77.03916861	74.20392134	74.88548692	74.01223925	72.38949048
	85.52957415	83.05533911	80.38151998	79.63456857	80.30932094	79.44193296	79.27083381	78.8584814	76.34738819	73.26570504	73.99217102	73.74924915	72.41466627		84.45533174	82.48477809	83.08974523	79.10318357	80.03222781	78.51654694	78.42351889	77.383663	76.9975637	74.1494512	74.83456667	73.96197555	72.33475331
	85.69033561	83.12631144	80.46493474	79.68047517	80.37787238	79.41600691	79.24642409	78.83197129	76.31195962	73.21980338	73.94526789	73.70758123	72.3657224		84.56552441	82.59931217	83.21981542	79.20107517	80.11760606	78.49211166	78.43725559	77.35452861	76.95590396	74.09519312	74.78384006	73.91195294	72.28025804
	85.85117284	83.19947142	80.55353597	79.73960529	80.44693293	79.39009578	79.22385867	78.80551522	76.27688151	73.1739552	73.89855881	73.66601731	72.3172379		84.67907015	82.71597998	83.34990899	79.30244808	80.20451618	78.47249098	78.46111838	77.32316515	76.91427236	74.04114787	74.7333073	73.86217073	72.22600429
	86.01197826	83.27645365	80.64797522	79.81012363	80.51646164	79.3642031	79.20435925	78.77911287	76.24215298	73.12801562	73.85207016	73.62455988	72.26935914		84.79589661	82.83432593	83.47935974	79.4057093	80.2927694	78.45670168	78.49449229	77.28973223	76.87282784	73.98731621	74.68296852	73.81262824	72.17199159
	86.17257802	83.35886139	80.74846192	79.8897189	80.58642222	79.33833334	79.18952517	78.75274549	76.20777324	73.0819313	73.8058299	73.58321262	72.22216053		84.91583155	82.95381742	83.60734208	79.50973621	80.38208006	78.44326116	78.53650794	77.25480511	76.83173577	73.93369888	74.6328237	73.76332478	72.11821946
	86.33270607	83.44811603	80.85469767	79.97603893	80.65677359	79.31249269	79.18120169	78.72638765	76.17374152	73.03574194	73.75985984	73.54197971	72.17563266		85.03863643	83.07392957	83.73303108	79.61391442	80.47213744	78.43042843	78.58612466	77.21927773	76.79109207	73.88029657	74.58287264	73.71425965	72.0646874
	86.49198379	83.54523936	80.96594249	80.06702784	80.72746392	79.2866893	79.18123179	78.70002097	76.14005684	72.98955018	73.71417181	73.50086521	72.12969799		85.16403734	83.1942121	83.85576133	79.71810592	80.56269502	78.41643107	78.64223114	77.18420916	76.75087534	73.82710996	74.5331152	73.66543214	72.01139486
	86.64992007	83.65066045	81.08117804	80.16110412	80.79843367	79.26093236	79.19114052	78.67364231	76.10671808	72.94347691	73.66876852	73.45987264	72.08424544		85.2917482	83.3143277	83.97515335	79.82256632	80.65365454	78.39964223	78.70375091	77.15064533	76.71094824	73.77413975	74.48355143	73.61684152	71.95834124
	86.80594672	83.76413743	81.19929968	80.25718574	80.86963402	79.23522977	79.21184065	78.64726287	76.07372408	72.89762317	73.62364735	73.41900523	72.03916785		85.42148501	83.43406227	84.09118451	79.92783343	80.7451211	78.37869739	78.76973842	77.11945008	76.67110827	73.72138659	74.43418165	73.56848706	71.90552592
	86.95949416	83.88483684	81.3192708	80.35461188	80.94106215	79.209585	79.24345403	78.62089973	76.04107369	72.85205206	73.57880472	73.37826669	71.99438767		85.55297286	83.55331468	84.20419474	80.03460908	80.83741165	78.3525628	78.83944986	77.09117366	76.63116711	73.66885111	74.38500622	73.52036797	71.8529482
	87.11009468	84.01154697	81.44020311	80.45302171	81.01280744	79.18399435	79.28530764	78.59456552	76.00876565	72.8067907	73.53423885	73.33766192	71.94986445		85.68594899	83.67207672	84.31483139	80.14365296	80.93101217	78.32057671	78.91237538	77.06597621	76.59102698	73.61653392	74.33602534	73.4724835	71.80060741
	87.25747459	84.14295111	81.56136741	80.55223774	81.08509384	79.15844591	79.33610089	78.56826236	75.9767986	72.76184354	73.48995048	73.29719694	71.90558709		85.82016473	83.79041211	84.42394942	80.25570033	81.02649379	78.28248158	78.98822528	77.0436109	76.55072427	73.56443555	74.28723888	73.42483284	71.74850283
	87.40164039	84.2778762	81.68216787	80.65217977	81.15830082	79.13292099	79.39418258	78.54198311	75.94517109	72.71720654	73.44594188	73.25687759	71.86155951		85.95538772	83.90843913	84.53249023	80.37140765	81.12440952	78.23845411	79.06687322	77.02346066	76.51042392	73.51255656	74.23864653	73.37741516	71.69663378
	87.54285372	84.41545781	81.80211915	80.75281618	81.23294968	79.10739783	79.45784851	78.51571857	75.91388166	72.67287639	73.40221555	73.21670696	71.81778798		86.09140451	84.02631772	84.64136325	80.49132103	81.22519752	78.18912655	79.14827073	77.00461522	76.47036693	73.46089749	74.19024809	73.33022961	71.64499949
	87.68155498	84.55520377	81.92085255	80.85414645	81.3096554	79.08185632	79.52558174	78.48946587	75.88292878	72.62885369	73.35877321	73.17668248	71.77427458		86.22802239	84.14423934	84.75135002	80.61585713	81.32911225	78.13558511	79.23235627	76.98597296	76.43078948	73.40945887	74.14204374	73.28327529	71.5935992
	87.81824137	84.69697123	82.03815543	80.95620348	81.38905882	79.05628217	79.59619466	78.46323323	75.85231082	72.585142	73.31561602	73.13679388	71.73101649		86.36506985	84.26241749	84.86304239	80.74528511	81.43619455	78.07933055	79.3189843	76.96635263	76.39184177	73.35824119	74.09403407	73.23655131	71.54243206
	87.95333191	84.84088491	82.15402868	81.05906514	81.47176437	79.03066921	79.66887178	78.43703853	75.82202613	72.54174536	73.27274582	73.09702311	71.68800863		86.50239578	84.38107717	84.97681783	80.87970259	81.54627964	78.02219348	79.40789424	76.94460324	76.35353337	73.30724493	74.0462198	73.19005672	71.49149726
	88.08706023	84.98722212	82.26873631	81.16286759	81.55830541	79.00501946	79.74313767	78.41090271	75.79207296	72.49866643	73.23016709	73.05734677	71.64524684		86.63986814	84.50044253	85.09284757	81.01900626	81.65903359	77.96620826	79.49872686	76.91970375	76.31572254	73.25647047	73.99860134	73.14379057	71.44079397
	88.21942229	85.13628325	82.38282165	81.26781726	81.64914527	78.97934187	79.81878124	78.38484147	75.76244954	72.45590581	73.18788915	73.01774046	71.60273		86.77737312	84.62072238	85.21112896	81.1628648	81.77400468	77.91345998	79.59108123	76.89084721	76.27815276	73.20591822	73.95117862	73.09775187	71.39032142
	88.35018786	85.28826393	82.49707309	81.37419922	81.74470217	78.95365147	79.89576274	78.35885934	75.73315405	72.41346257	73.1459278	72.97818379	71.5604607		86.91481535	84.74209418	85.33153218	81.3107059	81.89067842	77.86592624	79.68459352	76.85750638	76.24052511	73.15558853	73.90395117	73.05193959	71.34007884
	88.47896876	85.44314637	82.6124358	81.48237842	81.84537264	78.92797148	79.97412244	78.33294804	75.70418461	72.37133539	73.10430585	72.93866427	71.51844509		87.05211862	84.86468758	85.45385188	81.46172766	82.00852913	77.82533661	79.77901353	76.81947923	76.2025852	73.1054818	73.85691852	73.00635265	71.29006541
	88.60532543	85.60062871	82.72988178	81.59278796	81.9515281	78.90234132	80.05390458	78.30708907	75.67553929	72.32952348	73.06305191	72.89917914	71.47669269		87.18922622	84.98857014	85.57785658	81.61493934	82.12706558	77.79306863	79.8742577	76.77691402	76.16419974	73.05559843	73.81008073	72.96098996	71.24028028
	88.72888603	85.76010779	82.85026323	81.70589856	82.06347419	78.87683346	80.13510735	78.28125818	75.64721615	72.28802709	73.02219718	72.85973454	71.43521645		87.32609973	85.11373872	85.70333038	81.76922854	82.24587056	77.77009154	79.97042598	76.73031366	76.12540113	73.00593877	73.76343852	72.9158504	71.19072256
	88.84944991	85.9207215	82.97418217	81.82216815	82.18138345	78.85158168	80.21766494	78.25542901	75.61921323	72.24684726	72.98177019	72.82034264	71.39403314		87.46271616	85.24012	85.83010346	81.92344513	82.36463418	77.75695989	80.06778171	76.68051954	76.08638797	72.95650313	73.71699314	72.87093283	71.14139136
	88.96705109	86.08144361	83.10190816	81.94197861	82.30522797	78.82682167	80.30146172	78.22957433	75.59152858	72.20598521	72.94179045	72.78101781	71.35316317		87.59906369	85.36758261	85.95806951	82.07648834	82.48317865	77.75385084	80.16670337	76.62867493	76.04748089	72.90729172	73.67074573	72.8262361	71.09228587
	89.08196813	86.2412121	83.23336483	82.06557447	82.43474139	78.80294104	80.38637115	78.20366493	75.56416027	72.16544161	72.90226227	72.74177325	71.31262908		87.73513733	85.49596045	86.08718975	82.22738337	82.60147114	77.76063278	80.26762285	76.57616852	76.009045	72.85830476	73.62469681	72.78175901	71.04340534
	89.19468431	86.3990638	83.3681887	82.19302135	82.56942822	78.78053071	80.47230556	78.17766794	75.53710643	72.12521631	72.86317055	72.70261879	71.2724523		87.87093537	85.62508354	86.21748472	82.37533692	82.71962117	77.77694965	80.37096457	76.52456006	75.97139869	72.80954245	73.57884607	72.7375003	70.99474908
	89.30581531	86.55424741	83.50584369	82.32419781	82.70861939	78.76042347	80.55926158	78.15154659	75.51036525	72.08530846	72.82448018	72.66356033	71.23264855		88.00645695	85.75480993	86.34901665	82.51976591	82.8378615	77.80230506	80.47709588	76.47549204	75.93473136	72.76100504	73.53319259	72.69345869	70.94631635
	89.41602981	86.70629202	83.64576053	82.45882343	82.85155658	78.74370181	80.64734796	78.12526351	75.48393491	72.04571706	72.78613998	72.62460054	71.19322328		88.14170029	85.8850511	86.48186613	82.66029895	82.95651471	77.83613328	80.58629279	76.43059406	75.89905046	72.71269282	73.48773563	72.64963288	70.89810636
	89.52598322	86.8550194	83.78746582	82.59651438	82.99748061	78.73165853	80.73678955	78.09878817	75.45781352	72.00644148	72.74809052	72.58574009	71.15416883		88.27666068	86.01578485	86.6161075	82.79675427	83.07595095	77.87784871	80.69872005	76.39138911	75.8641706	72.66460605	73.44247525	72.60602156	70.85011825
	89.63627431	87.00050124	83.93067164	82.7368492	83.14570236	78.72570182	80.82790859	78.07210871	75.43199894	71.96748174	72.71027424	72.54697892	71.11546482		88.41132736	86.14705291	86.75178656	82.92910103	83.19654449	77.92687163	80.81442165	76.35921184	75.82974724	72.61674492	73.39741264	72.56262341	70.80235116
	89.74742187	87.14297493	84.07531066	82.87942683	83.29564504	78.72721102	80.92109184	78.04524824	75.40648863	71.92883839	72.6726452	72.50831698	71.0770822		88.54567949	86.27894506	86.888904	83.05741241	83.31863578	77.98263368	80.93331809	76.33514832	75.79534729	72.56910953	73.35254986	72.51943711	70.75480431
	89.85985086	87.28274044	84.22151693	83.02390434	83.44685703	78.73736593	81.01675547	78.01828594	75.38127954	71.89051206	72.63517579	72.46975457	71.03898995		88.67968192	86.41157546	87.02740618	83.18181941	83.44250396	78.04457083	81.05520867	76.32000339	75.76054045	72.52169991	73.30788897	72.47646131	70.70747703
	89.97387683	87.42006311	84.3695657	83.17001125	83.59900238	78.75698456	81.11531878	77.99138439	75.35636803	71.85250303	72.59785906	72.43129223	71.00116226		88.81328244	86.54505851	87.16718401	83.30247309	83.56835141	78.11211327	81.17978002	76.31429738	75.72499142	72.47451605	73.26343121	72.4336946	70.66036878
	90.08968298	87.55510438	84.51979207	83.31754509	83.75183843	78.78640741	81.21719278	77.96482353	75.33174996	71.81481086	72.56070629	72.39293047	70.9635837		88.946412	86.67949098	87.30807942	83.41952105	83.69629894	78.18468097	81.30662327	76.31828827	75.68853335	72.42755805	73.21917645	72.39113553	70.61347905
	90.20729281	87.68789339	84.67250948	83.46635712	83.90518957	78.82545654	81.32278241	77.93904043	75.30742097	71.77743451	72.52374127	72.35466956	70.92625018		89.07898864	86.81494391	87.44989845	83.53310072	83.8263888	78.26169031	81.4352623	76.33201154	75.65120775	72.38082607	73.17512338	72.34878262	70.56680729
	90.32654875	87.81834231	84.82794429	83.61633639	84.05892337	78.87347892	81.43249384	77.91467009	75.28337674	71.74037265	72.48699327	72.31650934	70.88916547		89.21092487	86.95146389	87.5924289	83.6433483	83.95859206	78.34257303	81.56519325	76.35532736	75.61326358	72.33432033	73.13127032	72.30663443	70.52035282
	90.44711008	87.94629665	84.98619616	83.76739711	84.2129332	78.92946128	81.54673534	77.89257813	75.25961339	71.70362408	72.45049079	72.27844915	70.85233422		89.34213708	87.08907959	87.73546048	83.75041896	84.09281812	78.42680424	81.69593251	76.38796553	75.57511652	72.28804103	73.08761635	72.26468952	70.47411484
	90.56848076	88.07160449	85.14722574	83.91947034	84.36712909	78.99218638	81.66590184	77.87387279	75.23612777	71.66718799	72.41425737	72.24048787	70.81575444		89.47255524	87.22780797	87.87880488	83.85451134	84.22892524	78.51393365	81.82706711	76.42956103	75.53727725	72.24198824	73.04416214	72.22294649	70.42809257
	90.69007039	88.19418473	85.3108648	84.07249845	84.5214368	79.0603938	81.79034039	77.85988275	75.21291763	71.63106403	72.37830989	72.20262398	70.77941186		89.60213094	87.36765542	88.0223132	83.95588924	84.36673193	78.6036128	81.95829973	76.47967704	75.50026263	72.19616189	73.00091011	72.18140392	70.38228532
	90.81128136	88.31407687	85.4768404	84.22643025	84.67580344	79.13291309	81.92030219	77.8520913	75.1899817	71.59525206	72.34265884	72.1648557	70.74327869		89.73084292	87.50861167	88.16588818	84.05489434	84.50602988	78.69561255	82.0894803	76.53781666	75.46450608	72.15056182	72.95786373	72.14006037	70.33669262
	90.93160572	88.43146201	85.64480414	84.38121529	84.83020614	79.2087506	82.05589422	77.8520258	75.16731955	71.55975196	72.30730966	72.12718129	70.70731692		89.8586996	87.65063815	88.30948971	84.15194726	84.64659845	78.78982702	82.2206181	76.60342725	75.43028283	72.10518782	72.9150263	72.09891432	70.29131418
	91.05070947	88.54665463	85.81435976	84.53679718	84.98465971	79.28712663	82.19704541	77.86111314	75.14493135	71.52456346	72.27226434	72.08959934	70.67148525		89.98573937	87.79365505	88.45313228	84.24753728	84.78822042	78.886264	82.35187154	76.67590307	75.39766171	72.06003982	72.87239963	72.05796421	70.24614982
	91.16848277	88.66007279	85.98508617	84.69310709	85.13921892	79.36747211	82.34349872	77.88052316	75.12281755	71.48968625	72.23752277	72.05210915	70.63574712		90.11202953	87.93753299	88.59687474	84.34220458	84.93069773	78.985024	82.48351718	76.75459101	75.36649044	72.01511791	72.82998341	72.01720848	70.20119927
	91.28504093	88.77219904	86.15655546	84.85005895	85.29397224	79.44940019	82.4948327	77.91102885	75.10097857	71.45512023	72.20308354	72.01471119	70.60007758		90.23766458	88.08209346	88.74080351	84.43652013	85.0738655	79.08627243	82.61590333	76.83880281	75.33641494	71.97042229	72.78777538	71.97664564	70.1564621
	91.40067358	88.88354314	86.32834721	85.00754795	85.44902612	79.53266819	82.65050753	77.95291157	75.07941447	71.42086593	72.16894446	71.97740741	70.56446683		90.36276448	88.22712004	88.88501144	84.53106804	85.21760227	79.1902101	82.74939689	76.92783459	75.30692798	71.92595322	72.74577245	71.93627425	70.11193765
	91.5157531	88.99461376	86.5000599	85.16545308	85.60448125	79.61714159	82.80992421	78.00593097	75.05812476	71.38692474	72.13510308	71.94020144	70.52892011		90.48747259	88.3723782	89.02957532	84.62643348	85.36183472	79.29704628	82.88433279	77.0209924	75.2774383	71.88171082	72.70397233	71.89609292	70.06762516
	91.63062444	89.10589749	86.67131931	85.3236435	85.76040499	79.70276654	82.97248363	78.06936497	75.03710832	71.35329898	72.1015574	71.9030985	70.49345438		90.61195309	88.51763914	89.17453534	84.72319616	85.50653589	79.40697774	83.0209751	77.11762116	75.2473491	71.83769499	72.66237485	71.85610032	70.02352391
	91.74550413	89.21784489	86.84178261	85.48198788	85.91680541	79.78955299	83.13763411	78.14210952	75.01636336	71.31999168	72.06830684	71.866105	70.45809341		90.73638708	88.66270128	89.31987971	84.8219268	85.65171652	79.52017478	83.15949558	77.21713351	75.21613502	71.79390542	72.62098261	71.81629503	69.9796334
	91.86041315	89.33086055	87.01113776	85.64036497	86.07361298	79.87756751	83.30490071	78.22281625	74.99588759	71.28700608	72.03535356	71.82922789	70.42286275		90.86096723	88.80740421	89.46553681	84.92318275	85.79741077	79.63677391	83.29997177	77.3190356	75.18340785	71.75034168	72.57980047	71.77667559	69.93595349
	91.97515948	89.44528616	87.17909896	85.79867403	86.23067498	79.96693308	83.47389513	78.31004059	74.97567832	71.25434506	72.00270363	71.79247385	70.38778606		90.98589096	88.95163214	89.61137648	85.02749865	85.94365834	79.75687524	83.44240211	77.42294736	75.14896453	71.7070034	72.5388341	71.73724045	69.89248429
	92.08937237	89.56139989	87.34540111	85.95684375	86.38776531	80.05783269	83.64430935	78.40237546	74.95573267	71.22201039	71.97036784	71.7558485	70.3528831		91.11135264	89.09530717	89.75722042	85.13537025	86.09048642	79.88054228	83.58673223	77.52861563	75.11281358	71.66389043	72.49808808	71.69798804	69.84922601
	92.20257759	89.67941376	87.50979713	86.11483866	86.54460941	80.15051306	83.81589938	78.49855314	74.93604769	71.19000219	71.93836166	71.71935581	70.31816939		91.23753559	89.23837611	89.90286026	85.24723186	86.23789477	80.00780167	83.73288423	77.63591902	75.07517923	71.62100293	72.45756428	71.65891688	69.80617874
	92.31429368	89.79948111	87.67206181	86.27266224	86.70092064	80.2452854	83.98846578	78.5975075	74.91662052	71.15831845	71.90670411	71.68299784	70.28365687		91.36460472	89.38079606	90.04808032	85.3634308	86.38584772	80.13864169	83.88078135	77.74486435	75.03648435	71.57834125	72.41726117	71.62002558	69.76334223
	92.42412616	89.92171257	87.83200324	86.43035555	86.85644172	80.34252088	84.16183736	78.69839792	74.89744842	71.12695473	71.87541549	71.64677485	70.24935474		91.4927006	89.52252409	90.19268133	85.4842043	86.5342749	80.27300935	84.03036214	77.85557408	74.99731476	71.53590582	72.37717436	71.58131291	69.72071587
	92.53184001	90.04619736	87.98947986	86.58799048	87.01098358	80.44264016	84.33586157	78.80060247	74.87852879	71.09590428	71.84451429	71.61068569	70.21527016		91.62193516	89.66351485	90.33650111	85.60966425	86.68308135	80.41080691	84.18158197	77.96826532	74.95836817	71.49369689	72.33729826	71.54277772	69.67829882
	92.63739823	90.17302388	88.14441807	86.74565707	87.16445372	80.54609774	84.51040284	78.90369114	74.85985905	71.06515835	71.81401397	71.5747283	70.18140827		91.7523891	89.80372689	90.47942847	85.73979438	86.83216518	80.55188989	84.33440325	78.0832209	74.9203918	71.45171436	72.29762831	71.50441888	69.63609021
	92.74096405	90.30229296	88.29682469	86.90344536	87.316869	80.6533639	84.68534699	79.00739051	74.84143655	71.034707	71.78392024	71.53890031	70.14777182		91.88411077	89.94313565	90.62140856	85.87446159	86.98143898	80.69606813	84.48877899	78.20075408	74.88411304	71.40995777	72.25816306	71.46623518	69.59408949
	92.84287259	90.43411781	88.44678912	87.06142399	87.46835058	80.76490692	84.86060827	79.11154956	74.82325841	71.00454011	71.75422973	71.5031994	70.1143605		92.01711595	90.08174888	90.76243903	86.01344025	87.1308501	80.84311118	84.64463582	78.32116959	74.85016847	71.36842644	72.21890522	71.42822527	69.55229656
	92.94358332	90.56860877	88.59447328	87.21961948	87.61910327	80.88117798	85.0361346	79.2161134	74.8053215	70.97464856	71.72493037	71.46762359	70.08117019		92.15138821	90.21961914	90.90255887	86.15644516	87.28039472	80.99275815	84.80186211	78.44472423	74.8190373	71.32711967	72.17986139	71.39038771	69.51071183
	93.04362545	90.70584316	88.74009125	87.37800092	87.76938426	81.00259922	85.21190744	79.32110776	74.7876225	70.94502522	71.69600355	71.43217135	70.04819243		92.28687958	90.35684895	91.04183305	86.30316757	87.43012192	81.14473068	84.9603055	78.57159171	74.79098562	71.28603709	72.14104044	71.35272102	69.469336
	93.14354625	90.84582387	88.88388291	87.53647458	87.91946825	81.12955345	85.38793424	79.42663343	74.77015809	70.91566568	71.66742751	71.39684157	70.01541425		92.42351167	90.49358617	91.18033693	86.45330781	87.58012599	81.29874718	85.11978086	78.701836	74.76602764	71.24517873	72.10245088	71.31522385	69.42816975
	93.24386801	90.98843861	89.02608817	87.69489106	88.06961551	81.26237269	85.56423351	79.53286705	74.75292517	70.88656836	71.63918107	71.36163363	69.98281852		92.56117748	90.63000987	91.31814419	86.60659969	87.73052812	81.454536	85.28008724	78.8353973	74.74390891	71.20454514	72.0640983	71.27789504	69.38721343
	93.34505524	91.13342561	89.16692736	87.85306477	88.22004789	81.4013231	85.74081475	79.64006326	74.73592125	70.85773423	71.61124685	71.3265474	69.95038482		92.69974435	90.7663096	91.455321	86.76282363	87.88145093	81.61184583	85.44102992	78.9720932	74.72411433	71.16413711	72.02598341	71.24073368	69.34646679
	93.44749118	91.28035714	89.30659185	88.0108022	88.37093514	81.54658547	85.91765709	79.74855391	74.71914467	70.82916605	71.5836132	71.29158338	69.91809116		92.83905833	90.90266293	91.59192709	86.92180842	88.03299129	81.77045253	85.60244283	79.11163557	74.70590103	71.12395542	71.98810163	71.20373901	69.30592898
	93.55146237	91.42864315	89.44524612	88.16793311	88.52239154	81.69823375	86.09469102	79.85874196	74.70259487	70.80086745	71.55627465	71.25674282	69.88591632		92.97895027	91.03921638	91.72802268	87.08342361	88.18519711	81.93016291	85.76420663	79.2536614	74.68835319	71.08400051	71.95044429	71.16691038	69.2655988
	93.65715083	91.57756133	89.58303942	88.32433817	88.67448099	81.85621613	86.27178784	79.97109011	74.68627245	70.7728421	71.52923097	71.22202795	69.85384283		93.11924335	91.17607438	91.86367853	87.24756641	88.33805343	82.09081661	85.92625921	79.39777344	74.67045315	71.04427223	71.91300117	71.13024703	69.22547504
	93.76463492	91.7263107	89.7201233	88.47996712	88.82722764	82.0203445	86.44875982	80.08610631	74.67017914	70.74509311	71.50248543	71.187442	69.82186004		93.25976157	91.31329852	91.99898539	87.41414697	88.49148052	82.25228795	86.08859727	79.54358492	74.65116132	71.00476984	71.87576379	71.09374798	69.18555693
	93.87390035	91.87408135	89.85666926	88.63484465	88.98062924	82.19029708	86.62537258	80.20432869	74.65431761	70.71762278	71.47604293	71.15298931	69.78996702		93.40033848	91.45091702	92.13405971	87.58307598	88.64534485	82.41448891	86.25126908	79.69076203	74.62949672	70.96549223	71.83872832	71.05741206	69.14584442
	93.98486166	92.02012947	89.99288549	88.78906383	89.13467143	82.36563576	86.80136837	80.32631177	74.6386911	70.69043261	71.44990843	71.11867514	69.75817437		93.54082518	91.58894187	92.26904303	87.75425661	88.79948047	82.57737391	86.41436072	79.83905823	74.60461043	70.92643829	71.8018974	71.02123796	69.10633826
	94.09739242	92.16384501	90.1290228	88.94276989	89.28933837	82.54583653	86.97649682	80.45261392	74.62330287	70.66352354	71.42408613	71.0845055	69.72650459		93.6810969	91.7273892	92.40409489	87.92758144	88.95371674	82.74094599	86.57797826	79.9883361	74.57584582	70.88760731	71.76528008	70.98522441	69.06703979
	94.21135997	92.30480046	90.26537077	89.09613885	89.44462026	82.73032764	87.15054766	80.58378426	74.60815555	70.63689627	71.39857925	71.05048685	69.69499066		93.8210573	91.86629776	92.53938029	88.10293349	89.10790695	82.90526284	86.74222876	80.13857461	74.54278122	70.8489993	71.72888997	70.94937034	69.02795052
	94.3266583	92.44277367	90.40224942	89.24935593	89.60052136	82.91852909	87.3233794	80.72034629	74.5932504	70.61055158	71.37339029	71.01662568	69.66367289		93.96064046	92.00574092	92.6750548	88.28018935	89.26195256	83.07044111	86.90720276	80.28986219	74.50525365	70.81061505	71.69274186	70.91367506	68.98907157
	94.44323259	92.57774154	90.5399924	89.40259771	89.75705885	83.10988704	87.49493863	80.86277616	74.57858659	70.58449063	71.34852146	70.98292823	69.63259445		94.09981031	92.14582914	92.81125083	88.45922215	89.41581894	83.23665691	87.07295992	80.442378	74.46336377	70.77245598	71.65684785	70.87813827	68.95040326
	94.5610902	92.70984807	90.67892844	89.55602052	89.91425843	83.30389924	87.66526637	81.01147535	74.56416068	70.55871512	71.32397508	70.94940018	69.60179647		94.23855804	92.28670183	92.94806825	88.63990234	89.56954027	83.40414153	87.23951911	80.59636542	74.41746437	70.73452369	71.62121382	70.84275991	68.91194489
	94.68029564	92.83935489	90.81935847	89.70975612	90.07214518	83.50012962	87.83449108	81.16674011	74.54996642	70.53322754	71.29975377	70.91604653	69.57131363		94.37689787	92.42851022	93.08557153	88.82209529	89.72321348	83.57317179	87.4068535	80.75210208	74.36813578	70.69681946	71.58583749	70.80754006	68.87369486
	94.8009514	92.9665853	90.96153247	89.8639136	90.23073021	83.6982134	88.00281025	81.32873224	74.53599505	70.5080312	71.27586037	70.88287158	69.54117102		94.51486186	92.57139427	93.22379372	89.00565551	89.8769831	83.74405554	87.57489083	80.90987047	74.3161519	70.65934381	71.55070841	70.77247861	68.83565109
	94.92316934	93.09187341	91.10562721	90.01858611	90.38999421	83.89785512	88.1704648	81.49745674	74.52223614	70.4831302	71.25229782	70.84987908	69.51138278		94.65249439	92.71545828	93.3627458	89.19041869	90.03102033	83.91711356	87.7435188	81.0699321	74.26244076	70.62209622	71.51581022	70.73757512	68.79781163
	95.04703984	93.2155271	91.25172644	90.17385988	90.54987099	84.0988229	88.33771111	81.67275144	74.50867898	70.45852916	71.22906891	70.81707243	69.48195282		94.78984671	92.86074989	93.50242846	89.37619304	90.18550014	84.09265944	87.91259529	81.23250681	74.20804301	70.58507527	71.48112451	70.70282876	68.7601753
	95.17260568	93.33781034	91.39980573	90.32982329	90.71023233	84.30094164	88.50479532	81.85429158	74.49531453	70.43423268	71.20617605	70.78445481	69.45287699		94.9269721	93.00724639	93.64284304	89.56275226	90.34058038	84.2709791	88.08196253	81.39775764	74.15407122	70.54827897	71.44663553	70.66823839	68.72274214
	95.29984612	93.45894535	91.54972536	90.48657368	90.87088088	84.50408689	88.67193325	82.04160962	74.48213793	70.41024442	71.18362119	70.75202935	69.42414628		95.06392184	93.15485118	93.78399825	89.74983185	90.4963859	84.45231155	88.25146424	81.56578044	74.10167208	70.51170541	71.41233451	70.63380279	68.6855135
	95.42867379	93.57913147	91.70123379	90.64422034	91.03155129	84.70817996	88.83929784	82.23412749	74.46915172	70.38656603	71.16140574	70.71979907	69.39575012		95.20074197	93.30340099	93.92591112	89.93713051	90.65299947	84.63683209	88.42096393	81.73659729	74.05199287	70.47535337	71.3782225	70.59952096	68.64849176
	95.55894377	93.69857414	91.85398443	90.80288234	91.19192361	84.9131836	89.00701432	82.43119662	74.45637013	70.36319581	71.13953062	70.68776675	69.36767907		95.33747129	93.45268292	94.0686017	90.12431702	90.81046025	84.82463888	88.59036231	81.91015251	74.00615289	70.43922281	71.34431103	70.5653924	68.61167974
	95.69047178	93.81751659	92.00756548	90.96268118	91.35164548	85.11909709	89.17516243	82.63213977	74.44382493	70.34012767	71.11799635	70.65593465	69.33992645		95.4741402	93.60245865	94.21208333	90.31104272	90.96876912	85.01574341	88.75961142	82.08631058	73.96521981	70.40331503	71.31062021	70.53141722	68.57507985
	95.82305659	93.93626647	92.16153987	91.1237285	91.5103632	85.32594903	89.34378406	82.83628918	74.43157376	70.31735049	71.09680312	70.62430421	69.31248866		95.61077064	93.75249215	94.3563512	90.49695823	91.12789935	85.21006554	88.92872329	82.26485572	73.93019022	70.36763243	71.27717471	70.49759613	68.53869336
	95.95650191	94.05521108	92.31548959	91.28611023	91.66775712	85.53378689	89.51289442	83.04301661	74.41971166	70.29484813	71.0759509	70.59287583	69.28536447		95.74737694	93.90257697	94.50137274	90.68173303	91.28781048	85.40743325	89.09777127	82.44549337	73.90197351	70.33217796	71.24399837	70.46393019	68.50251995
	96.09063364	94.17481743	92.46905694	91.44986939	91.82357546	85.74266259	89.68249463	83.25175276	74.40838637	70.27260057	71.0554395	70.56164875	69.2585535		95.88396741	94.05255914	94.64708287	90.86507539	91.44846326	85.6075873	89.26688335	82.62785424	73.88137758	70.29695429	71.21110868	70.43042049	68.46655756
	96.22531047	94.29561614	92.62197545	91.61498992	91.97766151	85.95261488	89.85258369	83.46199555	74.3978175	70.25058582	71.03526859	70.53062111	69.23205468		96.02054653	94.20235282	94.79338596	91.04675052	91.60983332	85.81019062	89.43622765	82.81150134	73.86909546	70.26196308	71.17851236	70.39706774	68.43080287
	96.36042729	94.41817124	92.77408512	91.78138465	92.12996943	86.16365016	90.02316792	83.67330822	74.38831855	70.22878269	71.01543778	70.49979018	69.20586484		96.1571173	94.35194679	94.94016482	91.22659479	91.77192172	86.01484194	89.60599185	82.99594066	73.86569186	70.2272044	71.14620309	70.36387203	68.39525205
	96.4959127	94.54304027	92.92532981	91.94888993	92.28056711	86.37572448	90.19426627	83.88530939	74.38031957	70.20717388	70.99594662	70.46915283	69.17997812		96.29368367	94.50140129	95.08729503	91.40452416	91.9347612	86.2210925	89.77635894	83.18063521	73.87158981	70.19267658	71.11416194	70.33083272	68.35990179
	96.63172261	94.6707303	93.07573831	92.11726877	92.42962567	86.58872955	90.36591054	84.0976574	74.37438704	70.18574875	70.97679466	70.43870599	69.15438603		96.43025236	94.65083574	95.23466203	91.58053604	92.09841698	86.42846483	89.9474829	83.36502244	73.88705817	70.15837654	71.08236063	70.29794859	68.32475022
	96.76783223	94.80165589	93.22539416	92.2862232	92.57739854	86.80248563	90.53814005	84.31003124	74.37123631	70.16450534	70.95798154	70.40844727	69.12907832		96.56683421	94.80040948	95.38217718	91.75470428	92.2629823	86.63647162	90.11946772	83.54853388	73.91220176	70.12430051	71.05076686	70.26521817	68.28979755
	96.90422853	94.93610493	93.37440133	92.45541512	92.72419395	87.01674294	90.71099124	84.52210957	74.37173168	70.14345106	70.93950705	70.37837554	69.10404429		96.70344457	94.95029786	95.52978951	91.92716788	92.42856879	86.84463338	90.29235296	83.73061614	73.94695626	70.09044502	71.01935086	70.23264023	68.25504623
	97.04090482	95.07421664	93.52285332	92.6244934	92.87034602	87.23119193	90.88448323	84.73354943	74.3768696	70.12260193	70.92137121	70.34849141	69.0792742		96.84010297	95.10066697	95.67749085	92.09811497	92.59529286	87.05249341	90.46610821	83.91075197	73.99109048	70.05680789	70.98809167	70.20021422	68.22050052
	97.17785817	95.21597465	93.67081173	92.79312382	93.01618879	87.44548083	91.05860168	84.94396595	74.3877424	70.10198039	70.90357439	70.31879774	69.05476055		96.97683225	95.25165025	95.82531313	92.26776378	92.7632595	87.25962933	90.64063726	84.08847977	74.04421777	70.02338894	70.95698204	70.16794058	68.18616553
	97.3150898	95.36121566	93.81829765	92.96101781	93.16203592	87.65923784	91.2332835	85.15291503	74.40548229	70.08161229	70.88611733	70.2892999	69.03049887		97.11365734	95.40332979	95.9733187	92.43634293	92.93254535	87.46566085	90.81579184	84.26341051	74.10581765	69.99019024	70.92603073	70.13582078	68.15204609
	97.45260793	95.50965235	93.96529626	93.12795591	93.30816789	87.87209432	91.40840515	85.3598818	74.43118932	70.06152341	70.86900114	70.26000593	69.00648791		97.25060419	95.55572475	96.12158556	92.60407312	93.10318312	87.67025434	90.99139273	84.43524059	74.1752672	69.95721584	70.89526186	70.1038571	68.11814541
	97.5904319	95.66090701	94.11177218	93.29380305	93.4548265	88.08370557	91.58377738	85.56427787	74.46584989	70.04173645	70.85222727	70.23092649	68.98272933		97.38769924	95.70878835	96.27019052	92.77115213	93.27514923	87.87312474	91.16725577	84.60375971	74.25188017	69.92447094	70.86471126	70.07205216	68.08446422
	97.7285962	95.8145514	94.25769141	93.45851377	93.60221547	88.29376651	91.75914859	85.76545074	74.51025561	70.02226877	70.83579741	70.20207445	68.95922696		97.52496964	95.86241376	96.41919344	92.93774474	93.44835651	88.07403606	91.34321882	84.76885308	74.33495059	69.89196067	70.83442043	70.04040833	68.05100029
	97.86715308	95.97014725	94.40304473	93.62212779	93.75050527	88.50202129	91.93421807	85.96270695	74.56493309	70.0031313	70.81971333	70.17346435	68.93598579		97.66244426	96.01644825	96.56862529	93.10397815	93.62265288	88.27280116	91.51916644	84.93049765	74.42379658	69.8596889	70.80442919	70.00892714	68.01774871
	98.00617242	96.1272822	94.54786837	93.78475734	93.89983962	88.70826713	92.10865822	86.15534904	74.63009509	69.98432868	70.80397673	70.14511135	68.91301104		97.80015554	96.17071371	96.7184819	93.2699434	93.79782664	88.46928152	91.69504887	85.08875263	74.51779988	69.82765715	70.77476838	69.9776089	67.98470281
	98.14573841	96.28559674	94.69225834	93.94656926	94.05034193	88.91235392	92.28214358	86.34272321	74.70562026	69.9658602	70.7885891	70.11703015	68.89030734		97.93814162	96.32503085	96.86872403	93.43570218	93.97361784	88.66338701	91.8708931	85.24374509	74.61643721	69.79586401	70.74545379	69.94645262	67.95185551
	98.28594352	96.44479939	94.83637678	94.10776485	94.20211997	89.11418193	92.45438263	86.52427216	74.791065	69.94772135	70.77355153	70.08923364	68.86787821		98.07644851	96.47924401	97.01928317	93.60129822	94.14973468	88.85507543	92.04680501	85.39565189	74.71930053	69.76430524	70.71648247	69.91545627	67.91920091
	98.42688069	96.60466917	94.98044954	94.2685606	94.35526822	89.31369932	92.62514774	86.69958574	74.8857057	69.92990553	70.75886463	70.06173173	68.84572582		98.21513159	96.63324305	97.17007162	93.76677176	94.32587319	89.04435116	92.22296241	85.54467986	74.82610498	69.7329745	70.68783208	69.88461734	67.88673574
	98.56863571	96.76504678	95.12475584	94.42917196	94.50986747	89.51090078	92.79429851	86.86844213	74.98860509	69.91240554	70.74452846	70.03453037	68.82385104		98.35425599	96.78697943	97.3209949	93.93217539	94.5017382	89.23126216	92.39960043	85.69104617	74.93668463	69.70186461	70.65946342	69.8539336	67.85446026
	98.71128161	96.92581729	95.2696113	94.58980134	94.66598219	89.70582732	92.96179491	87.03083315	75.09869294	69.89521467	70.73054251	70.00763112	68.80225357		98.49389565	96.9404741	97.47196421	94.09758934	94.67706342	89.41589482	92.57699119	85.83496097	75.05097801	69.67096912	70.63132582	69.8234038	67.82237858
	98.85487665	97.08688895	95.41534624	94.75063076	94.82365626	89.89856651	93.12769868	87.18697025	75.21485001	69.87832742	70.71690578	69.98103124	68.78093224		98.63413059	97.09381603	97.62290727	94.26313422	94.85162881	89.59836628	92.75542051	85.97661404	75.16900601	69.64028381	70.60336454	69.79302826	67.79049797
	98.99946644	97.24817252	95.56228174	94.91181865	94.98290798	90.0892518	93.29216354	87.3372705	75.33598486	69.8617397	70.70361682	69.95472433	68.75988511		98.77504288	97.24715143	97.77377613	94.42897939	95.02527394	89.77881464	92.93516428	86.11616677	75.29084563	69.60980778	70.57552911	69.76280909	67.75882768
	99.14508979	97.40956555	95.71070611	95.07349984	95.14372534	90.27805982	93.45541665	87.48232496	75.46109569	69.84544881	70.69067389	69.92870158	68.73910966		98.91671132	97.40066485	97.92455128	94.59534548	95.19790645	89.95738761	93.11646712	86.25374983	75.41660274	69.57954395	70.54778137	69.73274997	67.72737706
	99.29178672	97.57094453	95.86085453	95.23578776	95.30606254	90.46520467	93.617735	87.62285419	75.58931313	69.82945326	70.67807502	69.9029532	68.71860271		99.0592056	97.5545548	98.07524209	94.76250016	95.36950549	90.13423068	93.29952536	86.38946627	75.54638666	69.54949872	70.52010198	69.70285557	67.69615366
	99.43960634	97.73216625	96.01289453	95.39877782	95.46983854	90.65092927	93.77942069	87.75965676	75.71992352	69.81375244	70.6658182	69.87746997	68.69836045		99.20258054	97.70900676	98.22588394	94.93074682	95.54012046	90.30947631	93.48447546	86.5233989	75.68028859	69.51968092	70.49249449	69.67313067	67.6651615
	99.58861231	97.89307755	96.1669192	95.56255116	95.6349386	90.83549418	93.94077865	87.89355711	75.85237566	69.7983464	70.65390141	69.8522446	68.67837841		99.34687107	97.86416743	98.37653296	95.10040692	95.70986587	90.48323535	93.67138849	86.65562007	75.81836509	69.49010014	70.46498625	69.64357919	67.63439999
	99.73888394	98.05353116	96.32294907	95.72717817	95.80121897	91.01916373	94.10209938	88.02535779	75.98627541	69.78323562	70.6423227	69.82727264	68.65865153		99.49208872	98.02012342	98.52725907	95.27179729	95.87891307	90.65559183	93.86027005	86.78620205	75.96062691	69.46076481	70.43762602	69.61420334	67.60386364
	99.89051211	98.21340406	96.48094208	95.89272125	95.96851491	91.20219651	94.26364753	88.15579993	76.1213736	69.76842091	70.63108026	69.80255296	68.63917439		99.63821997	98.17688722	98.67813855	95.44520452	96.04747992	90.82660209	94.05106488	86.91522567	76.10703317	69.43168044	70.41047846	69.58500312	67.57354272
	100.0435902	98.37261448	96.64081	96.05923658	96.13665131	91.38482988	94.42565667	88.28553367	76.25755138	69.75390328	70.62017241	69.77808776	68.61994166		99.78522692	98.33439244	98.82924682	95.62085928	96.21581922	90.99629824	94.24366427	87.04278576	76.25749003	69.40284824	70.38361609	69.55597625	67.5434248
	100.1982017	98.5311342	96.80243829	96.22677469	96.30545488	91.56726391	94.5883289	88.41509898	76.39480632	69.73968392	70.60959759	69.75388213	68.60094851		99.93305011	98.49249874	98.98065226	95.79891323	96.3842065	91.16469582	94.437915	87.1689922	76.41185345	69.37426456	70.35710981	69.52711863	67.51349681
	100.3544064	98.68899385	96.965706	96.39537985	96.4747664	91.74964992	94.75183794	88.54491601	76.53324056	69.72576417	70.59935435	69.72994337	68.58219114		100.0816135	98.65100616	99.13241164	95.97942149	96.55292767	91.33180472	94.63362797	87.29396642	76.56993505	69.34592113	70.33101902	69.49842524	67.48374743
	100.5122275	98.84628072	97.13050239	96.56508856	96.64445156	91.9320788	94.91633388	88.67528335	76.67305123	69.71214551	70.58944129	69.70628026	68.56366713		100.230831	98.8096769	99.28456753	96.1623329	96.72226683	91.4976419	94.83058541	87.41783397	76.7315106	69.31780632	70.30538273	69.46989129	67.45416924
	100.6716429	99.00312991	97.2967378	96.73592739	96.81440896	92.1145707	95.08194776	88.8063825	76.81452229	69.69882955	70.57985708	69.68290224	68.54537572		100.3806139	98.96826214	99.43714779	96.34748954	96.89249432	91.6622443	95.02854608	87.54071438	76.89633045	69.28990693	70.28021274	69.4415134	67.42476031
	100.8325801	99.15971105	97.46434751	96.90791072	96.98457455	92.29706722	95.24879479	88.93828686	76.95801667	69.68581794	70.57060033	69.65981885	68.5273177		100.5308782	99.12653048	99.59016707	96.53463617	97.06385516	91.82568011	95.22724835	87.66271025	77.0641314	69.26221047	70.25548997	69.41329061	67.39552492
	100.994918	99.31621344	97.63328874	97.08103899	97.15492218	92.47942763	95.41697528	89.07097358	77.1039677	69.67311236	70.56166962	69.63703925	68.50949522		100.6815523	99.28429496	99.74362984	96.7234389	97.23655801	91.98805667	95.4264117	87.78389756	77.23464958	69.23470739	70.23116447	69.38522489	67.36647327
	101.1584931	99.47283245	97.80353243	97.25529771	97.32546065	92.66143052	95.58657281	89.20433703	77.25286899	69.66071439	70.55306343	69.61457189	68.49191135		100.8325817	99.4414354	99.89753438	96.9135117	97.41076486	92.14952369	95.62573758	87.90431906	77.40763353	69.20739299	70.20715927	69.35732114	67.33762015
	101.3231111	99.62975922	97.97505196	97.43065776	97.49622792	92.84278209	95.75764989	89.33820257	77.40526245	69.64862547	70.54478007	69.59242437	68.47456964		100.9839333	99.59791377	100.0518769	97.10444808	97.58658181	92.31027107	95.82491083	88.02398223	77.58285701	69.18026848	70.18337795	69.32958655	67.30898275
	101.4885612	99.78717488	98.14781157	97.60707688	97.66728355	93.0231312	95.93024165	89.4723395	77.56172424	69.63684674	70.53681771	69.57060335	68.45747373		101.135596	99.75378099	100.2066553	97.2958551	97.76405139	92.47052117	96.02360278	88.14286261	77.76013063	69.15334123	70.15971502	69.30202951	67.28057803
	101.6546321	99.94524916	98.32175683	97.78450231	97.83870041	93.20209165	96.10434853	89.60647216	77.72284844	69.625379	70.52917429	69.5491146	68.44062705		101.2875796	99.90917485	100.361871	97.48738622	97.943147	92.63051627	96.22147678	88.26091256	77.93931146	69.12662396	70.13606804	69.27465819	67.25241984
	101.8211276	100.1041424	98.49680885	97.96287415	98.01055623	93.37926911	96.27992899	89.74028849	77.88922845	69.61422258	70.52184761	69.52796303	68.42403277		101.439911	100.0643094	100.5175297	97.67876989	98.12377027	92.79050253	96.41819663	88.37807467	78.12030995	69.10013299	70.11235013	69.24747903	67.22451654
	101.9878794	100.2640094	98.67286291	98.14212914	98.18292598	93.55429028	96.45689344	89.87344604	78.0614358	69.60337736	70.51483526	69.50715275	68.40769382		101.5926278	100.2194578	100.6736401	97.86983095	98.30575183	92.95071231	96.6134377	88.4942986	78.30309328	69.07388583	70.0885015	69.22049556	67.19686914
	102.1547571	100.4250028	98.84979152	98.32220428	98.355875	93.72683011	96.63510065	90.00557587	78.23999672	69.59284271	70.50813469	69.48668722	68.39161311		101.7457717	100.3749299	100.8302109	98.06050288	98.48885611	93.11134689	96.80689995	88.60955922	78.48768473	69.04789844	70.0644983	69.19370755	67.16947059
	102.321672	100.5872756	99.02745103	98.50303997	98.52945329	93.8966347	96.81435757	90.13628572	78.4253669	69.58261762	70.50174327	69.46656931	68.37579364		101.8993802	100.5310484	100.9872475	98.25082956	98.67279041	93.27256178	96.99832168	88.72387435	78.67415886	69.02218257	70.04035807	69.16711094	67.14230622
	102.488576	100.7509799	99.20569048	98.68458239	98.70369062	94.06353726	96.99442149	90.26516432	78.61790582	69.57270078	70.4956583	69.44680143	68.36023865		102.0534794	100.6881258	101.1447487	98.44095665	98.85721811	93.43445617	97.18749251	88.83731987	78.86263254	68.99674351	70.01614064	69.14069833	67.11535528
	102.6554562	100.9162643	99.38436136	98.86678504	98.87859258	94.22746564	97.17500858	90.39178873	78.81785269	69.56309069	70.48987707	69.42738568	68.34495157		102.2080773	100.8464429	101.3027047	98.63111331	99.04177561	93.59706773	97.37426395	88.95004072	79.05325243	68.97157877	69.99194446	69.11446017	67.0885935
	102.8223241	101.0832668	99.563327	99.04960945	99.05413733	94.38844193	97.35580516	90.51573625	79.02530671	69.55378589	70.48439689	69.40832392	68.32993583		102.3631597	101.0062335	101.4610962	98.82158639	99.22609185	93.76037332	97.55855621	89.06225658	79.24617981	68.94667775	69.96789836	69.08838635	67.06199633
	102.9892048	101.2521084	99.74247054	99.23302512	99.23027323	94.54657541	97.53648386	90.63660161	79.24021432	69.54478504	70.4792151	69.3896179	68.31519456		102.5186881	101.1676736	101.6198975	99.0126894	99.40980932	93.92429503	97.74036009	89.1742617	79.44157406	68.92202258	69.9441497	69.06246802	67.03554243
	103.1561251	101.4228842	99.9217008	99.41700903	99.40691774	94.7020508	97.71671837	90.75401901	79.4623658	69.53608709	70.47432906	69.37126937	68.3007302		102.6745999	101.3308762	101.7790807	99.2047297	99.59260456	94.08871081	97.91973345	89.28641913	79.63957634	68.89759009	69.92084985	69.03669927	67.00921684
	103.3231051	101.5956571	100.1009557	99.60154454	99.58395805	94.85511341	97.89620143	90.86768711	79.6914026	69.52769135	70.46973609	69.35328011	68.28654424		102.8308117	101.4958922	101.9386224	99.39797691	99.77420668	94.25346813	98.09679235	89.39914986	79.84029515	68.87335463	69.89813846	69.01107846	66.98301361
	103.4901542	101.7704525	100.2802035	99.78662006	99.76125398	95.00605365	98.07466498	90.97739464	79.92683519	69.51959747	70.46543344	69.33565204	68.27263701		102.9872246	101.662714	102.098511	99.59263559	99.95441202	94.41839883	98.27169748	89.51291832	80.04379517	68.84929147	69.87612827	68.9856089	66.95693725
	103.6572716	101.9472556	100.459441	99.97222735	99.93864383	95.15519244	98.25189054	91.08304322	80.16806992	69.5118055	70.46141819	69.31838722	68.25900772		103.1437316	101.8312825	102.2587547	99.78882484	100.1330936	94.58333369	98.44463725	89.62821537	80.25009093	68.82538029	69.85489176	68.96029881	66.93100294
	103.8244527	102.1260118	100.6386914	100.1583596	100.1159532	95.30286898	98.42772114	91.18466482	80.414442	69.50431576	70.45768724	69.30148792	68.24565474		103.3002255	102.0014951	102.4193866	99.98656646	100.3102042	94.74811502	98.61580925	89.74554042	80.45914573	68.80160829	69.83445133	68.93516045	66.90523528
	103.991697	102.3066286	100.8179992	100.3450091	100.2930066	95.44943038	98.60206845	91.2824315	80.665251	69.49712878	70.45423721	69.28495661	68.23257601		103.456608	102.1732136	102.5804686	100.1857825	100.4857735	94.91260634	98.78540204	89.86538401	80.67087618	68.77797256	69.81477385	68.91020864	66.87966575
	104.1590194	102.4889799	100.9974257	100.5321653	100.4696412	95.59522296	98.77491559	91.37665658	80.91979542	69.4902452	70.45106446	69.26879594	68.21976968		103.6127976	102.3462705	102.7420901	100.3863019	100.6598983	95.07669859	98.95357927	89.98821181	80.88516159	68.75448122	69.7957703	68.88545865	66.85432912
	104.326458	102.6729102	101.1770428	100.7198125	100.6457209	95.74058487	98.94631527	91.4677874	81.17740299	69.48366569	70.44816509	69.25300878	68.20723472		103.7687375	102.5204748	102.9043645	100.5878755	100.8327277	95.24031282	99.12046786	90.11445086	81.10185713	68.73115326	69.7773008	68.86092404	66.82925916
	104.4940805	102.8582392	101.3569274	100.9079284	100.8211507	95.8858395	99.11638337	91.556391	81.43745498	69.47739086	70.44553498	69.23759813	68.19497149		103.9244012	102.695616	103.0674206	100.7901965	101.0044451	95.40339991	99.28615156	90.24447817	81.32080876	68.70801692	69.75918445	68.83661448	66.80448424
	104.6619846	103.0447654	101.5371556	101.0964835	100.9958867	96.03128952	99.28528845	91.64313479	81.69940332	69.47142117	70.44316991	69.22256708	68.18298207		104.0797965	102.8714665	103.2313919	100.9929253	101.1752475	95.56593785	99.45067057	90.37861185	81.54186804	68.68510672	69.74121337	68.81253406	66.7800233
	104.8302935	103.2322678	101.7177974	101.2854411	101.1699439	96.17721124	99.45323811	91.72876453	81.96278057	69.46575694	70.44106556	69.20791881	68.17127039		104.2349674	103.0477849	103.3964038	101.1957141	101.3453253	95.72792781	99.61402698	90.51710436	81.76490478	68.6624595	69.72316959	68.78868027	66.75588273
	104.9991471	103.4205078	101.8989109	101.4747587	101.3433971	96.32384928	99.6204633	91.81408183	82.22720359	69.4603983	70.43921769	69.19365646	68.15984211		104.3899939	103.2243184	103.5625602	101.3982304	101.5148441	95.88938962	99.77619546	90.6601375	81.98981553	68.64010993	69.70484341	68.76504382	66.73205453
	105.1686901	103.6092291	102.0805382	101.6643912	101.5163777	96.471412	99.787202	91.89992274	82.49237157	69.45534516	70.43762214	69.17978312	68.14870419		104.5449895	103.4008076	103.7299317	101.600176	101.6839299	96.0503577	99.93713756	90.80781892	82.21652715	68.61808587	69.68605152	68.74160949	66.7085161
	105.3390584	103.7981593	102.2627019	101.8542937	101.6890643	96.62006778	99.95368378	91.98713855	82.75805954	69.45059722	70.43627491	69.16630177	68.13786433		104.7000967	103.5769916	103.8985456	101.8012999	101.8526591	96.21087791	100.0968178	90.96017983	82.44499473	68.59640425	69.66665334	68.7183578	66.68523171
	105.5103672	103.9870115	102.4454033	102.0444253	101.8616692	96.76994255	100.1201166	92.07657877	83.0241081	69.446154	70.4351722	69.15321524	68.1273303		104.8554812	103.7526159	104.0683802	102.001405	102.0210543	96.37100548	100.2552194	91.11717393	82.67519448	68.57506808	69.6465643	68.69526741	66.66215557
	105.6827007	104.1754887	102.6286223	102.2347525	102.0344229	96.92111876	100.2866767	92.16907628	83.2904097	69.44201481	70.43431037	69.14052616	68.11710928		105.0113243	103.9274404	104.2393629	102.2003473	102.1890851	96.53080415	100.4123582	91.27867781	82.90711288	68.55406473	69.62576466	68.67231796	66.63923626
	105.8561067	104.3632916	102.8123196	102.4252514	102.2075571	97.07363597	100.4535031	92.26543367	83.55689316	69.4381788	70.43368599	69.12823699	68.10720735		105.1678148	104.1012496	104.4113722	102.3980305	102.3566735	96.69034608	100.5682914	91.44449314	83.14073372	68.5333661	69.60430362	68.649493	66.61642201
	106.0305949	104.5501286	102.996441	102.6159078	102.3812888	97.22749355	100.6206951	92.36641019	83.82350562	69.43464499	70.43329574	69.11634996	68.09762907		105.3251399	104.2738612	104.5842445	102.594395	102.5237041	96.84971212	100.7231232	91.61435122	83.37602538	68.51293049	69.58229807	68.62678254	66.59366637
	106.2061393	104.7357288	103.1809226	102.8067158	102.5558065	97.38265553	100.7883151	92.4727086	84.09019706	69.43141226	70.43313645	69.10486707	68.08837734		105.4834763	104.4451344	104.7577833	102.7894045	102.6900357	97.00899176	100.8770031	91.78792014	83.61293035	68.49270617	69.55992647	68.60418505	66.57093363
	106.3826844	104.9198574	103.3656973	102.9976738	102.7312598	97.53905782	100.9563929	92.58496148	84.35690329	69.42847942	70.43320505	69.0937901	68.07945339		105.6429809	104.6149763	104.9317713	102.983033	102.855515	97.16828229	101.0301197	91.96481494	83.85135869	68.47263638	69.53741834	68.58170839	66.54820338
	106.5601532	105.1023302	103.5507006	103.1887787	102.9077518	97.69661744	101.1249339	92.70371721	84.62353637	69.42584527	70.43349859	69.08312056	68.07085697		105.8037827	104.7833443	105.105983	103.1752518	103.0199897	97.32768667	101.182691	92.14461082	84.0911868	68.45266518	69.51504032	68.55936968	66.52547378
	106.7384561	105.2830271	103.7358748	103.3800198	103.0853355	97.8552436	101.2939271	92.82942595	84.88997746	69.42350865	70.43401421	69.07285968	68.06258658		105.9659756	104.9502463	105.2801967	103.3660198	103.1833202	97.48730988	101.3349499	92.32685876	84.33226156	68.43274361	69.49307979	68.53719389	66.50276302
	106.9174986	105.4619025	103.9211712	103.5713725	103.2640133	98.01484941	101.4633523	92.96242627	85.15607753	69.42146847	70.43474917	69.06300841	68.0546398		106.1296124	105.115737	105.4542058	103.5552778	103.3453893	97.64725394	101.4871301	92.5111031	84.57440962	68.41283551	69.47182738	68.51521146	66.48010889
	107.0971879	105.6389901	104.10655	103.7627935	103.4437383	98.17536346	101.6331876	93.10293353	85.42166448	69.41972379	70.43570086	69.05356734	68.04701352		106.2947004	105.2799105	105.6278277	103.7429467	103.5061087	97.80761174	101.6394508	92.69689987	84.81745034	68.39292235	69.45155938	68.49345492	66.4575663
	107.277436	105.8144027	104.291977	103.9542183	103.6244179	98.3367395	101.8034132	93.25103082	85.68655546	69.41827388	70.4368668	69.04453677	68.03970417		106.4611993	105.442892	105.8009097	103.9289299	103.6654232	97.96846043	101.7921044	92.88383454	85.06121075	68.37300654	69.43252116	68.47195511	66.435203
	107.4581608	105.9883256	104.4774188	104.1455625	103.8059184	98.49896327	101.9740146	93.40666347	85.95057304	69.41711816	70.4382446	69.03591669	68.03270786		106.6290213	105.6048266	105.9733322	104.1131188	103.823312	98.12985513	101.9452458	93.07153778	85.30554031	68.35311271	69.41491235	68.45073728	66.41309379
	107.6392839	106.1610055	104.6628372	104.3367253	103.9880704	98.6620555	102.1449835	93.56963787	86.2135629	69.41625628	70.43983198	69.02770681	68.02602041		106.7980335	105.7658689	106.1450102	104.2954014	103.9797876	98.29182383	102.0989859	93.25969791	85.5503234	68.33328689	69.39887449	68.4298176	66.39131383
	107.8207264	106.332735	104.8481833	104.5275968	104.1706753	98.82607072	102.3163176	93.7396252	86.4754111	69.41568799	70.44162667	69.01990665	68.01963743		106.9680623	105.9261737	106.3158908	104.4756714	104.1348929	98.45436438	102.2533893	93.44806888	85.79548789	68.31359341	69.38448161	68.40920041	66.36993146
	108.0024047	106.5038352	105.0333941	104.7180668	104.3535117	98.99109186	102.4880189	93.91617032	86.73605679	69.41541314	70.44362638	69.01251558	68.01355429		107.1389004	106.0858879	106.4859512	104.6538372	104.2886978	98.61744409	102.4084744	93.63647314	86.04100854	68.29410983	69.37173387	68.38887679	66.34900146
	108.184226	106.6746384	105.2183903	104.9080335	104.5363431	99.15722154	102.6600925	94.09870595	86.99550004	69.41543154	70.44582879	69.00553293	68.00776615		107.3103151	106.2451454	106.6551939	104.8298297	104.4412945	98.78100264	102.5642181	93.82479911	86.28690483	68.27492026	69.36055459	68.3688244	66.32855908
	108.3660851	106.8454714	105.4030781	105.0974126	104.7189266	99.32457099	102.8325448	94.28657184	87.25380399	69.41574291	70.44823145	68.99895809	68.00226801		107.4820582	106.4040651	106.8236429	105.0036079	104.5927929	98.944958	102.7205614	94.01299377	86.53323372	68.25610772	69.35079042	68.34900892	66.30861566
	108.5478636	107.0166419	105.5873529	105.2861435	104.9010219	99.49324825	103.0053829	94.47903856	87.51109167	69.41634673	70.45083179	68.99279057	67.99705483		107.6538765	106.5627501	106.9913391	105.1751613	104.7433164	99.10921534	102.8774171	94.20105112	86.78007825	68.23774609	69.34221482	68.3293869	66.28915609
	108.729432	107.1884274	105.7711059	105.4741919	105.0824013	99.66334719	103.178614	94.67533481	87.76753698	69.4172422	70.45362711	68.98703005	67.99212163		107.8255224	106.7212905	107.1583362	105.3445096	104.8929971	99.27367798	103.0346785	94.38899804	87.02753365	68.21989264	69.33453454	68.30990984	66.27013848
	108.9106535	107.3610677	105.9542322	105.6615506	105.2628602	99.83493869	103.3522455	94.87467748	88.02335098	69.41842819	70.45661463	68.98167645	67.98746365		107.9967636	106.8797661	107.3246972	105.5116988	105.041972	99.43825957	103.1922273	94.57687912	87.27569289	68.20258157	69.32739904	68.29052904	66.25149602
	109.09139	107.5347594	106.1366384	105.8482353	105.4422272	100.0080649	103.5262863	95.07630278	88.27876663	69.41990317	70.4597915	68.97672985	67.98307646		108.1673914	107.0382497	107.4904911	105.6767962	105.1903792	99.6028962	103.3499404	94.76474225	87.52463336	68.18581939	69.32041248	68.27120085	66.23314094
	109.2715092	107.7096522	106.3182504	106.0342789	105.6203734	100.182737	103.7007474	95.27949703	88.53402348	69.42166521	70.46315493	68.9721905	67.97895608		108.3372276	107.1968095	107.6557897	105.8398833	105.338354	99.76755717	103.5076973	94.95262651	87.77440646	68.16958252	69.31314803	68.25189175	66.21497026
	109.4508915	107.8858468	106.4990184	106.2197237	105.7972203	100.3589359	103.8756432	95.48362537	88.78935377	69.42371202	70.46670224	68.96805867	67.97509907		108.5061285	107.3555107	107.8206646	106.0010483	105.4860265	99.93225337	103.6653842	95.14055384	88.0250312	68.15381733	69.30516404	68.23258261	66.19687291
	109.6294354	108.0633929	106.6789195	106.4046132	105.9727449	100.5366166	104.050991	95.68815668	89.04497092	69.42604102	70.47043098	68.96433463	67.97150249		108.6739864	107.5144145	107.9851833	106.16038	105.633518	100.0970422	103.8228984	95.32852503	88.27649226	68.1384428	69.29602151	68.21327184	66.17873761
	109.8070615	108.2422879	106.8579574	106.5889851	106.1469826	100.7157141	104.2268109	95.89268331	89.30106148	69.4286493	70.47433897	68.96101851	67.96816388		108.8407289	107.6735759	108.1494064	106.3179624	105.7809399	100.2620287	103.9801508	95.51652059	88.52874257	68.12335542	69.28530238	68.19397693	66.16046101
	109.9837149	108.4224757	107.0361597	106.7728651	106.3200256	100.8961507	104.4031241	96.09693412	89.55778061	69.43153378	70.47842441	68.95811023	67.96508118		109.0063154	107.8330397	108.3133836	106.4738726	105.9283921	100.427362	104.1370682	95.70450574	88.78170977	68.10843614	69.27262775	68.17473411	66.14195541
	110.1593637	108.6038476	107.2135719	106.9562635	106.4920191	101.0778446	104.5799503	96.30078029	89.81525077	69.43469121	70.48268588	68.95560942	67.96225261		109.1707321	107.9928356	108.4771503	106.6281808	106.0759628	100.5932281	104.2935945	95.89243908	89.03530542	68.09355871	69.25767546	68.15559622	66.12315568
	110.3339976	108.7862435	107.3902521	107.139175	106.6631533	101.2607169	104.7573047	96.5042333	90.07356195	69.43811823	70.48712233	68.95351545	67.95967653		109.3339848	108.1529731	108.6407246	106.7809533	106.2237304	100.7598395	104.4496914	96.08028318	89.2894359	68.07859881	69.24019616	68.1366288	66.10402477
	110.5076241	108.969457	107.5662637	107.3215794	106.8336533	101.4446993	104.9351946	96.70743533	90.33277249	69.44181143	70.49173299	68.95182735	67.95735134		109.4960921	108.3134374	108.8041056	106.9322574	106.3717647	100.9274215	104.605339	96.26801592	89.54401348	68.0634433	69.2200272	68.11790474	66.0845576
	110.6802643	109.1532416	107.7416704	107.5034462	107.003767	101.6297397	105.1136163	96.91064296	90.59290948	69.44576736	70.49651733	68.95054394	67.95527538		109.6570771	108.4741859	108.9672719	107.0821688	106.5201306	101.0961978	104.7605357	96.45564078	89.79896658	68.04799889	69.19710369	68.09949798	66.06478308
	110.8519496	109.3373211	107.9165319	107.6847394	107.1737519	101.8158073	105.2925534	97.11420554	90.85396828	69.44998258	70.50147484	68.9496638	67.95344681		109.8169607	108.635148	109.1301833	107.2307791	106.668891	101.2663759	104.9152981	96.64319482	90.05424824	68.03219966	69.17146613	68.08147674	66.04476413
	111.0227178	109.5214013	108.0909028	107.8654229	107.3438629	102.0028959	105.4719759	97.31853981	91.11591059	69.45445367	70.50660491	68.94918539	67.95186358		109.9757557	108.7962256	109.292782	107.3782031	106.8181103	101.4381334	105.06966	96.83075311	90.30984235	68.01601293	69.14326448	68.06389699	66.02459576
	111.192611	109.7051833	108.2648326	108.0454671	107.5143401	102.1910262	105.6518415	97.52410309	91.37866138	69.45917725	70.5119067	68.94910711	67.9505234		110.1334618	108.9572978	109.454997	107.524586	106.9678573	101.6116066	105.2236709	97.0184292	90.56576731	67.99944305	69.11275812	68.04679666	66.00440131
	111.3616738	109.8883776	108.4383686	108.2248531	107.6853993	102.3802462	105.8320991	97.73136668	91.6421055	69.46415003	70.51737901	68.94942736	67.94942373		110.2900639	109.1182264	109.6167488	107.6701072	107.1182066	101.786882	105.3773946	97.20637112	90.82207745	67.98253303	69.08031211	68.03019118	65.98432702
	111.529952	110.0707169	108.6115585	108.4035769	107.857224	102.5706313	106.0126936	97.94079151	91.90608525	69.46936883	70.52302034	68.95014456	67.94856179		110.4455303	109.2788634	109.7779547	107.8149829	107.2692388	101.9639918	105.5309064	97.39475357	91.07886224	67.96536382	69.04638963	68.01407074	65.96453513
	111.6974919	110.2519665	108.7844551	108.5816516	108.0299606	102.7622824	106.1935722	98.15280714	92.17040014	69.47483062	70.52882903	68.95125716	67.94793458		110.5998146	109.4390595	109.9385343	107.9594649	107.4210388	102.1429125	105.6842905	97.58376675	91.33624397	67.94805135	69.01154118	67.99839957	65.94519592
	111.8643389	110.4319323	108.9571182	108.759108	108.203716	102.9553232	106.3746922	98.36779517	92.43480988	69.48053258	70.5348038	68.95276366	67.94753893		110.7528577	109.5986727	110.0984143	108.1038366	107.5736926	102.3235678	105.8376376	97.77360296	91.59437397	67.93074149	68.97639098	67.98311729	65.92647892
	112.0305359	110.6104645	109.1296168	108.9359937	108.3785569	103.1498971	106.5560275	98.58607715	92.69904111	69.48647212	70.54094454	68.9546626	67.94737157		110.9045919	109.7575756	110.2575324	108.2484068	107.7272821	102.5058343	105.9910417	97.96444215	91.85342781	67.91360322	68.94162113	67.96814226	65.90854375
	112.1961209	110.7874579	109.3020286	109.1123708	108.5545121	103.3461615	106.7375752	98.80790697	92.96279854	69.49264694	70.5472536	68.95695248	67.94742919		111.054946	109.9156619	110.4158388	108.3935007	107.8818795	102.6895496	106.1445982	98.15643766	92.11359955	67.89682038	68.90795441	67.95337669	65.89153091
	112.3611248	110.9628496	109.474438	109.2883132	108.7315755	103.5442827	106.9193609	99.03346698	93.22577978	69.49905502	70.5537378	68.95963178	67.94770852		111.2038495	110.0728505	110.5732973	108.5394495	108.0375411	102.8745229	106.2984026	98.34970325	92.37509485	67.88058224	68.8761363	67.93871314	65.87555294
	112.5255679	111.1366128	109.6469319	109.4639023	108.9097108	103.7444285	107.1014409	99.26286712	93.48769306	69.50569466	70.56041105	68.96269894	67.94820643		111.3512384	110.2290872	110.729883	108.6865786	108.194301	103.0605458	106.4525488	98.54430237	92.63812298	67.8650736	68.84691705	67.92404191	65.86068652
	112.6894577	111.3087505	109.8195951	109.6392238	109.0888572	103.9467604	107.2839026	99.49614599	93.74827607	69.51256437	70.56729808	68.96615229	67.94891998		111.4970596	110.3843444	110.8855799	108.8351967	108.3521665	103.2474036	106.6071299	98.7402405	92.9028875	67.85046455	68.82103455	67.90925877	65.84696564
	112.8527858	111.4792885	109.9925052	109.8143639	109.2689353	104.1514249	107.4668625	99.73327313	94.00731405	69.51966287	70.57443909	68.96999013	67.94984652		111.6412744	110.5386183	111.0403771	108.9855843	108.5111152	103.4348858	106.7622383	98.93746077	93.1695756	67.83690066	68.7991986	67.89427259	65.83437656
	113.015527	111.648269	110.1657273	109.989406	109.4498535	104.3585451	107.6504613	99.97415187	94.26465547	69.52698895	70.58189569	68.97421065	67.95098374		111.7838615	110.6919248	111.1942641	109.1379836	108.6710935	103.6227958	106.9179671	99.13584319	93.43834635	67.82449375	68.78207725	67.87901223	65.8228546
	113.177638	111.8157459	110.3393111	110.1644284	109.6315144	104.5682114	107.8348571	100.2186223	94.52022331	69.53454132	70.58975801	68.97881199	67.95232969		111.9248187	110.8442936	111.3472274	109.2925902	108.8320183	103.8109586	107.0744113	99.33520726	93.70931819	67.81331392	68.77028572	67.86343237	65.81228325
	113.3390575	111.9817821	110.5132886	110.3395025	109.8138205	104.7804748	108.0202174	100.4664642	94.77402092	69.54231848	70.59815309	68.98379225	67.95388278		112.0641633	110.9957624	111.4992461	109.4495467	108.9937805	103.9992265	107.2316692	99.53531773	93.98255657	67.80338312	68.76437814	67.84751783	65.80249562
	113.4997079	112.1464484	110.6876737	110.5146912	109.9966799	104.9953401	108.2067098	100.7174005	95.02613177	69.55031855	70.60725413	68.98914945	67.9556418		112.2019313	111.1463709	111.6502905	109.608938	109.1562508	104.1874835	107.389843	99.73589298	94.25806268	67.79467062	68.76484255	67.83128623	65.79327842
	113.6594964	112.3098241	110.8624642	110.6900492	110.1800101	105.2127631	108.3944929	100.9711003	95.27671344	69.55853913	70.61729042	68.99488162	67.95760583		112.3381753	111.2961553	111.8003212	109.7707891	109.3192866	104.3756468	107.5490386	99.93661555	94.53576431	67.78709068	68.772099	67.81478868	65.7843783
	113.8183183	112.4719987	111.0376447	110.865622	110.3637415	105.4326491	108.5837077	101.2271835	95.52598684	69.56697723	70.62855723	69.00098671	67.95977425		112.4729625	111.445144	111.9492888	109.9350655	109.4827401	104.5636671	107.7093645	100.1371441	94.81551016	67.78050257	68.78650071	67.7981087	65.77551039
	113.9760594	112.6330737	111.2131897	111.0414468	110.5478185	105.6548553	108.7744705	101.4852252	95.77422194	69.57562913	70.64142488	69.00746267	67.96214667		112.6063708	111.593355	112.0971367	110.1016749	109.6464665	104.7515271	107.8709299	100.3371263	95.09706846	67.77471316	68.80833799	67.78135915	65.76636877
	114.1325993	112.7931632	111.3890684	111.2175523	110.7321999	105.8791956	108.9668668	101.7447615	96.02172166	69.5844905	70.65634598	69.01430737	67.96472292		112.738485	111.7407942	112.243803	110.2704717	109.810331	104.9392381	108.0338406	100.5362122	95.38013055	67.76948192	68.83784433	67.76467758	65.75663842
	114.2878157	112.9523945	111.5652475	111.3939599	110.9168574	106.1054477	109.1609482	102.0052964	96.26880568	69.59355637	70.67385974	69.02151866	67.96750296		112.8693929	111.887456	112.3892243	110.4412633	109.9742157	105.1268364	108.1981955	100.7340671	95.66431967	67.76452823	68.87520405	67.74821993	65.74600807
	114.4415876	113.1109064	111.7416943	111.5706836	111.1017728	106.3333625	109.3567306	102.2663087	96.51579542	69.60282133	70.6945922	69.02909433	67.97048694		112.9991813	112.033324	112.5333393	110.6138175	110.1380239	105.3143781	108.3640816	100.9303834	95.9492046	67.75954092	68.92056069	67.73215318	65.73418355
	114.5938	113.2688469	111.918378	111.747731	111.2869347	106.5626738	109.5541951	102.5272602	96.76300121	69.61227969	70.71925121	69.03703211	67.97367517		113.1279322	112.1783742	112.6760915	110.7878721	110.3016832	105.5019343	108.531569	101.1248923	96.23431717	67.75418939	68.97402531	67.71664696	65.72090088
	114.7443473	113.4263688	112.0952704	111.9251038	111.4723346	106.7931099	109.7532903	102.7876044	97.01071218	69.6219257	70.74861564	69.04532968	67.97706808		113.2557194	112.3225773	112.817433	110.9631441	110.4651466	105.6895858	108.7007061	101.3173722	96.51917248	67.74813622	69.03568393	67.70186472	65.7059386
	114.8931383	113.5836259	112.2723452	112.1027983	111.6579631	107.0244034	109.9539358	103.0467956	97.25918874	69.63175377	70.783518	69.05398465	67.98066625		113.3826062	112.4659026	112.9573261	111.1393402	110.6283913	105.8774185	108.8715163	101.5076563	96.80329001	67.74105041	69.10560344	67.68795475	65.68912886
	115.0400991	113.7407673	112.4495767	112.2808062	111.8438066	107.2563018	110.1560279	103.304298	97.50865767	69.64175872	70.82482108	69.06299458	67.98447039		113.5086431	112.6083203	113.0957451	111.316167	110.791417	106.0655197	109.0439949	101.6956371	97.08621389	67.73262097	69.18383545	67.67504148	65.67036667
	115.1851769	113.8979331	112.6269389	112.459115	112.0298454	107.4885765	110.3594439	103.5595963	97.75930898	69.65193592	70.8733888	69.07235698	67.98848127		113.6338671	112.7498051	113.2326774	111.49334	110.9542416	106.2539747	109.2181081	101.8812687	97.36753071	67.72257024	69.27041781	67.66321747	65.64961711
	115.3283425	114.05525	112.8044044	112.6377083	112.2160528	107.7210299	110.5640484	103.8122053	98.01129421	69.66228144	70.93005307	69.08206931	67.99269969		113.7583011	112.8903373	113.3681232	111.6705919	111.1168978	106.4428657	109.3937932	102.0645662	97.64688329	67.71066627	69.36537404	67.65253649	65.62692003
	115.4695914	114.2128273	112.9819432	112.8165665	112.4023951	107.953502	110.7696979	104.0616811	98.26472532	69.67279214	70.99557831	69.09212898	67.99712642		113.8819553	113.0299046	113.5020958	111.8476785	111.2794276	106.6322707	109.5709608	102.2456031	97.92397955	67.6967339	69.46871076	67.64300807	65.60239229
	115.6089444	114.3707532	113.1595238	112.9956663	112.5888334	108.1858742	110.9762462	104.3076319	98.51967381	69.68346564	71.07062609	69.10253335	68.00176214		114.0048279	113.1685022	113.6346209	112.024383	111.4418779	106.8222641	109.7494982	102.4245057	98.19859599	67.68066417	69.58041386	67.63459377	65.57622733
	115.7464468	114.5290924	113.3371138	113.1749815	112.7753264	108.4180715	111.1835483	104.5497292	98.77616963	69.69430027	71.15572265	69.11327972	68.00660736		114.1269076	113.3061327	113.7657354	112.2005176	111.6042957	107.0129184	109.9292742	102.6014461	98.47057601	67.66242144	69.70044417	67.62720558	65.54869222
	115.8821663	114.6878823	113.5146815	113.3544823	112.9618333	108.6500626	111.3914645	104.787718	99.03419986	69.70529495	71.25123173	69.12436532	68.01166244		114.2481762	113.4428052	113.8954867	112.3759234	111.7667237	107.204306	110.1101445	102.7766343	98.73982366	67.64204833	69.82873331	67.62070634	65.52012236
	116.0161897	114.8471314	113.6921985	113.5341358	113.1483173	108.8818581	111.5998637	105.0214272	99.2937073	69.71644905	71.35733543	69.13578734	68.0169276		114.3686113	113.5785342	114.0239311	112.5504669	111.9291969	107.3965015	110.2919578	102.9503083	99.00629401	67.61966803	69.96518067	67.61491255	65.49091403
	116.1486194	115.0068163	113.8696417	113.7139064	113.3347493	109.1135071	111.8086263	105.2507772	99.55458933	69.72776217	71.47402472	69.14754294	68.02240302		114.4881894	113.7133381	114.1511322	112.7240363	112.0917396	107.589584	110.4745614	103.1227259	99.26998152	67.59548417	70.10965202	67.60959928	65.46151521
	116.2795696	115.1668802	114.0469959	113.8937559	113.5211106	109.345091	112.0176464	105.4757861	99.81669776	69.73923401	71.60110076	69.15962921	68.02808912		114.6068889	113.8472387	114.2771594	112.8965355	112.2543627	107.7836384	110.6578064	103.2941551	99.53090786	67.56977813	70.26198021	67.60450718	65.43241505
	116.4091612	115.3272322	114.2242551	114.0736446	113.707395	109.5767178	112.2268344	105.6965729	100.0798403	69.75086424	71.73818726	69.17204327	68.0339869		114.7246923	113.9802595	114.4020855	113.0678784	112.4170624	107.9787562	110.8415528	103.4648675	99.78911065	67.54290407	70.42196795	67.59935128	65.40413247
	116.5375191	115.4877476	114.4014236	114.253532	113.8936102	109.8085137	112.4361179	105.9133567	100.343784	69.76265249	71.88475295	69.18478221	68.04009858		114.841589	114.112426	114.525985	113.2379822	112.5798193	108.1750345	111.0256722	103.6351314	100.0446343	67.51528187	70.58939271	67.59383126	65.37720434
	116.6647681	115.6482702	114.578516	114.4333793	114.0797779	110.0406152	112.6454427	106.1264529	100.6082621	69.77459849	72.04014267	69.19784321	68.04642851		114.957576	114.2437653	114.6489311	113.4067632	112.7425985	108.3725747	111.2100501	103.8052079	100.2975234	67.48738835	70.76401295	67.5876428	65.35217391
	116.7910307	115.8086163	114.7555565	114.6131497	114.2659336	110.2731605	112.8547729	106.3362649	100.8729821	69.78670243	72.2036145	69.21122352	68.05298444		115.0726592	114.3743067	114.7709943	113.5741326	112.9053501	108.5714791	111.3945868	103.9753484	100.5478199	67.45974707	70.94557537	67.58048948	65.32957982
	116.9164249	115.9685809	114.9325766	114.7928111	114.4521245	110.506282	113.0640893	106.5432718	101.137638	69.79896569	72.37438032	69.22492054	68.05977931		115.1868534	114.5040817	114.8922396	113.739995	113.0680112	108.7718464	111.5791968	104.1457929	100.7955629	67.43291735	71.13382226	67.57209486	65.3099463
	117.0410636	116.1279454	115.1096128	114.9723371	114.6384077	110.7400986	113.2733879	106.7480127	101.4019227	69.81139191	72.55164691	69.23893186	68.06683368		115.3001819	114.6331251	115.0127253	113.9042484	113.2305075	108.9737674	111.7638073	104.3167709	101.0407915	67.40748281	71.32849831	67.56221412	65.29377484
	117.1650528	116.2864873	115.2867039	115.1517087	114.8248468	110.9747101	113.4826767	106.9510681	101.6655425	69.82398865	72.73465496	69.25325526	68.07417879		115.4126748	114.7614751	115.1325018	114.0667865	113.3927566	109.1773195	111.9483557	104.4885022	101.2835493	67.38404004	71.52935636	67.55064498	65.28153781
	117.2884918	116.4439902	115.4638873	115.3309147	115.0115083	111.2101921	113.6919719	107.1530392	101.9282303	69.83676974	72.92271387	69.26788878	68.08186059		115.5243679	114.8891733	115.251611	114.227503	113.554671	109.3825612	112.1327875	104.6611985	101.5238909	67.36318787	71.73616172	67.53723726	65.27367392
	117.4114722	116.600254	115.641196	115.5099529	115.1984574	111.446593	113.9012935	107.3545253	102.1897589	69.84975838	73.11523075	69.28283068	68.08994462		115.6353002	115.0162648	115.370087	114.3862967	113.7161619	109.5895286	112.3170531	104.8350645	101.7618876	67.34551761	71.94869497	67.52190091	65.2705859
	117.5340773	116.7551051	115.8186554	115.6888289	115.3857535	111.6839322	114.1106612	107.5561019	102.4499508	69.86299124	73.31173292	69.29807942	68.09852181		115.7455117	115.1427963	115.4879564	114.5430779	113.8771423	109.7982309	112.5011053	105.0102993	101.9976329	67.33160476	72.16675324	67.50461209	65.2726399
	117.6563806	116.9084044	115.9962813	115.8675562	115.5734447	111.9222004	114.3200896	107.7582994	102.7086856	69.87652355	73.51188334	69.31363366	68.10771517		115.8550416	115.2688158	115.6052404	114.6977743	114.0375308	110.0086496	112.6848973	105.187096	102.2312462	67.32200227	72.39015052	67.48541719	65.28016671
	117.7784458	117.060055	116.1740773	116.0461547	115.7615633	112.1613606	114.5295853	107.9615827	102.9659041	69.89043534	73.71548954	69.32949215	68.11768712		115.9639257	115.3943694	115.7219565	114.8503371	114.197254	110.2207375	112.8683814	105.3656408	102.4628754	67.3172356	72.61871718	67.46443462	65.29346423
	117.900325	117.210006	116.352034	116.224648	115.9501207	112.4013506	114.7391442	108.1663357	103.2216078	69.90483869	73.92250611	69.34565366	68.12864717		116.0721953	115.5195	115.8381206	115.0007457	114.3562494	110.4344202	113.0515081	105.5461115	102.6926961	67.31779951	72.85229931	67.44185429	65.31280073
	118.0220586	117.3582554	116.5301286	116.4030621	116.1391031	112.6420872	114.9487499	108.372847	103.4758553	69.91988605	74.13303173	69.36211699	68.14085952		116.1798758	115.6442443	115.953749	115.1490105	114.5144658	110.6495994	113.2342271	105.7286739	102.9209092	67.32415647	73.09075817	67.41793499	65.33841862
	118.1436752	117.5048499	116.7083245	116.5814219	116.3284687	112.8834696	115.1583737	108.5813023	103.7287555	69.93577913	74.34730123	69.37888094	68.15464988		116.286986	115.7686311	116.0688601	115.2951747	114.6718651	110.8661569	113.4164874	105.9134789	103.1477368	67.33673633	73.33397006	67.39299963	65.37053807
	118.2651923	117.6498827	116.8865723	116.7597488	116.5181451	113.1253849	115.367976	108.7917797	103.9804573	69.95277809	74.56567328	69.39594441	68.17041086		116.3935389	115.8926794	116.1834755	115.4393131	114.828421	111.08396	113.5982397	106.1006586	103.3734155	67.35593697	73.58182657	67.36742881	65.40936028
	118.3866177	117.7934898	117.0648108	116.9380573	116.7080299	113.3677126	115.5775083	109.0042507	104.2311389	69.97121048	74.78861431	69.41330671	68.18860522		116.4995419	116.016397	116.297621	115.5815305	114.9841186	111.3028675	113.7794376	106.2903226	103.5981892	67.38212558	73.83423518	67.34165275	65.45506999
	118.5079519	117.9358435	117.2429688	117.1163523	116.8979919	113.6103293	115.7869158	109.2185865	104.4809957	69.99147893	75.01667889	69.43096799	68.20976607		116.6049984	116.1397807	116.4113261	115.7219572	115.1389526	111.5227353	113.9600398	106.4825551	103.8223014	67.41563995	74.09111985	67.31614229	65.50783715
	118.6291903	118.0771461	117.4209663	117.2946268	117.0878751	113.853113	115.9961408	109.4345675	104.7302298	70.01406708	75.25048702	69.44893011	68.23449338		116.7099099	116.2628165	116.5246237	115.8607443	115.2929252	111.743422	114.1400118	106.677413	104.0459869	67.45678971	74.35242127	67.29139909	65.56781779
	118.7503264	118.2176213	117.5987171	117.4728601	117.2775037	114.0959466	116.2051258	109.6518981	104.9790393	70.03954256	75.49069877	69.46719784	68.26344633		116.8142778	116.3854809	116.637549	115.9980579	115.4460445	111.9647938	114.3193271	106.8749246	104.2694642	67.50585696	74.6180963	67.26794574	65.63515405
	118.871354	118.3575061	117.7761298	117.6510167	117.4666892	114.338721	116.4138156	109.8702237	105.2276117	70.06855609	75.73798657	69.48578057	68.29733105		116.9181061	116.5077428	116.7501377	116.1340736	115.5983218	112.1867275	114.4979679	107.0750903	104.4929291	67.5630964	74.88811641	67.24631606	65.70997372
	118.9922702	118.4970414	117.9531101	117.829046	117.6552379	114.5813363	116.6221596	110.0891505	105.4761177	70.10183618	75.99300599	69.50469474	68.3368839		117.0214035	116.6295661	116.8624246	116.2689703	115.7497703	112.4091134	114.6759247	107.2778843	104.7165486	67.62873476	75.16246483	67.22704609	65.7923894
	119.1130763	118.6364633	118.1295628	118.0068835	117.8429593	114.823703	116.8301127	110.3082661	105.7247086	70.14017848	76.25636596	69.52396691	68.3828507		117.1241855	116.750912	116.9744416	116.4029253	115.9004035	112.6318556	114.853196	107.4832573	104.9404577	67.70296976	75.44113238	67.21066617	65.88249768
	119.2337797	118.7759944	118.3053931	118.1844523	118.0296738	115.0657414	117.0376353	110.5271607	105.9735152	70.18442979	76.52859945	69.54363772	68.43596255		117.2264758	116.8717418	117.0862165	116.53611	116.0502342	112.8548718	115.0297864	107.6911409	105.164756	67.7859687	75.72411232	67.19769434	65.9803783
	119.3543931	118.9158359	118.4805087	118.3616656	118.2152204	115.3073807	117.2446929	110.745447	106.2226485	70.23546681	76.81013635	69.56376679	68.49690962		117.3283072	116.992019	117.1977714	116.6686863	116.1992735	113.078092	115.2057048	107.9014519	105.3895079	67.87786703	76.01139445	67.18863112	66.08609378
	119.4749355	119.0561606	118.6548214	118.5384306	118.3994622	115.5485566	117.4512543	110.9627791	106.4722011	70.29417008	77.10127984	69.58443842	68.5663142		117.429722	117.1117114	117.3091214	116.8008036	116.3475311	113.3014556	115.3809625	108.1140976	105.6147428	67.97876722	76.30295894	67.18395593	66.19968915
	119.595431	119.1971075	118.828249	118.7146513	118.5822916	115.7892094	117.6572896	111.1788683	106.7222502	70.36139446	77.40218803	69.60576824	68.64470491		117.5307709	117.2307923	117.4202745	116.9325971	116.495015	113.5249085	115.5555706	108.3289804	105.8404577	68.08873799	76.59877071	67.18412484	66.32119218
	119.7159082	119.3387778	119.0007174	118.890233	118.763633	116.0292811	117.8627683	111.3934957	106.9728602	70.43793724	77.71286221	69.62791046	68.73249382		117.6315124	117.3492409	117.5312309	117.0641862	116.6417314	113.7484004	115.7295383	108.5460021	106.066621	68.20781436	76.89877446	67.18956959	66.45061365
	119.8364003	119.4812332	119.1721622	119.0650854	118.943444	116.2687135	118.0676567	111.6065225	107.2240847	70.52450605	78.03314269	69.65106561	68.8299582		117.73201	117.4670434	117.6419834	117.1956736	116.7876854	113.971881	115.9028712	108.765068	106.2931771	68.33599842	77.20289129	67.20069744	66.58794781
	119.9569446	119.6244954	119.3425301	119.239126	119.1217147	116.5074462	118.2719159	111.8178953	107.4759695	70.62168831	78.36271279	69.67548822	68.93722848		117.8323302	117.5841924	117.7525174	117.3271445	116.9328811	114.195298	116.0755705	108.986089	106.5200516	68.47326087	77.51101689	67.21789171	66.73317259
	120.0775827	119.7685481	119.511781	119.4122824	119.2984662	116.7454159	118.4755	112.0276489	107.7285533	70.7299246	78.70111083	69.70149408	69.05428361		117.9325393	117.7006868	117.8628123	117.4586665	117.0773219	114.4185945	116.247632	109.2089833	106.747158	68.61954328	77.82302157	67.24151249	66.88624984
	120.198361	119.9133408	119.679888	119.5844942	119.4737466	116.9825563	118.6783547	112.2359049	107.9818688	70.84948789	79.04774929	69.72946627	69.18095429		118.0327005	117.8165319	117.9728421	117.5902892	117.2210108	114.6417082	116.4190471	109.4336768	106.9744026	68.77476088	78.1387521	67.27189725	67.04712508
	120.3193312	120.0587932	119.8468387	119.7557142	119.6476272	117.2187996	118.880417	112.4428681	108.2359433	70.98047049	79.4019396	69.75985941	69.3169342		118.1328707	117.9317389	118.082577	117.7220443	117.3639507	114.8645703	116.5898026	109.6601019	107.2016909	68.93880564	78.45803512	67.30936115	67.21572724
	120.4405511	120.2048014	120.0126343	119.9259078	119.8201973	117.4540787	119.0816151	112.6488188	108.4907984	71.12278017	79.76292085	69.79320123	69.46179859		118.2330982	118.0463253	118.1919848	117.8539462	117.5061451	115.0871064	116.7598823	109.888196	107.4289325	69.11154958	78.78068177	67.35419686	67.39196805
	120.5620843	120.3512441	120.1772889	120.0950534	119.9915587	117.6883296	119.2818693	112.8541037	108.7464498	71.27614607	80.12988977	69.83009085	69.61502906		118.33342	118.1603153	118.3010334	117.9859928	117.6475981	115.3092369	116.9292679	110.1178988	107.6560447	69.29284792	79.10649313	67.40667381	67.57574154
	120.6840005	120.4979887	120.3408281	120.2631414	120.1618199	117.9214954	119.4810934	113.0591243	109.0029074	71.44013448	80.50203005	69.87119312	69.7760429		118.4338607	118.2737397	118.4096919	118.1181667	117.7883154	115.5308787	117.0979403	110.3491498	107.8829563	69.48254227	79.43526592	67.46703703	67.76692357
	120.8063744	120.6448979	120.5032871	120.4301724	120.3310911	118.1535292	119.6791968	113.2643233	109.2601746	71.61417362	80.87853847	69.91722851	69.94422522		118.5344313	118.3866369	118.5179333	118.2504374	117.9283051	115.7519469	117.2658806	110.581885	108.1096092	69.68046349	79.76679814	67.53550551	67.96537167
	120.9292841	120.7918345	120.6647082	120.5961561	120.4994781	118.3843974	119.8760872	113.47017	109.5182491	71.79758604	81.25864634	69.96895853	70.11896174		118.6351293	118.4990525	118.6257364	118.3827638	118.067578	115.9723569	117.4330711	110.8160343	108.3359596	69.88643452	80.10089393	67.61227058	68.17092527
	121.0528098	120.9386668	120.8251385	120.7611096	120.6670785	118.6140818	120.0716734	113.6771452	109.7771225	71.98962654	81.64163483	70.02716676	70.29967049		118.7359392	118.6110393	118.7330875	118.5150966	118.2061489	116.1920265	117.5994955	111.0515193	108.5619777	70.10027304	80.43736768	67.69749421	68.3834063
	121.1770304	121.0852722	120.9846277	120.925056	120.8339773	118.8425816	120.2658688	113.8857246	110.0367798	72.18952305	82.02684397	70.09263595	70.48583076		118.8368338	118.7226565	118.8399822	118.6473817	118.3440369	116.4108776	117.7651393	111.2882515	108.7876473	70.32179414	80.77604673	67.79130767	68.60262021
	121.3020219	121.2315406	121.1432261	121.0880224	121.0002439	119.0699128	120.4585943	114.0963632	110.2971999	72.3965183	82.41367538	70.16612234	70.67700792		118.9377765	118.833968	118.946426	118.779563	118.481266	116.6288381	117.9299897	111.5261315	109.0129645	70.55081297	81.11677278	67.89381059	68.82835729
	121.4278541	121.3773768	121.3009829	121.2500389	121.1659302	119.2961075	120.6497817	114.3094806	110.5583547	72.60990938	82.80158987	70.24832817	70.87287311		119.0387229	118.9450407	119.0524353	118.9115854	118.6178653	116.8458432	118.0940355	111.7650492	109.2379364	70.7871475	81.4594018	68.00507058	69.06039405
	121.5545883	121.5227027	121.4579448	121.4111368	121.3310696	119.5212117	120.8393763	114.5254464	110.8202085	72.82908338	83.19010137	70.3398743	71.07321734		119.1396245	119.0559419	119.1580368	119.0433966	118.7538688	117.0618369	118.2572661	112.0048839	109.4625803	71.03062121	81.80380263	68.12512343	69.29849458
	121.6822755	121.6674586	121.6141557	121.5713478	121.4956769	119.7452819	121.0273394	114.7445682	111.0827178	73.05354755	83.57876909	70.44127439	71.2779595		119.2404306	119.1667359	119.263267	119.1749488	118.8893151	117.2767724	118.4196719	112.245506	109.6869226	71.2810657	82.14985432	68.25397389	69.54241167
	121.8109544	121.8116038	121.769656	121.7307026	121.6597501	119.9683805	121.2136503	114.9670822	111.3458311	73.28295208	83.96718985	70.5529128	71.48714836		119.3410913	119.2774816	119.3681705	119.3061995	119.0242462	117.4906131	118.5812435	112.4867784	109.9109988	71.53832308	82.49744266	68.39159694	69.79188741
	121.9406506	121.9551174	121.9244826	121.8892301	121.8232722	120.1905715	121.398307	115.1931453	111.6094887	73.51710552	84.35499237	70.67502771	71.70095857		119.4415606	119.3882293	119.4727977	119.4371109	119.1587067	117.7033321	118.7419719	112.7285585	110.1348538	71.80224775	82.84645621	68.53793954	70.04665342
	122.0713756	122.0979979	122.0786693	122.0469568	121.9862141	120.411915	121.5813266	115.4228313	111.8736239	73.75598399	84.74183457	70.80770111	71.91968101		119.5417977	119.4990187	119.5772029	119.5676494	119.2927422	117.9149129	118.9018482	112.9706999	110.3585427	72.07270775	83.19678232	68.69292268	70.30643045
	122.2031269	122.2402624	122.2322461	122.2039061	122.1485378	120.6324624	121.7627447	115.6561295	112.1381645	73.9997284	85.12740477	70.95085669	72.14370765		119.6417699	119.6098767	119.6814413	119.6977836	119.4263982	118.125348	119.0608636	113.2130542	110.5821326	72.34958501	83.54830384	68.85644378	70.5709276
	122.3358881	122.3819457	122.3852402	122.3600982	122.3102006	120.8522514	121.9426139	115.8929464	112.4030352	74.24864457	85.51142634	71.10426604	72.3735115		119.7414531	119.7208175	119.7855662	119.8274831	119.5597179	118.3346385	119.21901	113.4554721	110.8057033	72.63277489	83.90089681	69.02837926	70.83984133
	122.4696291	122.5230983	122.5376753	122.5155502	122.4711578	121.0713021	122.1210018	116.1331105	112.6681609	74.50318703	85.89366522	71.26756323	72.60962208		119.8408331	119.8318425	119.8896269	119.9567164	119.6927416	118.5427924	119.3762799	113.6978049	111.029349	72.92218454	84.25442987	69.20858747	71.11285433
	122.6043073	122.6637844	122.6895714	122.6702761	122.6313663	121.2896136	122.2979873	116.3763787	112.9334712	74.76394793	86.27393881	71.44026685	72.85259699		119.9399057	119.9429412	119.9936664	120.0854496	119.8255048	118.7498229	119.5326669	113.9399046	111.2531789	73.2177304	84.6087656	69.39691185	71.38963471
	122.7398678	122.8040796	122.8409448	122.8242881	122.7907873	121.5071618	122.4736575	116.6224462	113.1989043	75.03155621	86.6521247	71.62180822	73.1029906		120.0386764	120.0540938	120.0977202	120.2136458	119.9580375	118.9557456	119.6881654	114.1816244	111.4773171	73.51933487	84.96376405	69.59318433	71.66983572
	122.8762455	122.9440682	122.9918073	122.9775965	122.949388	121.7238988	122.6481037	116.8709566	113.4644129	75.30674203	87.02816759	71.81156407	73.36132069		120.1371594	120.1652735	120.2018148	120.3412652	120.0903633	119.1605765	119.8427712	114.422819	111.7019012	73.82692239	85.31928849	69.79722914	71.95309611
	123.0133657	123.083841	123.1421668	123.1302115	123.1071432	121.9397526	122.8214169	117.1215137	113.7299682	75.59027502	87.40208304	72.00889157	73.62803456		120.2353764	120.2764492	120.305968	120.4682662	120.2224991	119.3643285	119.9964815	114.6633443	111.9270806	74.14041515	85.67521297	70.00886683	72.23904158
	123.1511464	123.2234925	123.2920267	123.2821436	123.2640355	122.1546293	122.9936836	117.373694	113.9955647	75.88292468	87.77395717	72.21316357	73.90347605		120.3333547	120.3875887	120.410189	120.5946073	120.3544545	119.5670085	120.1492945	114.9030575	112.153012	74.45972886	86.0314312	70.22791841	72.52728717
	123.2895001	123.363119	123.4413864	123.4334045	123.4200557	122.368416	123.1649825	117.6270589	114.261223	76.18542374	88.14394197	72.42380216	74.18785538		120.4311254	120.4986609	120.5144788	120.7202497	120.4862321	119.7686146	120.3012106	115.1418172	112.3798552	74.78476876	86.38786612	70.45420966	72.81744079
	123.4283359	123.5028163	123.5902423	123.5840081	123.5752019	122.5809846	123.3353804	117.8811666	114.5269911	76.49843162	88.51224655	72.64030861	74.48122361		120.5287212	120.6096382	120.6188322	120.8451603	120.6178274	119.9691331	120.4522316	115.3794841	112.607767	75.11542632	86.74447895	70.68757518	73.10910772
	123.567562	123.6426782	123.7385887	123.7339708	123.7294787	122.7921974	123.5049302	118.1355839	114.7929447	76.8224999	88.87912487	72.86228846	74.78345362		120.6261739	120.7204978	120.7232381	120.9693152	120.7492297	120.1685371	120.6023617	115.6159213	112.8368949	75.45157667	87.10127696	70.92786204	73.40189594
	123.7070878	123.7827946	123.8864188	123.8833115	123.8828962	123.0019125	123.6736689	118.389896	115.0591847	77.15804171	89.24486119	73.08947073	75.09422932		120.7235132	120.8312225	120.8276818	121.0927021	120.8804225	120.3667847	120.7516077	115.8509958	113.0673704	75.79307717	87.45831896	71.17493287	73.69542206
	123.8468263	123.9232494	124.0337265	124.0320521	124.0354689	123.20999	123.8416167	118.6437156	115.3258333	77.50530745	89.60975416	73.32172068	75.41304419		120.820764	120.9418006	120.9321464	121.2153226	121.0113845	120.5638196	120.8999799	116.0845792	113.2993023	76.139767	87.81571749	71.42866794	73.9893175
	123.9866964	124.0641195	124.1805076	124.1802161	124.1872145	123.4162984	124.0087777	118.8966905	115.5930283	77.86436617	89.97410072	73.55904582	75.73920992		120.917946	121.0522255	121.0366138	121.3371937	121.1420901	120.7595719	121.0474924	116.3165493	113.5327711	76.49146791	88.17363741	71.68896626	74.28323463
	124.1266244	124.2054719	124.3267612	124.3278288	124.3381534	123.6207203	124.1751406	119.1485096	115.8609164	78.23509767	90.33818063	73.80159549	76.07187506		121.0150721	121.1624948	121.1410661	121.4583475	121.2725112	120.9539604	121.1941639	116.5467913	113.767824	76.84798594	88.53229033	71.9557454	74.57685246
	124.2665454	124.3473624	124.4724907	124.4749161	124.4883075	123.8231573	124.3406812	119.3989067	116.1296449	78.61719286	90.70224228	74.049654	76.41005275		121.1121489	121.2726088	121.2454869	121.5788303	121.4026177	121.1468959	121.340018	116.7751994	114.0044721	77.20911398	88.89192524	72.22894002	74.86988154
	124.4064042	124.4898329	124.6177051	124.6215036	124.637701	124.0235343	124.5053645	119.6476636	116.3993536	79.01016501	91.06649041	74.30362795	76.75265599		121.2091762	121.3825693	121.3498614	121.6987002	121.5323793	121.3382858	121.4850837	117.0016774	114.2426884	77.5746349	89.25281556	72.5084993	75.1620678
	124.546156	124.6329097	124.7624185	124.7676165	124.786359	124.2218021	124.6691484	119.8946103	116.6701664	79.41336747	91.43107586	74.56402832	77.09853814		121.3061485	121.4923785	121.4541778	121.8180237	121.661766	121.5280389	121.6293949	117.2261394	114.4824081	77.9443249	89.61524355	72.79438316	75.453195
	124.6857657	124.776601	124.9066513	124.913278	124.9343092	124.417939	124.8319867	120.1396249	116.9421841	79.82601921	91.79608794	74.83144774	77.44653582		121.4030559	121.6020375	121.5584268	121.9368719	121.7907495	121.7160703	121.7729907	117.4485104	114.7235311	78.31795675	89.97948309	73.08655771	75.74308583
	124.825208	124.9208958	125.0504295	125.0585103	125.0815812	124.6119509	124.9938328	120.3826316	117.2154774	80.24723536	92.16154945	75.10653405	77.79551136		121.499886	121.7115459	121.6626025	122.0553159	121.9193037	121.9023068	121.915914	117.6687259	114.9659252	78.69530268	90.34578197	73.38499018	76.03160144
	124.9644661	125.0657628	125.1937844	125.2033333	125.2282079	124.8038694	125.1546431	120.6235968	117.4900825	80.67606063	92.5274146	75.38996068	78.14439181		121.5966257	121.8209007	121.7667015	122.1734228	122.0474054	122.0866909	122.0582112	117.8867313	115.2094315	79.07613644	90.71434496	73.68964356	76.3186396
	125.1035303	125.2111499	125.3367523	125.3477657	125.3742256	124.9937497	125.3143796	120.8625257	117.7659978	81.11150262	92.89357008	75.68239521	78.49220207		121.6932628	121.9300964	121.870723	122.2912521	122.1750347	122.2691845	122.1999306	118.1024815	115.4538703	79.46023459	91.08531886	74.00047151	76.60413176
	125.2423967	125.3569845	125.4793736	125.4918251	125.5196753	125.1816664	125.4730128	121.0994565	118.0431825	81.55256265	93.25983946	75.98446708	78.83809005		121.7897884	122.0391249	121.974668	122.408852	122.3021745	122.4497712	122.3411213	118.3159391	115.6990476	79.84737667	91.45878045	74.31741369	76.88803928
	125.3810655	125.5031752	125.6216925	125.6355286	125.6646025	125.3677099	125.6305237	121.3344549	118.3215574	81.99826202	93.62599084	76.29673605	79.18134303		121.8861978	122.1479753	122.0785389	122.526258	122.4288107	122.628457	122.481832	118.5270738	115.9447621	80.23734453	91.83472799	74.64039199	77.17034928
	125.5195389	125.6496138	125.7637557	125.7788933	125.8090581	125.5519806	125.7869051	121.5676078	118.6010071	82.44766285	93.99174791	76.61966278	79.52139474		121.982492	122.2566343	122.1823381	122.6434917	122.5549319	122.8052698	122.6221096	118.7358606	116.1908107	80.62992084	92.21307682	74.96930768	77.4510706
	125.6578197	125.7961777	125.905612	125.9219372	125.953098	125.7345848	125.9421627	121.7990167	118.8813838	82.89988224	94.35680373	76.95358317	79.85782383		122.078678	122.3650869	122.2860672	122.7605609	122.6805286	122.9802576	122.7619986	118.9422783	116.4369947	81.0248872	92.59365891	75.30403988	77.73023035
	125.795909	125.9427339	126.0473114	126.0646798	126.0967827	125.9156295	126.0963153	122.0287911	119.1625123	83.35410023	94.72083684	77.29868796	80.19034522		122.1747691	122.4733165	122.389726	122.8774612	122.8055931	123.1534852	122.9015394	119.1463089	116.6831238	81.42202227	92.97622631	75.64444521	78.00787138
	125.9338053	126.0891426	126.1889038	126.2071424	126.2401764	126.0952179	126.2493946	122.2570419	119.4441957	83.80956259	95.08352858	77.65500889	80.51879593		122.2707845	122.5813054	122.4933115	122.9941776	122.9301194	123.3250308	123.0407685	119.3479361	116.9290199	81.82110036	93.36045775	75.99035864	78.28405113
	126.0715023	126.2352616	126.3304378	126.3493482	126.3833462	126.2734464	126.4014446	122.4838744	119.7262216	84.26558048	95.44458058	78.02241235	80.84311766		122.3667479	122.6890357	122.5968171	123.1106873	123.0541033	123.4949811	123.1797169	119.5471449	117.1745186	82.22189106	93.74596794	76.34159527	78.55884185
	126.2089884	126.3809506	126.4719598	126.4913225	126.5263596	126.4504011	126.5525204	122.7093825	120.0083689	84.72152873	95.80373114	78.40060102	81.16333805		122.462686	122.7964897	122.7002322	123.2269625	123.1775424	123.663427	123.3184104	119.7439212	117.4194708	82.62416027	94.1323186	76.69795293	78.83233228
	126.3462455	126.5260756	126.6135121	126.6330925	126.669283	126.6261559	126.7026867	122.9336423	120.2904137	85.17684436	96.16076937	78.7891233	81.47955245		122.5586272	122.9036506	122.8035419	123.3429732	123.300437	123.8304596	123.4568682	119.938252	117.6637426	83.02767302	94.51903038	77.0592151	79.10463057
	126.4832487	126.6705129	126.7551321	126.7746868	126.8121794	126.8007719	126.8520163	123.1567072	120.5721358	85.63102641	96.51554612	79.18738984	81.79190746		122.654599	123.0105031	122.9067276	123.4586899	123.4227909	123.9961661	123.5951025	120.1301256	117.9072144	83.43219803	94.90559515	77.42515394	79.37586804
	126.6199655	126.8141533	126.8968503	126.9161347	126.9551058	126.974297	127.000588	123.3786025	120.853324	86.08363765	96.86798097	79.59469586	82.10058718		122.7506264	123.1170344	123.0097671	123.5740852	123.5446119	124.1606272	123.7331178	120.3195327	118.1497799	83.83751423	95.29148773	77.79553294	79.64620326
	126.7563567	126.9569052	127.0386894	127.0574655	127.0981107	127.1467666	127.1484844	123.5993219	121.1337805	86.53430822	97.21806496	80.01024741	82.40580226		122.8467294	123.2232343	123.1126362	123.6891356	123.6659131	124.3239151	123.87091	120.5064677	118.3913451	84.2434186	95.67617682	78.170109	79.91582597
	126.8923761	127.0986973	127.1806634	127.1987074	127.2412324	127.3182054	127.2957902	123.8188245	121.4133255	86.98274037	97.56585915	80.4331895	82.70778185		122.9429219	123.3290959	123.2153098	123.803822	123.7867128	124.4860926	124.0084651	120.6909298	118.6318263	84.64973501	96.0591348	78.54863373	80.18496003
	127.0279712	127.2394808	127.3227765	127.3398866	127.3844969	127.4886288	127.44259	124.0370328	121.6917998	87.42871321	97.91148933	80.86263414	83.00676783		123.0392098	123.4346162	123.3177631	123.9181301	123.9070352	124.6472132	124.1457591	120.8729256	118.8711495	85.05632337	96.43984617	78.93085382	80.45386509
	127.1630842	127.3792302	127.4650234	127.481026	127.5279166	127.6580457	127.5889665	124.2538325	121.9690667	87.87208654	98.25513757	81.29768614	83.30301077		123.1355904	123.5397962	123.4199736	124.0320497	124.0269096	124.8073214	124.2827569	121.0524701	119.109249	85.4630881	96.81781483	79.31651073	80.72283619
	127.2976527	127.517944	127.6073889	127.6221445	127.6714894	127.8264608	127.7349988	124.4690732	122.2450135	88.31280274	98.59703144	81.73746534	83.5967669		123.232052	123.6446408	123.5219219	124.1455743	124.1463696	124.9664549	124.4194126	121.2295893	119.3460671	85.86998534	97.1925703	79.70533979	80.99220131
	127.4316104	127.6556432	127.7498484	127.7632557	127.8151988	127.9938766	127.8807613	124.6825712	122.5195513	88.75088589	98.93743167	82.18112432	83.88829567		123.3285739	123.749159	123.6235933	124.2587002	124.2654515	125.1246457	124.5556695	121.4043216	119.5815537	86.27702789	97.56367295	80.0970692	81.26231653
	127.5648887	127.7923702	127.8923694	127.9043673	127.9590144	128.1602962	128.0263222	124.8941139	122.7926147	89.18643739	99.27661923	82.62786124	84.17785813		123.4251269	123.8533637	123.7249782	124.3714254	124.3841926	125.2819226	124.6914615	121.5767194	119.8156657	86.68428743	97.93071869	80.49141924	81.53355892
	127.6974172	127.9281854	128.0349118	128.0454803	128.102893	128.3257244	128.1717431	125.1034651	123.0641604	89.61962787	99.61488247	83.07692827	84.46571546		123.5216749	123.9572711	123.8260727	124.4837489	124.5026283	125.4383128	124.8267146	121.7468505	120.0483673	87.09189336	98.29334317	80.88810235	81.80631749
	127.8291252	128.0631641	128.17743	128.1865886	128.2467803	128.4901695	128.3170782	125.3103732	123.3341647	90.05068533	99.95250494	83.52763631	84.7521269		123.6181759	124.0609008	123.9268782	124.5956705	124.62079	125.5938441	124.9613497	121.9147982	120.2796293	87.50002826	98.65122565	81.28682445	82.08098262
	127.9599424	128.1973924	128.319874	128.3276792	128.3906137	128.6536437	128.4623742	125.5145791	123.6026217	90.47988009	100.2897545	83.97935736	85.03734545		123.7145842	124.1642752	124.0274012	124.7071902	124.7387021	125.7485457	125.0952849	122.0806622	120.5094291	87.90891993	99.00409274	81.68728782	82.35793449
	128.0898002	128.3309621	128.4621915	128.4687319	128.5343242	128.8161636	128.60767	125.7158267	123.86954	90.90750736	100.6268735	84.4315256	85.32161419		123.8108519	124.267419	124.1276523	124.8183087	124.8563805	125.9024498	125.2284395	122.2445577	120.7377501	88.3188304	99.35172179	82.0891958	82.63753125
	128.2186324	128.4639661	128.6043287	128.6097201	128.6778402	128.9777498	128.7529968	125.9138728	124.1349403	91.33386846	100.9640704	84.88363842	85.60516569		123.9069314	124.3703585	124.2276454	124.9290274	124.9738303	126.0555914	125.3607374	122.4066144	120.9645807	88.73004236	99.69394407	82.49225928	82.92009744
	128.3463767	128.5964937	128.7462326	128.7506112	128.8210897	129.1384268	128.8983781	126.1084976	124.3988521	91.75925196	101.3015128	85.33525816	85.88821768		124.0027767	124.4731215	124.3273961	125.0393493	125.0910454	126.2080087	125.4921105	122.5669754	121.1899133	89.142844	100.0306474	82.89620471	83.20591349
	128.4729752	128.7286259	128.8878518	128.8913681	128.9640041	129.2982221	129.0438296	126.2995154	124.6613109	92.18391609	101.6393207	85.7860149	86.17096796		124.0983457	124.5757364	124.4269213	125.1492791	125.2080077	126.3597424	125.6225019	122.7257954	121.4137431	89.55751283	100.361778	83.30078322	83.49520659
	128.5983754	128.8604313	129.0291378	129.0319496	129.1065204	129.4571653	129.1893598	126.4867834	124.9223557	92.60807319	101.9775629	86.23561018	86.45358322		124.193601	124.6782313	124.5262371	125.2588245	125.3246887	126.5108349	125.7518683	122.8832381	121.636067	89.97429958	100.6873417	83.70578026	83.78814352
	128.7225312	128.9919625	129.1700459	129.1723122	129.2485836	129.6152876	129.3349698	126.6702097	125.1820264	93.03187705	102.3162538	86.68382118	86.73619961		124.2885112	124.7806328	124.625359	125.3679955	125.4410503	126.6613292	125.8801824	123.0394745	121.8568819	90.39341307	101.0074039	84.11102487	84.08482562
	128.845403	129.1232541	129.3105361	129.3124115	129.3901489	129.7726212	129.4806536	126.8497592	125.4403615	93.45541344	102.6553529	87.13050448	87.01892186		124.3830516	124.8829654	124.7243003	125.4768056	125.5570475	126.8112671	126.0074328	123.1946801	122.0761835	90.81500657	101.3220879	84.51639789	84.38528613
	128.9669585	129.25432	129.4505732	129.452203	129.5311828	129.9291991	129.626398	127.0254579	125.6973957	93.87869429	102.994766	87.57559854	87.30183364		124.4772039	124.9852493	124.8230721	125.5852706	125.6726309	126.9606885	126.1336249	123.3490328	122.2939655	91.23916662	101.631572	84.92183831	84.68948967
	129.0871727	129.3851536	129.5901276	129.591644	129.6716638	130.0850549	129.7721834	127.1973934	125.9531579	94.3016556	103.3343489	88.01912394	87.58498432		124.5709562	125.0874993	124.921683	125.6934085	125.7877501	127.1096294	126.258779	123.5027107	122.5102181	91.66590443	101.9360857	85.32734706	84.99733399
	129.2060282	129.515727	129.7291747	129.7306943	129.8115826	130.2402236	129.9179838	127.3657149	126.2076694	94.72415962	103.6739127	88.46118083	87.8683943		124.6643027	125.1897233	125.0201386	125.8012385	125.9023567	127.2581207	126.3829292	123.6558896	122.7249279	92.0951503	102.2359034	85.73298779	85.30865355
	129.3235151	129.6459926	129.8676953	129.8693173	129.9509409	130.3947417	130.0637673	127.5306286	126.4609413	95.14600135	104.0132316	88.90194297	88.15205554		124.7572421	125.2919202	125.1184423	125.9087799	126.0164073	127.4061875	126.50612	123.8087416	122.9380772	92.52675104	102.5313374	86.13888434	85.62322469
	129.4396302	129.7758843	130.0056748	130.0074808	130.089751	130.5486487	130.2094971	127.6923927	126.7129731	95.56691938	104.3520529	89.34164855	88.43595273		124.8497773	125.3940792	125.2165944	126.016051	126.1298659	127.5538479	126.6284042	123.9614325	123.1496442	92.96047026	102.8227301	86.54521489	85.9407721
	129.5543773	129.9053206	130.1431028	130.1451572	130.2280333	130.7019877	130.3551321	127.8513093	126.9637503	95.98661088	104.6901077	89.78058788	88.72007042		124.941914	125.4961788	125.3145931	126.1230677	126.2427059	127.7011129	126.7498389	124.1141203	123.3596028	93.39599128	103.1104445	86.95220318	86.26097622
	129.6677662	130.0342068	130.2799724	130.2823239	130.3658145	130.8548063	130.500628	128.0077149	127.2132431	96.40474972	105.0271231	90.21908855	89.00440361		125.0336597	125.598186	125.4124338	126.2298423	126.3549114	127.8479864	126.870483	124.2669536	123.5679234	93.83292241	103.3948553	87.36010699	86.58348112
	129.7798121	130.162439	130.4162793	130.4189629	130.5031251	131.0071583	130.6459386	128.1619702	127.4614048	96.82100655	105.3628345	90.65749889	89.28897203		125.1250227	125.7000569	125.5101101	126.3363831	126.4664772	127.9944656	126.9903938	124.4200693	123.7745736	94.27080406	103.6763393	87.7692049	86.90790279
	129.8905349	130.2899075	130.552021	130.5550608	130.6399972	131.1591035	130.7910168	128.3144493	127.708171	97.23506925	105.696997	91.09617057	89.57383079		125.2160117	125.8017377	125.607613	126.4426935	126.5774086	128.1405419	127.1096249	124.5735912	123.9795188	94.70911735	103.9552664	88.17978178	87.23383731
	129.9999585	130.4165003	130.6871954	130.6906077	130.7764616	131.3107088	130.9358161	128.4655282	127.9534587	97.6466622	106.0293954	91.53544128	89.85908785		125.3066347	125.9031662	125.7049313	126.5487721	126.6877197	128.2862022	127.2282242	124.7276283	124.1827235	95.1472938	104.2319909	88.59211412	87.56086893
	130.1081097	130.5421068	130.8218005	130.8255968	130.9125455	131.4620476	131.0802917	128.6155746	128.1971672	98.05556301	106.3598535	91.97561852	90.14491661		125.3968997	126.004274	125.8020518	126.6546127	126.7974322	128.4314301	127.3462329	124.8822732	124.3841524	95.58472582	104.5068446	89.00645587	87.88857763
	130.2150175	130.6666214	130.9558329	130.9600235	131.0482709	131.6131996	131.2244021	128.7649382	128.439179	98.4616156	106.6882391	92.41696541	90.43156781		125.4868137	126.1049895	125.8989587	126.7602051	126.9065723	128.5762079	127.4636846	125.0376011	124.5837711	96.02077754	104.78013	89.42302555	88.21654629
	130.3207115	130.789946	131.0892872	131.0938839	131.1836527	131.7642492	131.3681097	128.913942	128.6793622	98.86473904	107.0144683	92.85968926	90.71937795		125.5763834	126.2052411	125.995634	126.8655359	127.0151681	128.7205182	127.5806061	125.1936682	124.7815475	96.45479594	105.052116	89.84199532	88.54436711
	130.4252215	130.9119931	131.2221554	131.2271745	131.3186971	131.9152845	131.5113824	129.0628762	128.9175728	99.26493162	107.3385062	93.30393351	91.00877238		125.6656153	126.3049599	126.0920573	126.9705895	127.1232473	128.8643452	127.6970173	125.350512	124.9774528	96.88612182	105.3230341	90.26348241	88.87164741
	130.5285759	131.0326877	131.3544263	131.359891	131.4534015	132.0663943	131.6541936	129.2119923	129.1536598	99.66227002	107.6603653	93.74977376	91.3002629		125.7545156	126.4040835	126.1882057	127.0753489	127.2308344	129.0076769	127.8129332	125.508151	125.1714618	97.31410077	105.5930771	90.68754318	89.19801463
	130.6308009	131.1519683	131.4860848	131.4920273	131.5877537	132.2176662	131.7965228	129.3615006	129.3874687	100.0569036	107.9801027	94.19721801	91.59443907		125.843091	126.5025579	126.284054	127.1797971	127.3379482	129.1505054	127.9283647	125.6665854	125.3635538	97.7380937	105.8623978	91.11416997	89.52312058
	130.7319191	131.2697885	131.6171121	131.6235753	131.7217327	132.3691834	131.938356	129.5115686	129.6188476	100.4490443	108.2978149	94.64621123	91.89195361		125.9313481	126.6003402	126.3795746	127.2839171	127.4446006	129.2928279	128.0433205	125.8257985	125.5537126	98.15748698	106.1311106	91.54329057	89.8466448
	130.831949	131.3861172	131.7474856	131.7545242	131.8553084	132.5210218	132.0796852	129.6623215	129.8476525	100.8389522	108.6136331	95.09664424	92.19350152		126.0192935	126.6973999	126.474738	127.387693	127.5507956	129.434647	128.1578086	125.9857587	125.7419267	98.57170202	106.3992924	91.97477025	90.16829726
	130.9309041	131.5009383	131.8771786	131.88486	131.9884433	132.6732471	132.2205077	129.8138444	130.0737525	101.2269192	108.9277168	95.54836627	92.49979375		126.1069337	126.7937191	126.5695126	127.4911096	127.6565287	129.5759704	128.2718375	126.1464219	125.9281885	98.98020411	106.6669861	92.40841591	90.48782006
	131.028792	131.6142502	132.0061612	132.0145659	132.1210936	132.825912	132.3608258	129.9661861	130.2970356	101.6132503	109.2402479	96.00120047	92.81152615		126.1942742	126.8892928	126.6638654	127.5941522	127.7617881	129.71681	128.3854178	126.3077343	126.1124943	99.38251046	106.9342034	92.84398217	90.80498847
	131.1256149	131.7260652	132.1344003	132.1436223	132.2532103	132.9790542	132.5006453	130.1193633	130.517413	101.9982456	109.5514256	96.45496152	93.12934574		126.2813188	126.9841279	126.7577622	127.6968056	127.8665552	129.8571807	128.4985624	126.4696357	126.2948433	99.7781971	107.2009291	93.28117885	91.11961119
	131.2213689	131.8364079	132.26186	132.2720067	132.3847408	133.1326945	132.6399747	130.2733667	130.7348228	102.3821836	109.8614612	96.90947391	93.45381637		126.3680691	127.0782412	126.8511686	127.799054	127.9708072	129.9970993	128.611287	126.6320624	126.4752369	100.1669047	107.4671253	93.71967955	91.43152985
	131.3160447	131.9453139	132.3885025	132.3996945	132.5156305	133.2868361	132.7788234	130.428167	130.9492327	102.7653065	110.1705741	97.36459	93.7853895		126.4545235	127.1716581	126.9440506	127.9008791	128.0745192	130.1365828	128.7236099	126.7949499	126.6536776	100.5483429	107.732736	94.15913105	91.74061793
	131.4096279	132.0528284	132.5142883	132.526659	132.6458238	133.441464	132.9172008	130.583721	131.1606415	103.1478088	110.4789882	97.82020626	94.12436802		126.5406762	127.2644097	127.0363753	128.00226	128.1776663	130.2756466	128.8355514	126.9582358	126.8301692	100.9222932	107.9976925	94.59916305	92.04677915
	131.5021002	132.1590039	132.6391772	132.6528724	132.7752658	133.596546	133.0551145	130.739978	131.369079	103.5298284	110.7869287	98.27627687	94.47088302		126.6265169	127.3565306	127.1281119	128.1031717	128.280227	130.4143032	128.9471327	127.1218616	127.0047157	101.2886106	108.261918	95.03939821	92.34994535
	131.5934398	132.2638988	132.7631285	132.7783062	132.9039027	133.7520341	133.1925695	130.8968857	131.5746046	103.9114419	111.0946203	98.73282369	94.82487674		126.7120301	127.4480567	127.2192327	128.2035854	128.3821848	130.5525609	129.0583748	127.2857734	127.1773211	101.6472226	108.5253332	95.4794621	92.65007419
	131.6836233	132.3675755	132.8861021	132.9029314	133.0316831	133.9078666	133.329567	131.0543954	131.7773051	104.2926622	111.4022843	99.18994199	95.18610214		126.7971952	127.5390231	127.3097138	128.3034682	128.483531	130.6904231	129.1692967	127.449923	127.3479903	101.9981277	108.7878617	95.9189929	92.94714657
	131.7726264	132.4700983	133.0080584	133.0267191	133.1585582	134.0639705	133.4661034	131.2124663	131.9772904	104.6734399	111.7101371	99.64780171	95.55412353		126.8819863	127.6294624	127.3995363	128.4027837	128.5842652	130.8278875	129.2799145	127.6142675	127.5167286	102.3413918	109.0494359	96.35765084	93.24116414
	131.8604254	132.5715314	133.1289595	133.1496413	133.2844822	134.2202653	133.6021702	131.3710692	132.1746892	105.0536687	112.0183892	100.1066443	95.92832526		126.9663729	127.7194036	127.4886863	128.5014931	128.6843971	130.9649466	129.3902394	127.7787676	127.6835433	102.6771428	109.3100018	96.79512696	93.53214692
	131.9469986	132.6719376	133.2487693	133.2716704	133.4094126	134.3766658	133.737753	131.5301892	132.3696436	105.4331937	112.327243	100.5667754	96.30793255		127.0503207	127.8088709	127.5771555	128.5995569	128.7839455	131.1015878	129.5002769	127.9433868	127.8484436	103.005565	109.569525	97.23115128	93.82013117
	132.0323271	132.7713761	133.3674543	133.3927803	133.5333103	134.5330861	133.872832	131.6898269	132.5623028	105.811823	112.6368935	101.028554	96.69204105		127.1337924	127.8978835	127.6649413	128.6969365	128.8829386	131.2377941	129.6100264	128.1080889	128.0114427	103.326891	109.8279954	97.66550006	94.10516773
	132.1163964	132.8699012	133.4849835	133.5129459	133.6561394	134.6894424	134.0073822	131.8499989	132.7528175	106.1893405	112.9475267	101.4923788	97.07965397		127.2167489	127.9864556	127.7520467	128.7935967	128.981412	131.3735458	129.7194804	128.2728356	128.1725577	103.6413944	110.085432	98.09800208	94.38732085
	132.1991969	132.9675607	133.6013297	133.6321434	133.7778676	134.8456561	134.1413733	132.010737	132.9413337	106.5655204	113.2593205	101.9586726	97.46972452		127.299151	128.0745966	127.8384791	128.8895074	129.0794071	131.5088214	129.8286251	128.4375842	128.3318113	103.9493813	110.3418865	98.52854371	94.66666756
	132.2807248	133.0643944	133.7164687	133.7503505	133.898466	135.0016564	134.2747708	132.1720872	133.1279875	106.9401404	113.5724448	102.4278658	97.86120134		127.3809602	128.1623116	127.9242504	128.9846463	129.1769687	131.6435989	129.9374412	128.6022854	128.4892321	104.2511814	110.5974461	98.95707261	94.94329767
	132.3609827	133.1604337	133.8303806	133.867546	134.0179096	135.1573822	134.4075363	132.334107	133.3129002	107.3129946	113.887062	102.9003792	98.2530743		127.4621403	128.2496016	128.0093754	129.0790001	129.2741429	131.7778576	130.045905	128.7668813	128.6448552	104.5471404	110.8522353	99.38360007	95.2173144
	132.4399798	133.2556996	133.9430494	133.9837098	134.1361775	135.3127828	134.5396288	132.4968625	133.4961743	107.6839033	114.2033276	103.3766082	98.64441722		127.5426584	128.3364648	128.0938706	129.172566	129.3709747	131.9115789	130.1539904	128.9313039	128.7987227	104.8376118	111.1064164	99.80820159	95.48883546
	132.5177317	133.3502033	134.0544634	134.0988231	134.253253	135.4678187	134.6710047	132.6604245	133.6778909	108.0527223	114.5213913	103.8569079	99.03442524		127.6224858	128.4228966	128.1777533	129.2653523	129.4675054	132.0447473	130.2616704	129.0954745	128.9508835	105.1229498	111.3601876	100.231016	95.75799464
	132.5942605	133.4439448	134.164615	134.2128682	134.3691246	135.6224609	134.8016192	132.8248647	133.8581082	108.4193484	114.8413969	104.34158	99.42244374		127.7015987	128.5088904	128.2610405	129.3573787	129.5637714	132.1773505	130.3689192	129.2593031	129.1013932	105.4035035	111.6137814	100.6522431	96.02494376
	132.669594	133.5369133	134.273501	134.3258281	134.4837858	135.7766901	134.931427	132.9902519	134.036861	108.783723	115.1634831	104.8308631	99.80798726		127.7799782	128.5944381	128.3437473	129.4486754	129.6598022	132.3093799	130.4757145	129.4226893	129.2503139	105.6796115	111.8674595	101.0721389	96.28985472
	132.7437655	133.6290873	134.3811219	134.4376872	134.5972359	135.9304953	135.0603825	133.1566463	134.2141616	109.1458323	115.4877829	105.3249249	100.1907466		127.8576108	128.6795306	128.4258866	129.5392826	129.7556203	132.44083	130.5820384	129.5855231	129.3977132	105.9515981	112.1215083	101.491011	96.55292164
	132.8168122	133.720435	134.4874821	134.5484309	134.70948	136.083871	135.188441	133.324095	134.3900019	109.5057047	115.8144239	105.8238586	100.5705858		127.9344876	128.7641577	128.5074684	129.6292482	129.8512403	132.5716973	130.6878795	129.7476869	129.5436639	106.2197703	112.3762317	101.9092112	96.81436287
	132.8887748	133.8109156	134.5925892	134.6580459	134.8205288	136.2368158	135.315559	133.4926304	134.564356	109.8634054	116.1435276	106.3276816	100.9475297		128.0106044	128.8483089	128.5884991	129.7186265	129.9466695	132.7019792	130.7932331	129.9090571	129.6882429	106.4844157	112.6319439	102.3271277	97.07442278
	132.9596958	133.9004801	134.696454	134.76652	134.9303989	136.3893291	135.4416946	133.6622651	134.7371844	110.2190296	116.4752092	106.8363389	101.3217452		128.0859602	128.9319732	128.6689814	129.8074761	130.0419083	132.8316728	130.8981019	130.0695068	129.8315299	106.7458026	112.888962	102.745177	97.33337303
	133.0296188	133.9890734	134.7990895	134.873843	135.0391116	136.5414088	135.5668081	133.83299	134.9084377	110.572694	116.8095779	107.3497078	101.6935167		128.1605571	129.0151391	128.7489151	129.8958576	130.1369515	132.9607726	131.0024951	130.2289081	129.9736064	107.0041792	113.1475972	103.1637945	97.59151349
	133.0985868	134.0766357	134.9005107	134.980006	135.1466926	136.6930493	135.690862	134.0047719	135.0780617	110.9245294	117.1467371	107.8676073	102.0632192		128.2343993	129.0977955	128.8282965	129.9838319	130.2317893	133.0892697	131.1064282	130.3871348	130.1145544	107.2597755	113.4081479	103.5834257	97.84917248
	133.1666413	134.1631054	135.000734	135.0850023	135.2531705	136.8442391	135.8138219	134.1775528	135.2460011	111.2746736	117.4867852	108.3898085	102.4312892		128.3074918	129.179931	128.9071195	130.0714586	130.3264085	133.2171495	131.2099212	130.5440642	130.2544542	107.5128046	113.6708918	104.0045169	98.10670647
	133.233821	134.2484207	135.0997767	135.1888272	135.3585759	136.994959	135.9356564	134.3512494	135.4122048	111.6232664	117.8298172	108.9160472	102.7981981		128.3798401	129.2615344	128.9853761	130.1587944	130.4207937	133.3443909	131.3129972	130.6995795	130.3933831	107.7634654	113.9360797	104.4275066	98.36449904
	133.300161	134.3325233	135.1976561	135.2914778	135.462939	137.1451815	136.0563373	134.5257536	135.576629	111.9704475	118.1759267	109.4460374	103.1644276		128.4514497	129.342595	129.0630567	130.2458924	130.5149286	133.4709653	131.4156806	130.8535707	130.5314129	108.0119454	114.2039305	104.8528174	98.62295939
	133.365692	134.4153596	135.2943896	135.3929536	135.5662888	137.2948695	136.1758402	134.7009344	135.7392413	112.3163548	118.5252135	109.9794855	103.530449		128.5223254	129.4231024	129.1401514	130.3328011	130.6087964	133.5968366	131.517995	131.0059361	130.6686078	108.2584239	114.4746267	105.2808487	98.88252006
	133.4304394	134.4968843	135.3899935	135.4932562	135.6686506	137.4439763	136.2941442	134.8766392	135.9000228	112.661127	118.8777786	110.5161034	103.8967075		128.592471	129.5030468	129.2166499	130.4195642	130.7023804	133.7219612	131.6199618	131.1565829	130.8050225	108.5030761	114.7483119	105.7119697	99.14363423
	133.4944234	134.5770622	135.4844831	135.5923889	135.7700451	137.5924461	136.4112325	135.052697	136.0589705	113.0049068	119.2337175	111.0556206	104.263611		128.6618899	129.5824194	129.2925424	130.5062205	130.7956644	133.8462887	131.7215985	131.3054268	130.9406995	108.7460764	115.0250896	106.1465145	99.40677252
	133.5576581	134.6558696	135.5778718	135.6903568	135.8704861	137.7402143	136.5270921	135.2289206	136.2160984	113.3478462	119.5931398	111.5977946	104.6315244		128.7305847	129.661212	129.36782	130.5928033	130.8886322	133.9697637	131.8229175	131.4523923	131.0756673	108.9876028	115.3050227	106.5847772	99.67241926
	133.6201523	134.7332966	135.6701712	135.7871665	135.9699798	137.8872091	136.6417141	135.4051098	136.3714374	113.6901133	119.9561624	112.1424185	105.0007687		128.7985581	129.7394174	129.4424747	130.6793411	130.9812677	134.0923273	131.9239253	131.5974118	131.2099392	109.2278409	115.5881352	107.0270087	99.94106845
	133.681909	134.8093472	135.7613902	135.8828257	136.0685239	138.0333522	136.7550935	135.5810547	136.5250356	114.0318994	120.3229098	112.6893261	105.3716244		128.8658129	129.8170297	129.5164997	130.765857	131.073554	134.2139192	132.0246224	131.740425	131.3435116	109.4669873	115.8744139	107.473414	100.2132194
	133.7429262	134.88404	135.8515355	135.977343	136.1661069	138.1785607	136.8672289	135.7565399	136.6769566	114.3734253	120.6935169	113.238394	105.7443366		128.932353	129.8940437	129.5898894	130.8523688	131.1654733	134.3344806	132.1250031	131.8813779	131.4763637	109.7052538	116.1638119	107.9241516	100.4893721
	133.8031973	134.9574075	135.9406108	136.0707271	136.2627084	138.3227483	136.9781225	135.9313464	136.8272779	114.7149464	121.0681222	113.7895405	106.1191201		128.9981838	129.9704553	129.6626396	130.9388889	131.2570058	134.4539557	132.2250558	132.0202227	131.6084578	109.9428708	116.4562521	108.3793333	100.7700221
	133.8627119	135.0294953	136.0286172	136.1629871	136.3582995	138.4658272	137.0877793	136.1052555	136.976089	115.0567559	121.4468649	114.3427226	106.4961665		129.0633124	130.0462615	129.7347465	131.0254237	131.3481299	134.5722947	132.3247636	132.1569164	131.7397407	110.1800897	116.7516318	108.8390255	101.055656
	133.9214562	135.1003605	136.115553	136.2541315	136.4528437	138.607709	137.1962066	136.2780507	137.1234884	115.3991837	121.8298785	114.8979299	106.8756509		129.1277486	130.1214599	129.8062077	131.1119738	131.4388212	134.689455	132.4241052	132.2914212	131.8701445	110.4171857	117.0498275	109.3032514	101.3467458
	133.9794145	135.1700696	136.201414	136.3441683	136.5462984	138.7483064	137.3034136	136.4495204	137.2695812	115.7425934	122.2172907	115.4551778	107.2577405		129.1915046	130.1960489	129.8770207	131.1985332	131.5290531	134.805403	132.5230558	132.4237041	131.9995902	110.6544591	117.3506994	109.7719948	101.6437439
	134.0365693	135.2386959	136.2861939	136.4331044	136.6386169	138.8875338	137.4094101	136.6194603	137.4144758	116.0873748	122.6092184	116.0144993	107.6426015		129.2545952	130.2700274	129.9471839	131.2850894	131.6187963	134.9201148	132.6215875	132.553737	132.1279899	110.892236	117.6540969	110.2452044	101.9470782
	134.0929026	135.3063164	136.3698843	136.5209453	136.7297499	139.0253087	137.5142058	136.787675	137.5582813	116.4339343	123.0057584	116.5759367	108.0304073		129.3170379	130.3433943	130.0166955	131.3716228	131.7080195	135.0335763	132.7196704	132.6814977	132.2552508	111.1308679	117.959863	110.7227999	102.257147
	134.1483971	135.3730093	136.4524756	136.6076954	136.8196482	139.1615518	137.6178093	136.95398	137.7011046	116.7826839	123.4069811	117.1395333	108.4213444		129.3788522	130.4161488	130.0855538	131.4581075	131.79669	135.145783	132.8172729	132.8069697	132.3812786	111.3707306	118.2678394	111.2046781	102.5743143
	134.2030362	135.4388505	136.5339574	136.6933569	136.9082647	139.2961878	137.7202269	137.1182031	137.8430482	117.1340295	123.812923	117.7053269	108.8156164		129.4400593	130.4882897	130.1537572	131.5445104	131.884774	135.256739	132.9143624	132.9301435	132.5059814	111.6122218	118.5778705	111.6907203	102.8989056
	134.2568054	135.5039111	136.6143187	136.7779307	136.9955566	139.4291456	137.8214619	137.2801856	137.9842076	117.4883599	124.2235858	118.2733435	109.213446		129.5006814	130.5598155	130.221304	131.6307927	131.9722378	135.3664553	133.010905	133.0510172	132.6292731	111.8557574	118.8898078	112.1808003	103.2312037
	134.3096926	135.568254	136.6935492	136.8614158	137.0814873	139.5603584	137.9215136	137.4397832	138.1246698	117.8460377	124.638933	118.8435932	109.6150745		129.5607409	130.6307241	130.288193	131.7169095	132.0590482	135.4749487	133.1068659	133.1695966	132.7510764	112.1017671	119.2035133	112.6747919	103.571446
	134.3616889	135.6319323	136.771639	136.9438095	137.1660277	139.6897639	138.0203767	137.5968665	138.2645121	118.2073921	125.0588886	119.4160676	110.0207592		129.6202601	130.7010128	130.354423	131.8028113	132.1451735	135.5822392	133.2022093	133.2858962	132.8713256	112.3506892	119.5188626	113.1725769	103.9198213
	134.4127887	135.6949869	136.8485799	137.0251076	137.2491578	139.8173047	138.1180406	137.751321	138.4038004	118.5727136	125.4833341	119.9907387	110.4307712		129.6792596	130.7706782	130.4199935	131.8884444	132.2305839	135.6883486	133.2968981	133.3999385	132.9899682	112.6029646	119.8357474	113.674053	104.276468
	134.4629902	135.7574457	136.9243651	137.1053046	137.3308671	139.942928	138.2144892	137.9030478	138.5425893	118.942252	125.9121105	120.5675595	110.8453941		129.7377586	130.8397164	130.4849051	131.9737519	132.3152522	135.7932984	133.3908941	133.5117543	133.1069659	112.8590298	120.1540772	114.1791402	104.6414735
	134.5122956	135.8193224	136.9989904	137.1843943	137.4111551	140.066586	138.3097012	138.0519627	138.6809212	119.316215	126.3450224	121.1464647	111.2649225		129.7957735	130.9081228	130.5491592	132.0586747	132.3991537	135.8971083	133.4841575	133.621382	133.2222953	113.1193107	120.473781	114.6877864	105.0148731
	134.5607107	135.8806167	137.0724534	137.2623696	137.4900304	140.1882359	138.4036497	138.1979954	138.8188267	119.6947694	126.7818451	121.7273737	111.6896629		129.8533181	130.975893	130.6127587	132.1431524	132.4822665	135.9997953	133.5766473	133.7288665	133.3359471	113.3842148	120.7948077	115.1999722	105.3966516
	134.6082455	135.9413148	137.1447548	137.3392232	137.5675103	140.3078407	138.4963037	138.341089	138.9563243	120.0780443	127.2223308	122.3101934	112.1199339		129.9104031	131.0430222	130.6757082	132.2271242	132.564571	136.1013725	133.6683211	133.8342581	133.4479253	113.6541254	121.1171261	115.7157134	105.7867439
	134.6549131	136.0013906	137.2158975	137.4149484	137.6436196	140.4253686	138.587628	138.4811981	139.0934211	120.4661342	127.666216	122.8948217	112.5560672		129.9670359	131.1095062	130.7380136	132.3105295	132.6460496	136.2018487	133.7591359	133.9376115	133.5582456	113.9293947	121.4407245	116.2350622	106.1850378
	134.7007298	136.060807	137.285887	137.4895387	137.7183889	140.5407941	138.6775847	138.6182878	139.230113	120.8591047	128.1132292	123.4811571	112.9984082		130.0232211	131.1753415	130.7996828	132.3933085	132.7266866	136.3012288	133.8490483	134.0389842	133.6669335	114.2103385	121.7656094	116.7581065	106.5913766
	134.7457145	136.1195179	137.3547308	137.5629889	137.7918527	140.6540976	138.7661342	138.7523318	139.3663852	121.2569979	128.5630978	124.0690744	113.4473148		130.0789604	131.2405252	130.8607252	132.4754029	132.8064666	136.3995137	133.9380149	134.1384351	133.7740225	114.4972318	122.0918045	117.2849668	107.005563
	134.7898881	136.1774706	137.4224388	137.635295	137.8640476	140.7652659	138.8532362	138.8833107	139.5022132	121.6598384	129.0155556	124.6584572	113.9031549		130.1342532	131.3050558	130.9211514	132.5567563	132.885375	136.4967011	134.0259938	134.2360238	133.8795519	114.790305	122.4193477	117.8157925	107.4273625
	134.8332726	136.234608	137.4890219	137.7064547	137.9350101	140.8742918	138.9388515	139.0112104	139.6375635	122.0676401	129.4703477	125.2491892	114.3663026		130.1890969	131.3689328	130.9809734	132.6373142	132.9633962	136.5927859	134.1129445	134.331809	133.9835653	115.0897418	122.7482899	118.3507554	107.8565086
	134.8758908	136.2908711	137.5544926	137.7764672	138.0047752	140.9811741	139.0229427	139.1360201	139.7723942	122.4804124	129.927237	125.841155	114.8371312		130.2434878	131.432157	131.0402039	132.7170246	133.0405141	136.6877612	134.1988292	134.4258483	134.0861085	115.3956785	123.0786916	118.8900424	108.2927066
	134.9177649	136.3462012	137.6188637	137.8453337	138.0733741	141.0859169	139.1054756	139.2577314	139.9066571	122.8981663	130.3860084	126.4342374	115.3160028		130.2974211	131.4947304	131.0988562	132.7958381	133.1167111	136.7816188	134.2836135	134.5181977	134.187229	115.7082039	123.4106208	119.4338471	108.7356386
	134.9589162	136.4005426	137.682148	137.9130567	138.1408331	141.1885293	139.1864204	139.3763372	140.0402981	123.320921	130.8464727	127.0283183	115.8032542		130.3508915	131.5566559	131.1569431	132.8737079	133.1919681	136.87435	134.3672668	134.6089113	134.2869751	116.0273616	123.7441495	119.9823606	109.1849678
	134.9993643	136.4538438	137.7443578	137.9796405	138.2071723	141.2890242	139.2657519	139.4918308	140.1732598	123.7487088	131.3084674	127.6232783	116.2991802		130.4038942	131.6179369	131.2144776	132.9505904	133.2662645	136.9659455	134.449763	134.6980418	134.3853953	116.3531526	124.079352	120.5357619	109.6403426
	135.0391262	136.5060596	137.8055044	138.0450902	138.2724052	141.3874174	139.343451	139.6042064	140.3054828	124.1815801	131.7718549	128.2189999	116.804014		130.4564242	131.678577	131.2714713	133.026445	133.3395784	137.056396	134.5310806	134.7856405	134.4825391	116.6855397	124.4163012	121.0942086	110.1014008
	135.0782157	136.5571522	137.8655974	138.1094117	138.3365379	141.4837264	139.4195042	139.7134589	140.4369081	124.6196065	132.2365199	128.815364	117.3179074		130.5084775	131.7385797	131.3279349	133.1012346	133.4118869	137.1456921	134.6112027	134.871758	134.5784573	117.0244525	124.7550669	121.6578273	110.5677726
	135.1166428	136.6070922	137.9246443	138.1726113	138.3995693	141.5779691	139.4939045	139.8195844	140.5674795	125.0628823	132.7023654	129.4122512	117.8409103		130.5600504	131.7979476	131.3838773	133.1749255	133.4831669	137.2338237	134.6901168	134.9564448	134.6732023	117.3697933	125.0957132	122.226706	111.0390841
	135.1544138	136.6558589	137.9826502	138.234695	138.4614913	141.6701624	139.5666507	139.922582	140.6971455	125.5115251	133.1693078	130.009544	118.3729522		130.61114	131.8566823	131.4393058	133.2474881	133.5533957	137.3207802	134.7678144	135.0397515	134.7668297	117.721444	125.4382968	122.8008859	111.514959
	135.1915301	136.7034406	138.0396173	138.295668	138.5222895	141.7603216	139.6377476	140.0224551	140.8258622	125.9656735	133.6372712	130.6071286	118.913827		130.6617439	131.914784	131.4942256	133.3188965	133.6225514	137.4065494	134.8442906	135.1217294	134.8593984	118.079272	125.7828651	123.3803559	111.9950212
	135.227989	136.7498346	138.0955449	138.3555346	138.5819443	141.8484583	139.7072048	140.1192127	140.9535948	126.4254829	134.1061805	131.2048978	119.4631823		130.7118599	131.9722509	131.5486398	133.3891296	133.6906141	137.4911176	134.9195429	135.2024306	134.9509716	118.443138	126.129455	123.965048	112.4788958
	135.263783	136.7950459	138.1504291	138.4142972	138.6404312	141.9345805	139.7750366	140.2128718	141.0803202	126.89112	134.5759554	131.8027533	120.020516		130.7614858	132.0290793	131.6025496	133.4581703	133.7575663	137.5744687	134.9935705	135.2819078	135.0416171	118.8129023	126.4780919	124.554834	112.9662108
	135.2989004	136.8390874	138.2042629	138.4719566	138.6977225	142.0186917	139.8412607	140.3034584	141.2060279	127.362755	135.0465048	132.4006087	120.5851781		130.8106195	132.0852635	131.6559539	133.5260064	133.8233934	137.6565843	135.0663738	135.3602145	135.131407	119.1884308	126.828789	125.1495244	113.4565974
	135.3333251	136.8819784	138.2570364	138.5285112	138.7537883	142.1007903	139.9058972	140.391009	141.3307211	127.8405525	135.5177219	132.9983918	121.1563813		130.859258	132.1407956	131.70885	133.5926303	133.8880844	137.737443	135.1379529	135.4374037	135.2204172	119.5696013	127.1815465	125.7488685	113.949691
	135.3670377	136.9237434	138.3087366	138.5839572	138.8085973	142.1808701	139.9689676	140.475572	141.4544175	128.324662	135.9894805	133.5960463	121.7332179		130.9073978	132.1956659	131.761233	133.6580389	133.9516317	137.8170207	135.2083075	135.5135278	135.3087269	119.9563076	127.5363524	126.3525568	114.4451318
	135.4000155	136.9644113	138.3593481	138.6382882	138.8621182	142.2589208	140.0304936	140.5572077	141.5771488	128.8152069	136.461633	134.1935317	122.3146842		130.9550345	132.249863	131.8130966	133.722234	134.0140316	137.895291	135.277436	135.5886376	135.3964165	120.348464	127.8931816	126.9602236	114.9425654
	135.4322332	137.0040137	138.4088533	138.6914959	138.9143206	142.3349284	140.0904961	140.6359894	141.6989598	129.3122746	136.9340091	134.7908224	122.8997093		131.0021625	132.3033744	131.8644332	133.7852216	134.0752839	137.9722251	135.3453351	135.662781	135.4835666	120.7460074	128.2519974	127.5714525	115.4416439
	135.463664	137.0425838	138.4572326	138.7435695	138.9651755	142.4088764	140.1489939	140.7120021	141.8199074	129.8159074	137.4064162	135.3879052	123.4871884		131.048775	132.3561863	131.9152336	133.8470122	134.1353914	138.0477925	135.4119997	135.7360027	135.5702556	121.1488996	128.6127514	128.1857817	115.9420266
	135.4942798	137.0801549	138.5044653	138.7944963	139.014656	142.4807472	140.2060033	140.7853418	141.9400583	130.3260939	137.8786411	135.9847745	124.0760162		131.0948642	132.4082847	131.9654877	133.9076197	134.19436	138.1219621	135.4774228	135.8083426	135.6565583	121.5571267	128.975385	128.8027107	116.4433816
	135.5240523	137.1167594	138.5505296	138.8442621	139.0627384	142.5505237	140.2615368	140.8561138	142.0594867	130.8427637	138.3504519	136.5814269	124.6651211		131.1404211	132.4596554	132.0151841	133.9670617	134.2521974	138.1947027	135.5415961	135.8798355	135.7425432	121.9706992	129.3398305	129.4217083	116.9453875
	135.5529536	137.1524274	138.5954034	138.8928511	139.1094017	142.6181905	140.315603	140.9244314	142.1782717	131.3657831	138.8216011	137.1778551	125.2534945		131.1854358	132.5102844	132.0643107	134.0253586	134.3089131	138.2659838	135.6045099	135.9505104	135.8282715	122.3896494	129.7060127	130.0422196	117.4477354
	135.5809573	137.1871854	138.6390647	138.9402468	139.1546285	142.6837355	140.3682059	140.9904133	142.2964939	131.8949542	139.2918292	137.7740399	125.8402175		131.2298972	132.5601584	132.1128544	134.0825332	134.3645174	138.3357767	135.6661542	136.0203903	135.9137958	122.8140288	130.0738504	130.6636744	117.9501308
	135.6080382	137.2210559	138.6814919	138.9864319	139.1984051	142.747152	140.4193452	141.0541817	142.414233	132.4300168	139.7608683	138.3699439	126.4244793		131.2737938	132.6092651	132.1608012	134.1386099	134.4190208	138.4040553	135.7265189	136.0894917	135.9991585	123.2439038	130.4432583	131.2854952	118.4522967
	135.634174	137.2540555	138.7226646	139.0313891	139.2407213	142.8084389	140.4690162	141.1158601	142.5315643	132.9706529	140.2284458	138.9655049	127.0055904		131.3171133	132.6575933	132.2081365	134.193614	134.4724337	138.4707964	135.7855947	136.1578253	136.0843922	123.6793515	130.814149	131.9071046	118.9539754
	135.6593447	137.2861952	138.7625635	139.075101	139.2815706	142.8676026	140.5172101	141.1755712	142.6485568	133.5164937	140.694288	139.56063	127.5829874		131.3598428	132.7051334	132.2548447	134.2475714	134.5247654	138.5359808	135.8433738	136.225396	136.1695197	124.1204548	131.186435	132.5279324	119.4549317
	135.6835334	137.317479	138.8011714	139.1175506	139.3209504	142.9246574	140.5639149	141.233435	142.7652705	134.0671292	141.1581237	140.1551914	128.1562315		131.4019694	132.7518769	132.3009096	134.3005075	134.5760245	138.5995931	135.8998505	136.2922032	136.2545543	124.5672963	131.5600305	133.1474221	119.9549554
	135.7067262	137.3479037	138.8384728	139.1587219	139.3588613	142.9796254	140.6091159	141.2895679	142.8817551	134.6221297	141.6196878	140.7490248	128.7250003		131.4434793	132.797817	132.3463143	134.352447	134.6262181	138.6616221	135.9550213	136.3582421	136.3395014	125.0199535	131.9348533	133.7650364	120.453863
	135.7289124	137.3774589	138.8744545	139.1985993	139.3953076	143.0325373	140.6527969	141.3440814	142.9980491	135.1810376	142.0787246	141.3419283	129.2890741		131.484359	132.8429482	132.3910413	134.4034132	134.6753519	138.7220607	136.008886	136.4235037	136.4243597	125.4784932	132.3108262	134.3802622	120.9515001
	135.7500839	137.4061266	138.9091058	139.2371688	139.4302967	143.083431	140.6949408	141.3970817	143.1141794	135.7433807	142.5349919	141.9336647	129.8483195		131.5245941	132.8872663	132.4350726	134.4534276	134.7234305	138.7809052	136.0614471	136.4879759	136.5091229	125.9429666	132.6878785	134.9926135	121.4477427
	135.7702353	137.4338817	138.9424184	139.2744174	139.463839	143.1323514	140.735531	141.4486695	143.2301618	136.3087087	142.9882638	142.5239649	130.40267		131.5641701	132.9307679	132.4783899	134.5025095	134.7704574	138.8381555	136.1127104	136.551644	136.5937817	126.4134046	133.0659469	135.6016351	121.942498
	135.7893636	137.4606924	138.9743863	139.3103333	139.4959477	143.1793493	140.7745524	141.4989401	143.3460019	136.8765906	143.4383351	143.1125338	130.952106		131.603072	132.9734507	132.5209749	134.5506761	134.816435	138.8938138	136.1626844	136.6144912	136.678325	126.889814	133.4449759	136.2069031	122.4357043
	135.8074669	137.4865207	139.0050062	139.3449064	139.526638	143.2244796	140.8119922	141.5479836	143.4616966	137.4466306	143.8850243	143.6990568	131.496637		131.641284	133.0153126	132.562809	134.597942	134.8613654	138.9478843	136.2113804	136.6764992	136.7627419	127.3721742	133.8249176	136.8080263	122.9273307
	135.8245449	137.5113235	139.034277	139.3781278	139.5559275	143.2678002	140.847841	141.5958858	143.5772364	138.0184777	144.3281773	144.283208	132.0362847		131.6787898	133.0563519	132.6038742	134.6443194	134.9052505	139.0003725	136.2588118	136.7376481	136.8470224	127.8604352	134.2057316	137.4046454	123.4173758
	135.8405975	137.5350536	139.0621993	139.4099901	139.5838348	143.3093703	140.8820935	141.6427288	143.6926068	138.5918328	144.7676699	144.8646582	132.5710697		131.7155721	133.0965666	132.6441527	134.6898185	134.9480922	139.0512843	136.3049938	136.7979167	136.9311586	128.3545158	134.5873839	137.9964324	123.9058651
	135.8556245	137.5576612	139.0887759	139.4404873	139.6103793	143.3492487	140.914749	141.6885912	143.8077906	139.1664548	145.2034102	145.4430829	133.1010027		131.751613	133.1359542	132.6836274	134.734447	134.9898928	139.1006258	136.3499428	136.8572824	137.0151453	128.8543034	134.9698456	138.5830884	124.3928487
	135.8696248	137.5790947	139.1140108	139.4696149	139.6355809	143.3874924	140.9458117	141.7335498	143.9227703	139.7421639	145.6353402	146.0181697	133.6260785		131.7868935	133.1745116	132.7222822	134.7782109	135.0306552	139.1484021	136.3936758	136.9157212	137.0989793	129.3596536	135.3530912	139.1643413	124.8783971
	135.882596	137.5993031	139.1379089	139.4973696	139.6594588	143.4241553	140.9752911	141.7776788	144.0375292	140.3188406	146.0634358	146.5896243	134.1462749		131.8213941	133.2122346	132.7601016	134.8211146	135.0703831	139.1946181	136.4362096	136.973207	137.1826599	129.8703919	135.7370966	139.7399439	125.3625981
	135.8945338	137.6182366	139.1604759	139.5237493	139.682031	143.4592869	141.0032016	141.8210504	144.1520528	140.8964187	146.4877053	147.1571756	134.6615545		131.8550942	133.2491177	132.7970712	134.8631608	135.1090811	139.2392772	136.4775608	137.0297119	137.2661876	130.3863147	136.1218372	140.3096703	125.8455513
	135.9054316	137.6358485	139.1817178	139.5487533	139.7033138	143.4929316	141.0295621	141.863735	144.2663302	141.4748769	146.9081874	147.7205778	135.1718709		131.8879731	133.2851543	132.8331777	134.904351	135.1467543	139.282382	136.517745	137.0852054	137.3495638	130.907192	136.5072854	140.8733135	126.3273642
	135.91528	137.6520967	139.2016401	139.5723815	139.723321	143.5251281	141.0543958	141.9058002	144.3803541	142.0542267	147.3249463	148.2796124	135.6771765		131.9200093	133.3203362	132.8684087	134.9446856	135.1834086	139.3239343	136.5567762	137.1396547	137.4327895	131.43277	136.893409	141.4306828	126.808147
	135.9240666	137.6669445	139.2202479	139.594635	139.7420634	143.555909	141.0777292	141.9473112	144.4941211	142.6344996	147.7380671	148.8340873	136.1774325		131.9511815	133.3546538	132.9027528	134.9841637	135.21905	139.3639354	136.594667	137.1930244	137.5158646	131.9627738	137.2801683	141.9816013	127.288008
	135.9317762	137.6803619	139.2375451	139.6155155	139.7595484	143.5853008	141.0995914	141.9883294	144.6076316	143.2157316	148.1476492	149.3838347	136.672619		131.9814685	133.3880961	132.9361993	135.0227834	135.2536847	139.4023863	136.6314282	137.2452766	137.5987869	132.4969109	137.6675152	142.5259037	127.7670493
	135.9383902	137.6923259	139.2535347	139.6350251	139.7757794	143.6133243	141.1200129	142.0289123	144.72089	143.7979454	148.5537996	149.928708	137.162746		132.0108493	133.420651	132.968738	135.0605419	135.2873187	139.4392882	136.6670685	137.2963713	137.6815511	133.034874	138.0553908	143.0634349	128.2453623
	135.943887	137.7028214	139.2682178	139.6531663	139.7907562	143.639995	141.1390247	142.0691122	144.8339037	144.3811336	148.9566259	150.4685783	137.6478618		132.0393039	133.4523049	133.0003592	135.0974348	135.3199573	139.474643	136.7015951	137.3462665	137.7641489	133.5763449	138.4437247	143.5940489	128.7230247
	135.9482423	137.7118411	139.2815939	139.6699416	139.8044748	143.6653236	141.1566574	142.1089749	144.9466839	144.9652426	149.356229	151.0033292	138.1280611		132.0668129	133.4830435	133.0310533	135.1334566	135.3516045	139.5084534	136.7350131	137.394919	137.8465682	134.1209967	138.8324337	144.117608	129.2000974
	135.9514292	137.7193851	139.2936609	139.6853534	139.8169275	143.6893169	141.1729398	142.1485392	145.059245	145.5501591	149.7526969	151.5328531	138.6034897		132.0933582	133.5128517	133.0608109	135.1686003	135.3822632	139.5407233	136.7673261	137.4422848	137.928793	134.668497	139.2214214	144.6339826	129.6766221
	135.9534187	137.7254607	139.3044147	139.6994037	139.8281033	143.7119786	141.1878986	142.1878354	145.1716054	146.1356989	150.1460996	152.057047	139.0743478		132.1189228	133.5417138	133.0896219	135.2028574	135.4119347	139.5714578	136.7985366	137.4883201	138.0108041	135.2185106	139.6105778	145.1430515	130.1526202
	135.95418	137.7300814	139.3138496	139.712094	139.837989	143.7333099	141.2015571	142.2268846	145.283788	146.7215986	150.5364848	152.5758091	139.5408903		132.143491	133.5696139	133.117476	135.2362178	135.4406184	139.6006637	136.8286459	137.5329821	138.092579	135.7707013	139.9997794	145.6447028	130.6280915
	135.9536811	137.7332656	139.3219585	139.7234248	139.8465692	143.7533108	141.2139349	142.2656982	145.3958213	147.3075124	150.9238755	153.0890363	140.003424		132.1670484	133.5965358	133.1443622	135.2686697	135.4683116	139.6283488	136.8576545	137.5762293	138.1740926	136.3247338	140.3888899	146.1388346	131.1030149
	135.9518893	137.7350359	139.3287329	139.7333961	139.8538278	143.7719803	141.2250477	142.3042776	145.50774	147.893013	151.3082691	153.5966223	140.4623039		132.1895818	133.6224636	133.1702689	135.3001996	135.4950099	139.6545223	136.8855626	137.6180229	138.2553178	136.8802753	140.7777609	146.6253565	131.5773485
	135.9487717	137.7354174	139.3341634	139.7420066	139.8597484	143.7893174	141.2349066	142.3426135	145.6195864	148.477597	151.6896381	154.0984575	140.9179261		132.2110792	133.6473814	133.1951836	135.3307927	135.5207071	139.6791942	136.9123702	137.6583268	138.3362264	137.4369966	141.1662331	147.1041909	132.0510305
	135.9442959	137.7344359	139.33824	139.7492542	139.8643153	143.8053216	141.2435188	142.3806865	145.7314112	149.0606949	152.0679316	154.5944286	141.3707201		132.2315292	133.6712739	133.2190929	135.3604326	135.5453952	139.7023753	136.9380774	137.6971087	138.4167892	137.9945728	141.5541376	147.5752744	132.5239816
	135.9384303	137.732117	139.3409524	139.7551359	139.8675147	143.8199932	141.2508876	142.4184666	145.8432736	149.6416842	152.4430798	155.0844202	141.8211392		132.2509214	133.6941262	133.2419828	135.3891018	135.5690649	139.7240767	136.9626845	137.7343398	138.4969775	138.5526843	141.9412979	148.0385594	132.9961062
	135.9311445	137.7284847	139.3422908	139.7596475	139.8693349	143.8333338	141.2570127	142.4559143	145.9552416	150.2199056	152.8149976	155.5683157	142.26965		132.2692459	133.7159238	133.2638387	135.4167817	135.591706	139.7443099	136.9861921	137.7699955	138.576763	139.1110171	142.327532	148.4940159	133.4672952
	135.9224102	137.7235594	139.3422458	139.7627845	139.8697675	143.8453465	141.2618912	142.492981	146.0673909	150.7946809	153.1835907	156.0459998	142.7167215		132.2864929	133.7366528	133.2846454	135.4434532	135.6133076	139.7630861	137.0086012	137.8040551	138.6561186	139.669263	142.7126545	148.9416321	133.9374281
	135.912201	137.7173577	139.3408089	139.7645417	139.8688075	143.856036	141.2655182	142.5296095	146.1798041	151.3653323	153.5487611	156.5173608	143.1628132		132.302653	133.7562998	133.3043875	135.4690963	135.6338587	139.7804167	137.0299131	137.8365018	138.7350191	140.2271207	143.0964792	149.381416	134.4063752
	135.9004931	137.7098908	139.3379734	139.7649135	139.866454	143.8654087	141.2678875	142.5657355	146.2925677	151.9312008	153.9104132	156.9822922	143.6083635		132.3177163	133.7748517	133.3230493	135.4936911	135.6533482	139.7963128	137.0501294	137.8673221	138.8134412	140.7842953	143.4788216	149.8133961	134.8740007
	135.8872653	137.7011646	139.3337337	139.7638945	139.8627097	143.8734729	141.2689927	142.6012884	146.4057697	152.491664	154.26846	157.4406952	144.0537775		132.3316732	133.7922962	133.3406152	135.5172174	135.6717657	139.8107855	137.0692516	137.8965058	138.8913646	141.3404998	143.8595016	150.2376216	135.3401642
	135.8724992	137.6911786	139.3280867	139.7614795	139.8575815	143.8802385	141.2688277	142.6361924	146.5194962	153.0461512	154.6228284	157.8924811	144.4994152		132.3445136	133.8086209	133.35707	135.5396554	135.6891013	139.823846	137.0872814	137.924045	138.9687715	141.8954549	144.2383462	150.654163	135.8047234
	135.8561794	137.6799263	139.3210308	139.7576638	139.8510795	143.8857173	141.2673876	142.6703684	146.6338273	153.5941555	154.9734646	158.3375721	144.9455803		132.3562271	133.8238138	133.3723985	135.5609853	135.7053461	139.8355059	137.10422	137.9499339	139.0456481	142.4488906	144.6151919	151.0631119	136.2675357
	135.8382933	137.6673953	139.3125669	139.7524437	139.8432172	143.8899225	141.2646693	142.7037344	146.7488334	154.1352434	155.320338	158.7759038	145.39251		132.3668032	133.8378632	133.3865865	135.581188	135.720492	139.8457776	137.120068	137.9741682	139.1219844	143.0005461	144.9898869	151.4645798	136.7284599
	135.8188312	137.6535675	139.3026978	139.7458162	139.8340105	143.8928692	141.2606717	142.7362074	146.864572	154.66906	155.6634446	159.2074262	145.8403658		132.3762313	133.8507575	133.39962	135.6002449	135.7345321	139.8546743	137.1348256	137.996744	139.1977749	143.5501714	145.3622931	151.8586979	137.1873576
	135.7977858	137.6384203	139.2914284	139.7377798	139.8234769	143.8945735	141.2553962	142.7677044	146.9810838	155.1953307	156.0028088	159.6321048	146.2892269		132.3845006	133.8624851	133.4114858	135.618138	135.7474601	139.8622105	137.1484923	138.0176582	139.2730193	144.0975277	145.7322876	152.2456155	137.6440947
	135.7751526	137.6219267	139.2787655	139.7283345	139.811635	143.8950531	141.2488466	142.7981433	147.098391	155.7138591	156.3384844	160.0499223	146.7390859		132.3916007	133.8730348	133.4221712	135.63485	135.7592704	139.8684023	137.1610663	138.0369072	139.3477233	144.6423882	146.0997638	152.6254984	138.0985417
	135.750929	137.6040569	139.2647172	139.7174813	139.7985037	143.8943265	141.2410288	142.8274438	147.2164955	156.2245222	156.6705546	160.4608793	147.1898471		132.3975213	133.8823954	133.4316642	135.6503645	135.7699578	139.8732676	137.1725454	138.0544873	139.4218989	145.1845383	146.464632	152.998527	138.5505751
	135.7251142	137.5847788	139.2492933	139.7052229	139.7841011	143.8924129	141.2319507	142.8555281	147.3353791	156.727262	156.9991305	160.8649959	147.6413287		132.4022525	133.8905561	133.4399533	135.6646659	135.7795174	139.8768259	137.1829263	138.0703939	139.4955653	145.7237758	146.826819	153.3648946	139.0000776
	135.697709	137.5640596	139.2325039	139.6915634	139.7684441	143.8893319	141.2216218	142.8823216	147.4550044	157.2220754	157.3243489	161.2623123	148.0932678		132.4057849	133.8975065	133.4470273	135.6777395	135.7879442	139.8790985	137.1922049	138.084622	139.5687497	146.2599107	147.1862681	153.7248044	139.4469387
	135.6687155	137.5418665	139.2143601	139.6765079	139.7515476	143.885103	141.2100524	142.9077528	147.575317	157.7090021	157.6463687	161.6528901	148.5453302		132.4081098	133.9032365	133.4528756	135.6895719	135.7952327	139.8801083	137.2003763	138.0971661	139.6414872	146.7927638	147.5429374	154.0784678	139.8910553
	135.6381364	137.5181679	139.1948727	139.6600628	139.7334239	143.8797453	141.1972536	142.9317542	147.696249	158.1881118	157.9653673	162.0368123	148.9971216		132.4092191	133.9077367	133.4574878	135.7001505	135.8013771	139.8798795	137.2074352	138.1080202	139.7138219	147.3221661	147.8967988	154.4261017	140.3323319
	135.6059749	137.4929342	139.1740524	139.6422349	139.7140827	143.8732766	141.1832358	142.9542616	147.8177233	158.6594913	158.2815357	162.414184	149.4482024		132.4091052	133.9109984	133.4608536	135.7094642	135.8063709	139.8784373	137.2133756	138.1171786	139.7858068	147.8479563	148.2478358	154.7679257	140.7706813
	135.5722342	137.466139	139.1519089	139.623032	139.6935303	143.8657131	141.1680092	142.9752144	147.9396587	159.1232318	158.5950731	162.7851317	149.8981044		132.4077612	133.9130136	133.4629632	135.7175031	135.8102068	139.8758071	137.2181912	138.1246357	139.8575036	148.369979	148.5960414	155.1041603	141.2060249
	135.5369176	137.4377594	139.1284512	139.6024616	139.6717701	143.8570689	141.1515827	142.9945556	148.0619747	159.5794179	158.9061819	163.1498022	150.3463476		132.4051806	133.9137751	133.4638067	135.7242589	135.8128769	139.8720145	137.2218757	138.1303873	139.9289828	148.8880815	148.9414162	155.4350241	141.6382938
	135.5000276	137.4077765	139.1036863	139.5805315	139.6488019	143.8473551	141.1339636	143.012231	148.1845971	160.028118	159.215062	163.508361	150.7924572		132.401357	133.9132764	133.4633747	135.7297246	135.8143723	139.8670843	137.2244223	138.1344303	140.0003234	149.4021114	149.2839658	155.7607314	142.067429
	135.4615664	137.3761763	139.0776199	139.5572491	139.6246227	143.8365794	141.115158	143.0281892	148.3074627	160.4693772	159.5219048	163.8609896	151.2359787		132.3962845	133.9115118	133.4616577	135.7338948	135.814684	139.8610401	137.2258243	138.1367638	140.071612	149.911913	149.6236992	156.0814906	142.4933828
	135.4215352	137.3429495	139.0502557	139.5326208	139.5992266	143.8247458	141.0951699	143.0423813	148.4305232	160.9032128	159.8268887	164.2078823	151.676492		132.3899569	133.9084765	133.4586471	135.7367655	135.813802	139.8539038	137.2260749	138.1373895	140.142942	150.4173247	149.960627	156.3975014	142.9161196
	135.3799345	137.3080916	139.0215953	139.5066524	139.5726051	143.811854	141.0740018	143.0547606	148.5537483	161.3296126	160.1301733	164.5492425	152.1136212		132.382368	133.9041661	133.4543342	135.7383342	135.8117164	139.8456951	137.2251674	138.1363122	140.2144132	150.9181764	150.2947598	156.7089538	143.3356169
	135.3367638	137.271603	138.9916382	139.4793485	139.5447476	143.7978992	141.0516548	143.0652823	148.6771276	161.7485362	160.4318954	164.8852785	152.547042		132.3735111	133.8985765	133.4487112	135.7385999	135.8084172	139.8364312	137.2230948	138.13354	140.28613	151.4142866	150.6261078	157.0160256	143.751866
	135.292022	137.2334887	138.9603818	139.4507123	139.5156416	143.7828723	141.0281287	143.0739032	148.8006708	162.159919	160.7321655	165.2161984	152.9764852		132.3633793	133.8917044	133.4417708	135.7375625	135.8038942	139.8261268	137.2198502	138.1290849	140.358201	151.905461	150.9546798	157.3188815	144.1648735
	135.2457072	137.1937578	138.9278216	139.4207457	139.4852734	143.7667597	141.0034223	143.0805819	148.9244067	162.5636777	161.0310645	165.5422063	153.401737		132.351965	133.8835461	133.4335065	135.735223	135.7981377	139.8147933	137.2154266	138.1229628	140.4307376	152.3914917	151.2804839	157.6176717	144.5746614
	135.1978168	137.1524233	138.893951	139.3894491	139.4536281	143.7495436	140.9775341	143.0852785	149.0483812	162.9597191	161.3286426	165.8634972	153.8226359		132.3392604	133.8740984	133.4239126	135.7315834	135.7911379	139.8024396	137.2098168	138.1151938	140.5038527	152.8721564	151.6035278	157.9125306	144.9812681
	135.1483483	137.1095015	138.8587618	139.3568214	139.4206902	143.7312026	140.9504619	143.0879545	149.1726535	163.3479488	161.624918	166.180253	154.2390679		132.325257	133.8633576	133.4129843	135.7266461	135.7828859	139.7890717	137.2030133	138.1058019	140.5776602	153.3472197	151.9238192	158.2035764	145.3847477
	135.0972989	137.0650112	138.8222445	139.3228601	139.3864439	143.7117123	140.922204	143.0885733	149.2972921	163.7282812	161.9198776	166.4926391	154.6509594		132.3099464	133.8513202	133.4007174	135.720414	135.7733726	139.7746929	137.1950086	138.0948155	140.6522737	153.8164339	152.2413677	158.4909101	145.7851706
	135.0446662	137.0189733	138.7843882	139.2875613	139.3508737	143.691046	140.8927586	143.0870999	149.4223696	164.1006494	162.2134789	166.8008013	155.0582694		132.2933198	133.8379819	133.3871086	135.71289	135.7625895	139.7593045	137.185795	138.0822661	140.7278062	154.2795418	152.5561853	158.7746158	146.1826221
	134.9904481	136.97141	138.7451814	139.25092	139.3139639	143.6691754	140.8621245	143.0835015	149.5479579	164.465014	162.5056524	167.1048639	155.460982		132.2753684	133.8233384	133.3721555	135.704077	135.7505285	139.7429057	137.1753646	138.0681892	140.8043687	154.7362796	152.8682882	159.0547607	146.577201
	134.9346437	136.9223442	138.7046119	139.2129301	139.2756999	143.6460718	140.830301	143.0777471	149.6741228	164.8213706	162.796306	167.4049281	155.8590994		132.256084	133.8073849	133.3558562	135.6939778	135.7371814	139.7254941	137.1637097	138.052623	140.8820702	155.1863803	153.1776976	159.3313951	146.9690186
	134.8772531	136.8717985	138.6626671	139.1735846	139.2360675	143.6217069	140.7972877	143.0698088	149.8009189	165.1697562	163.0853291	167.7010716	156.252636		132.2354585	133.790116	133.3382091	135.6825946	135.7225404	139.707066	137.1508223	138.0356084	140.9610174	155.6295784	153.4844407	159.6045536	147.3581956
	134.8182779	136.8197951	138.6193348	139.1328758	139.1950535	143.5960535	140.7630849	143.0596611	149.9283857	165.5102525	163.3725986	167.9933493	156.6416143		132.2134848	133.7715262	133.3192132	135.669929	135.7065976	139.6876169	137.1366947	138.0171883	141.0413139	156.0656135	153.7885512	159.8742562	147.7448596
	134.7577213	136.7663547	138.574603	139.0907956	139.1526459	143.5690868	140.7276928	143.0472822	150.0565439	165.8429878	163.6579843	168.2817938	157.0260629		132.1901565	133.7516095	133.2988675	135.6559819	135.6893449	139.6671413	137.1213194	137.9974073	141.1230599	156.4942355	154.0900696	160.1405092	148.1291427
	134.6955884	136.711496	138.5284601	139.0473355	139.108834	143.5407843	140.691112	143.0326536	150.1853924	166.168136	163.9413551	168.5664178	157.4060161		132.1654682	133.7303596	133.2771709	135.6407537	135.6707746	139.6456335	137.1046893	137.976311	141.2063523	156.9152085	154.3890428	160.4033072	148.5111776
	134.6318866	136.6552356	138.4808957	139.0024869	139.0636084	143.5111271	140.653343	143.0157615	150.3149067	166.4859137	164.2225844	168.8472162	157.7815155		132.1394157	133.7077698	133.2541223	135.6242434	135.6508788	139.6230874	137.0867975	137.9539454	141.2912842	157.3283153	154.6855233	160.6626348	148.8910944
	134.5666251	136.597587	138.4319001	138.9562416	139.0169613	143.4800998	140.6143859	142.9965963	150.4450382	166.7965755	164.5015557	169.124169	158.1526127		132.1119956	133.6838335	133.2297201	135.6064494	135.6296494	139.5994965	137.0676376	137.9303567	141.3779447	157.7333608	154.9795685	160.9184685	149.2690177
	134.4998155	136.5385608	138.381465	138.908591	138.9688861	143.447691	140.5742406	142.975154	150.5757144	167.1004068	164.7781669	169.3972447	158.5193734		132.0832058	133.6585436	133.2039624	135.587369	135.6070789	139.5748541	137.0472037	137.9055903	141.4664183	158.1301758	155.2712388	161.1707782	149.6450632
	134.4314715	136.4781644	138.3295833	138.8595274	138.9193782	143.4138926	140.5329062	142.951436	150.7068394	167.3977168	165.0523336	169.6664041	158.8818812		132.0530451	133.631893	133.1768467	135.5669983	135.5831597	139.5491531	137.0254903	137.8796909	141.5567847	158.5186193	155.5605963	161.41953	150.0193346
	134.3616088	136.4164019	138.276249	138.8090432	138.8684343	143.3787004	140.4903815	142.9254502	150.8382969	167.68883	165.3239917	169.9316035	159.240242		132.0215131	133.6038746	133.14837	135.5453326	135.557885	139.5223864	137.0024922	137.8527015	141.6491184	158.898581	155.8477027	161.6646872	150.391922
	134.2902453	136.353274	138.2214578	138.7571315	138.8160528	143.342113	140.4466646	142.897211	150.9699518	167.9740772	165.5930984	170.1927993	159.5945868		131.9886101	133.5744813	133.1185286	135.522366	135.5312484	139.494546	136.9782046	137.8246635	141.743488	159.2699822	156.1326175	161.9062123	150.7628987
	134.2174003	136.2887785	138.1652062	138.7037856	138.7622334	143.3041315	140.4017531	142.8667398	151.1016541	168.2537878	165.8596319	170.449951	159.9450743		131.9543367	133.5437059	133.0873185	135.4980914	135.5032441	139.4656237	136.9526228	137.7956156	141.839956	159.6327773	156.4153966	162.1440686	151.132321
	134.143095	136.2229103	138.1074924	138.6489998	138.7069774	143.264759	140.3556437	142.8340655	151.2332425	168.5282817	166.1235903	170.7030254	160.2918905		131.918694	133.5115418	133.0547349	135.472501	135.4738676	139.4356105	136.9257421	137.7655942	141.9385776	159.9869534	156.6960898	162.3782208	151.5002264
	134.0673517	136.1556621	138.0483154	138.5927687	138.6502871	143.2239993	140.3083331	142.7992244	151.3645479	168.7978632	166.3849885	170.9519996	160.6352478		131.8816829	133.4779822	133.0207731	135.4455857	135.443115	139.4044969	136.8975579	137.7346325	142.0394007	160.3325305	156.9747403	162.6086362	151.8666337
	133.9901934	136.0870248	137.9876752	138.5350876	138.5921657	143.181857	140.2598174	142.7622604	151.4953984	169.062815	166.6438552	171.1968635	160.9753822		131.8433045	133.4430208	132.9854277	135.4173358	135.4109835	139.3722729	136.8680654	137.7027604	142.1424652	160.6695604	157.2513829	162.8352855	152.2315427
	133.9116443	136.0169879	137.9255729	138.4759522	138.5326173	143.1383358	140.2100922	142.723225	151.6256222	169.3233945	166.9002287	171.4376221	161.3125494		131.8035592	133.4066521	132.9486935	135.3877408	135.3774713	139.3389279	136.8372592	137.6700041	142.2478023	160.9981253	157.5260438	163.0581426	152.5949353
	133.8317284	135.9455404	137.8620099	138.415359	138.4716462	143.0934384	140.1591528	142.6821766	151.7550525	169.5798308	167.1541521	171.674297	161.6470178		131.7624473	133.3688708	132.9105651	135.3567896	135.3425777	139.3044507	136.805134	137.6363863	142.3554344	161.3183365	157.7987397	163.2771849	152.9567757
	133.75047	135.8726714	137.7969885	138.3533047	138.409257	143.0471661	140.1069941	142.6391806	151.8835299	169.8323237	167.4056689	171.9069263	161.9790616		131.7199686	133.3296725	132.8710373	135.3244707	135.3063026	139.2688301	136.7716838	137.6019255	142.4653744	161.6303322	158.0694778	163.492393	153.3170122
	133.6678931	135.798371	137.730511	138.2897866	138.345454	142.9995174	140.0536105	142.5943084	152.010906	170.0810435	167.6548183	172.1355646	162.3089522		131.6761224	133.2890537	132.8301053	135.2907724	135.2686465	139.2320545	136.7369022	137.5666364	142.5776261	161.9342755	158.3382563	163.7037509	153.6755778
	133.5840209	135.7226303	137.6625801	138.2248024	138.2802411	142.9504886	139.9989958	142.5476367	152.1370452	170.3261321	167.9016312	172.3602811	162.6369523		131.6309074	133.2470119	132.7877644	135.2556829	135.2296105	139.1941124	136.7007826	137.5305294	142.6921835	162.2303517	158.6050644	163.9112452	154.0323919
	133.4988762	135.6454429	137.5931984	138.1583502	138.2136213	142.9000732	139.9431432	142.4992466	152.2618266	170.5677053	168.1461269	172.5811577	162.963303		131.5843221	133.2035454	132.7440105	135.2191908	135.1891959	139.1549928	136.6633182	137.4936112	142.8090313	162.5187661	158.8698834	164.114865	154.3873612
	133.4124802	135.5668048	137.5223684	138.0904286	138.1455967	142.8482618	139.8860451	142.4492224	152.3851441	170.8058564	168.3883097	172.7982848	163.2882202		131.5363644	133.1586536	132.6988399	135.1812848	135.147404	139.1146847	136.6245021	137.4558846	142.9281451	162.7997411	159.132687	164.3146017	154.740381
	133.3248534	135.4867151	137.4500926	138.0210364	138.0761682	142.7950424	139.8276932	142.3976507	152.5069074	171.0406593	168.6281673	173.0117581	163.6118845		131.4870321	133.112337	132.6522495	135.1419543	135.104236	139.0731779	136.5843273	137.4173486	143.0494915	163.0735135	159.3934425	164.510449	155.0913363
	133.2360146	135.4051764	137.376373	137.9501726	138.0053353	142.7404001	139.7680785	142.3446192	152.6270404	171.2721736	168.86567	173.2216738	163.9344353		131.4363228	133.0645973	132.6042366	135.1011894	135.0596926	139.0304629	136.5427874	137.3779991	143.1730292	163.3403317	159.6521118	164.7024028	155.4401021
	133.1459814	135.3221946	137.3012112	137.8778369	137.9330961	142.6843182	139.7071916	142.2902153	152.7454805	171.5004487	169.1007698	173.4281237	164.2559673		131.3842339	133.0154367	132.5547992	135.058981	135.0137745	138.9865305	136.4998764	137.3378287	143.298709	163.6004535	159.9086516	164.8904612	155.7865446
	133.0547698	135.2377796	137.2246087	137.8040289	137.8594473	142.6267779	139.6450226	142.2345252	152.8621763	171.7255294	169.333402	173.6311902	164.5765207		131.3307632	132.9648585	132.5039357	135.0153209	134.9664815	138.9413726	136.4555891	137.2968276	143.4264747	163.8541428	160.1630149	165.0746254	156.1305214
	132.9623945	135.1519447	137.1465664	137.7287486	137.7843844	142.5677593	139.581562	142.1776329	152.9770861	171.9474598	169.5634861	173.8309423	164.8960825		131.2759082	132.9128665	132.451645	134.970202	134.9178131	138.8949816	136.4099209	137.2549834	143.5562639	164.1016675	160.4151514	165.2548997	156.4718818
	132.8688686	135.0647068	137.0670851	137.6519963	137.7079016	142.5072411	139.5168008	142.1196192	153.0901746	172.166289	169.790928	174.0274312	165.2145852		131.2196669	132.8594652	132.3979267	134.9236183	134.8677684	138.8473505	136.3628685	137.2122821	143.6880087	164.3432969	160.6650079	165.4312921	156.8104677
	132.774204	134.9760855	136.9861653	137.5737726	137.6299925	142.4452021	139.4507314	142.0605608	153.2014112	172.3820743	170.0156229	174.2206876	165.5319089		131.1620373	132.804659	132.3427807	134.8755646	134.8163461	138.7984724	136.3144298	137.1687078	143.8216365	164.5793	160.9125291	165.6038152	157.1461138
	132.6784117	134.8861034	136.9038072	137.4940783	137.5506496	142.3816209	139.3833479	142.0005299	153.3107671	172.5948854	170.2374575	174.4107195	165.8478833		131.1030179	132.7484526	132.2862072	134.8260373	134.7635448	138.7483411	136.2646037	137.1242437	143.9570702	164.8099432	161.1576578	165.7724865	157.478648
	132.5815012	134.794785	136.8200114	137.4129144	137.4698655	142.3164766	139.3146468	141.9395933	153.4182132	172.8048068	170.4563133	174.5975115	166.1622923		131.0426074	132.6908504	132.2282071	134.7750333	134.7093629	138.69695	136.2133904	137.0788721	144.0942296	165.0354889	161.4003351	165.9373288	157.8078928
	132.4834815	134.7021564	136.7347782	137.3302824	137.3876326	142.2497492	139.2446275	141.8778126	153.5237186	173.0119399	170.6720692	174.7810255	166.4748795		130.9808047	132.6318567	132.1687817	134.7225512	134.653799	138.6442926	136.1607916	137.0325747	144.233031	165.2561943	161.6405007	166.0983709	158.1336656
	132.384361	134.6082446	136.6481084	137.2461838	137.3039439	142.18142	139.1732927	141.8152438	153.6272487	173.2164037	170.8846046	174.9612026	166.7853529		130.9176091	132.5714751	132.1079324	134.6685902	134.5968519	138.5903619	136.1068099	136.9853327	144.3733882	165.47231	161.8780928	166.2556473	158.4557808
	132.2841476	134.5130767	136.5600032	137.1606207	137.218793	142.111472	139.1006487	141.751937	153.7287647	173.4183346	171.093801	175.1379663	167.093392		130.8530199	132.5097087	132.0456613	134.6131508	134.5385208	138.5351507	136.0514492	136.9371271	144.5152123	165.6840797	162.1130481	166.4091985	158.7740505
	132.1828488	134.4166796	136.4704644	137.0735954	137.1321748	142.0398896	139.0267052	141.6879367	153.8282232	173.6178846	171.2995447	175.3112269	167.3986563		130.787037	132.4465598	131.9819707	134.5562345	134.4788053	138.4786508	135.9947146	136.8879388	144.6584121	165.8917395	162.3453021	166.5590704	159.0882867
	132.0804724	134.319079	136.3794944	136.9851106	137.0440858	141.9666594	138.9514747	141.6232821	153.9255762	173.815219	171.5017284	175.4808862	167.7007964		130.7196602	132.38203	131.9168632	134.4978439	134.4177053	138.4208538	135.9366121	136.8377487	144.8028941	166.0955178	162.5747883	166.7053141	159.3983033
	131.977026	134.2202992	136.2870966	136.8951696	136.954524	141.8917702	138.8749728	141.5580069	154.0207715	174.0105127	171.700252	175.6468437	167.9994629		130.6508897	132.3161203	131.8503417	134.4379826	134.3552216	138.3617504	135.8771487	136.7865375	144.948562	166.295635	162.8014385	166.8479851	159.7039178
	131.8725177	134.1203625	136.1932753	136.803776	136.8634896	141.8152127	138.7972164	141.4921402	154.1137534	174.2039455	171.8950241	175.8090022	168.2943141		130.580726	132.2488309	131.7824095	134.3766552	134.2913549	138.3013307	135.8163322	136.7342858	145.0953167	166.4923041	163.0251827	166.9871422	160.0049535
	131.766956	134.0192888	136.0980358	136.7109342	136.7709853	141.7369801	138.7182234	141.4257064	154.204467	174.3956973	172.085962	175.9672736	168.5850224		130.5091696	132.1801613	131.7130699	134.3138671	134.2261067	138.2395843	135.7541717	136.6809741	145.2430563	166.6857302	163.2459483	167.1228469	160.301242
	131.6603501	133.9170953	136.0013843	136.616649	136.6770158	141.6570677	138.6380113	141.3587257	154.2928564	174.5859424	172.2729921	176.1215841	168.8712804		130.4362217	132.1101108	131.6423264	134.249625	134.1594785	138.1765006	135.6906767	136.6265828	145.3916755	166.8761111	163.4636607	167.2551621	160.5926245
	131.5527094	133.8137963	135.9033285	136.520926	136.5815885	141.5754727	138.5565961	141.2912148	154.378868	174.7748438	172.4560496	176.2718787	169.1528043		130.3618833	132.0386781	131.5701828	134.1839358	134.0914717	138.1120687	135.6258578	136.5710923	145.5410653	167.0636372	163.6782421	167.3841508	160.878954
	131.4440443	133.7094033	135.8038769	136.4237714	136.4847133	141.492195	138.4739908	141.2231873	154.4624519	174.962548	172.6350776	176.4181251	169.4293377		130.2861561	131.9658619	131.4966426	134.1168076	134.0220881	138.0462775	135.5597268	136.5144829	145.6911127	167.2484917	163.8896124	167.509876	161.1600969
	131.3343658	133.6039248	135.7030392	136.3251923	136.3864024	141.4072358	138.390205	141.1546541	154.543563	175.14918	172.8100273	176.5603152	169.7006541		130.2090422	131.8916606	131.4217094	134.0482488	133.9513287	137.9791162	135.492296	136.456735	145.841701	167.4308502	164.0976883	167.6323988	161.4359339
	131.2236853	133.4973667	135.6008262	136.2251962	136.2866704	141.3205988	138.3052435	141.0856241	154.622163	175.3348391	172.9808561	176.6984667	169.9665576		130.1305439	131.8160728	131.3453867	133.978268	133.8791948	137.9105745	135.4235791	136.3978293	145.9927089	167.6108811	164.3023835	167.7517783	161.7063612
	131.112015	133.3897323	135.4972497	136.1237917	136.1855338	141.2322888	138.2191059	141.0161047	154.6982211	175.5195956	173.1475275	176.8326219	170.226883		130.0506641	131.7390976	131.2676779	133.9068742	133.8056868	137.8406423	135.3535907	136.337747	146.1440109	167.7887442	164.5036089	167.8680708	161.9712911
	130.9993673	133.2810226	135.3923221	136.0209879	136.0830111	141.1423124	138.1317868	140.946102	154.7717151	175.7034894	173.3100096	176.9628466	170.4814941		129.969406	131.6607339	131.188586	133.8340764	133.730805	137.7693103	135.2823464	136.2764702	146.2954773	167.9645911	164.7012728	167.9813296	162.230652
	130.8857549	133.1712368	135.286057	135.9167949	135.9791222	141.0506774	138.0432756	140.875622	154.8426312	175.8865282	173.468274	177.0892267	170.7302799		129.8867733	131.5809815	131.1081141	133.7598832	133.654549	137.6965697	135.2098629	136.2139821	146.4469742	168.1385642	164.8952811	168.0916049	162.4843884
	130.771191	133.0603727	135.1784686	135.811223	135.8738881	140.9573923	137.953557	140.8046704	154.9109638	176.0686885	173.6222947	177.211864	170.9731521		129.80277	131.4998403	131.0262646	133.6843027	133.5769182	137.6224128	135.1361578	136.1502675	146.5983641	168.3107958	165.0855378	168.1989435	162.7324604
	130.6556883	132.9484272	135.0695716	135.7042834	135.7673304	140.8624666	137.8626125	140.7332529	154.976715	176.249917	173.7720465	177.330872	171.2100418		129.7174004	131.4173108	130.94304	133.6073425	133.4979117	137.5468323	135.0612496	136.0853132	146.7495057	168.4814075	165.2719461	168.3033895	162.9748431
	130.5392596	132.8353965	134.9593812	135.5959878	135.6594713	140.7659098	137.7704209	140.6613756	155.0398933	176.4301329	173.9175041	177.4463704	171.440897		129.6306694	131.3333942	130.8584423	133.5290094	133.4175284	137.4698221	134.9851576	136.0191082	146.9002548	168.6505095	165.4544084	168.4049842	163.2115255
	130.4219173	132.721277	134.8479132	135.4863483	135.5503326	140.6677318	137.6769605	140.589045	155.100513	176.6092316	174.0586406	177.5584799	171.6656818		129.5425817	131.2480919	130.7724736	133.4493092	133.335767	137.3913764	134.9079017	135.9516445	147.0504647	168.8181995	165.6328283	168.5037669	163.4425094
	130.3036731	132.6060653	134.7351835	135.3753773	135.4399357	140.5679421	137.5822098	140.5162677	155.1585926	176.7870884	174.195427	177.6673167	171.8843747		129.4531425	131.161406	130.6851356	133.3682466	133.2526266	137.3114905	134.8295021	135.8829173	147.1999865	168.9845625	165.8071106	168.5997752	163.6678082
	130.1845383	132.4897592	134.6212084	135.2630877	135.3283008	140.4665497	137.4861499	140.44305	155.2141531	176.9635627	174.3278311	177.7729883	172.0969688		129.3623567	131.0733388	130.5964299	133.2858253	133.1681066	137.2301601	134.7499791	135.812925	147.3486698	169.1496699	165.9771632	168.6930457	163.8874453
	130.064523	132.3723576	134.5060043	135.1494925	135.2154471	140.3635631	137.3887653	140.3693976	155.2672166	177.138503	174.4558169	177.8755889	172.3034703		129.2702295	130.9838931	130.506358	133.2020477	133.0822069	137.1473818	134.6693532	135.7416701	147.4963637	169.3135789	166.1428982	168.7836144	164.101453
	129.9436365	132.2538611	134.3895874	135.0346049	135.1013919	140.25899	137.2900454	140.2953148	155.3178045	177.3117506	174.5793444	177.9751964	172.5038984		129.176766	130.8930719	130.4149217	133.1169152	132.994928	137.0631525	134.5876445	135.6691589	147.6429167	169.4763329	166.3042327	168.8715173	164.309871
	129.8218869	132.1342722	134.2719743	134.9184385	134.9861508	140.1528368	137.1899853	140.2208034	155.3659361	177.4831441	174.6983688	178.0718696	172.6982847		129.0819711	130.8008787	130.3221227	133.0304282	132.9062712	136.9774699	134.5048724	135.5954017	147.7881779	169.6379605	166.4610901	168.9567908	164.5127446
	129.6992812	132.0135956	134.1531812	134.8010067	134.8697375	140.0451095	137.0885862	140.1458623	155.4116273	177.6525226	174.8128407	178.1656476	172.8866735		128.9858497	130.707317	130.2279627	132.942586	132.8162388	136.8903325	134.4210558	135.5204131	147.9319973	169.7984762	166.6134014	169.0394721	164.7101238
	129.5758251	131.8918384	134.0332242	134.6823233	134.7521635	139.9358128	136.9858557	140.070486	155.4548895	177.8197285	174.9227064	178.2565491	173.0691226		128.8884063	130.6123907	130.132444	132.8533872	132.7248339	136.8017392	134.3362129	135.4442118	148.0742264	169.9578802	166.7611058	169.1195995	164.9020617
	129.4515232	131.7690098	133.9121191	134.562402	134.6334386	139.824951	136.8818073	139.9946641	155.495729	177.9846098	175.0279086	178.3445731	173.2457044		128.7896456	130.5161037	130.0355688	132.7628296	132.6320607	136.71169	134.2503605	135.3668205	148.2147192	170.1161587	166.9041513	169.1972122	165.0886135
	129.3263788	131.6451213	133.7898816	134.4412569	134.5135704	139.7125276	136.7764594	139.9183799	155.5341466	178.1470214	175.1283875	178.4297008	173.4165071		128.6895718	130.4184602	129.9373398	132.6709106	132.5379242	136.6201854	134.1635147	135.288266	148.353332	170.2732843	167.0424959	169.272351	165.269835
	129.2003942	131.5201867	133.6665266	134.3189019	134.3925652	139.5985458	136.6698345	139.8416099	155.570137	178.3068257	175.2240823	178.5118979	173.5816347		128.5881892	130.3194646	129.8377599	132.577627	132.4424306	136.5272273	134.07569	135.2085788	148.4899245	170.4292165	167.1761069	169.3450576	165.4457819
	129.0735706	131.3942216	133.542069	134.1953514	134.2704276	139.483009	136.5619575	139.7643235	155.6036889	178.4638924	175.3149329	178.5911174	173.7412067		128.4855017	130.2191215	129.7368326	132.4829759	132.3455867	136.4328183	133.9869001	135.1277929	148.6243603	170.5839019	167.3049622	169.415375	165.6165085
	128.9459083	131.2672432	133.416523	134.0706196	134.1471617	139.3659208	136.4528539	139.6864821	155.6347852	178.6180979	175.4008817	178.6673032	173.8953561		128.3815136	130.1174356	129.6345615	132.3869538	132.2474	136.3369625	133.8971573	135.0459456	148.7565072	170.737275	167.4290491	169.483347	165.7820672
	128.8174072	131.1392701	133.2899022	133.944721	134.0227707	139.2472854	136.3425484	139.6080393	155.6634034	178.7693242	175.4818763	178.7403936	174.0442269		128.2762287	130.0144119	129.5309506	132.2895579	132.147879	136.2396649	133.8064728	134.9630775	148.8862376	170.8892584	167.5483648	169.5490177	165.9425077
	128.6880661	131.0103215	133.1622196	133.8176699	133.8972577	139.1271082	136.2310627	139.5289411	155.6895158	178.9174573	175.557871	178.810325	174.1879714		128.1696512	129.9100557	129.4260042	132.1907854	132.0470324	136.1409323	133.7148566	134.879232	149.0134294	171.0397637	167.6629158	169.6124316	166.0978764
	128.557884	130.8804172	133.0334879	133.6894811	133.7706261	139.0053956	136.1184143	139.4491266	155.7130905	179.0623853	175.6288297	178.8770348	174.3267476		128.0617849	129.8043726	129.3197268	132.090634	131.9448695	136.0407722	133.6223177	134.794455	149.1379661	171.1886914	167.772717	169.673633	166.2482158
	128.4268595	130.749577	132.9037188	133.5601687	133.6428798	138.8821557	136.0046149	139.3685284	155.7340917	179.2039972	175.6947275	178.9404651	174.4607167		127.9526341	129.6973681	129.2121234	131.9891019	131.8414002	135.9391939	133.528864	134.7087947	149.2597373	171.335932	167.8777914	169.7326652	166.3935645
	128.2949913	130.61782	132.7729237	133.4297473	133.5140238	138.7573983	135.8896689	139.287074	155.7524806	179.3421804	175.7555529	179.0005651	174.5900395		127.8422028	129.5890485	129.103199	131.886188	131.7366344	135.8362075	133.4345025	134.6223018	149.3786392	171.481366	167.9781692	169.7895705	166.533957
	128.1622785	130.4851646	132.6411132	133.2982308	133.3840645	138.631135	135.7735736	139.204687	155.7682159	179.4768194	175.8113089	179.0572928	174.7148738		127.7304955	129.4794201	128.992959	131.7818922	131.6305825	135.7318247	133.3392392	134.5350285	149.4945748	171.6248646	168.0738871	169.8443897	166.6694233
	128.0287204	130.3516276	132.5082978	133.1656332	133.2530097	138.5033793	135.6563177	139.1212883	155.7812545	179.6077945	175.8620138	179.110617	174.8353699		127.6175164	129.3684894	128.8814089	131.6762149	131.523255	135.6260576	133.243079	134.4470287	149.6074544	171.7662905	168.1649874	169.897161	166.7999896
	127.8943173	130.2172245	132.3744871	133.0319676	133.1208686	138.3741465	135.5378821	139.0367982	155.7915519	179.7349804	175.9077021	179.1605179	174.9516677		127.5032701	129.2562634	128.7685543	131.5691576	131.4146627	135.5189197	133.1460261	134.3583577	149.7171955	171.9054977	168.2515173	169.9479203	166.9256781
	127.7590699	130.0819685	132.2396906	132.8972472	132.9876523	138.2434539	135.4182403	138.9511374	155.7990625	179.8582457	175.9484235	179.2069873	175.0638928		127.3877609	129.1427492	128.6544012	131.4607227	131.3048166	135.4104248	133.0480834	134.2690718	149.8237234	172.042333	168.3335281	169.9967004	167.0465074
	127.6229801	129.945871	132.1039175	132.7614843	132.8533734	138.1113202	135.2973587	138.864229	155.8037402	179.9774523	175.9842424	179.2500282	175.172154		127.2709936	129.0279542	128.5389556	131.3509137	131.1937279	135.3005873	132.9492529	134.1792281	149.9269711	172.1766357	168.4110748	170.0435306	167.1624933
	127.4860504	129.8089411	131.9671769	132.6246908	132.7180461	137.9777657	135.1751982	138.7759994	155.8055383	180.0924551	176.015236	179.2896543	175.276541		127.1529729	128.9118861	128.4222237	131.2397351	131.0814081	135.1894222	132.8495357	134.088884	150.0268791	172.3082392	168.4842152	170.0884368	167.2736487
	127.3482847	129.6711857	131.8294776	132.4868779	132.5816854	137.8428121	135.0517152	138.6863802	155.80441	180.2031027	176.0414927	179.3258883	175.377123		127.0337032	128.7945526	128.3042119	131.1271925	130.9678689	135.0769442	132.7489313	133.9980971	150.1233959	172.4369708	168.5530091	170.1314406	167.3799848
	127.2096876	129.5326095	131.6908287	132.3480564	132.4443078	137.7064818	134.9268636	138.5953089	155.8003079	180.3092374	176.0631092	179.358761	175.4739469		126.9131895	128.6759619	128.1849267	131.0132926	130.8531224	134.9631686	132.6474383	133.9069246	150.2164773	172.5626533	168.6175186	170.1725602	167.4815115
	127.0702647	129.3932152	131.5512392	132.2082365	132.3059297	137.5687981	134.8005957	138.5027296	155.7931844	180.4106965	176.0801879	179.3883086	175.5670369		126.7914365	128.5561222	128.0643751	130.8980434	130.7371808	134.8481102	132.545054	133.815423	150.3060866	172.685105	168.6778067	170.2118094	167.5782378
	126.9300228	129.2530039	131.4107184	132.0674278	132.1665683	137.4297849	134.6728648	138.4085936	155.7829916	180.5073129	176.0928336	179.4145719	175.6563941		126.6684491	128.435042	127.9425639	130.7814538	130.6200566	134.7317842	132.4417744	133.7236475	150.3921941	172.8041413	168.7339377	170.2491986	167.6701731
	126.788969	129.1119752	131.2692757	131.92564	132.0262402	137.2894662	134.5436258	138.3128598	155.7696808	180.5989167	176.1011508	179.4375937	175.741997		126.5442321	128.3127296	127.8195004	130.663534	130.5017625	134.6142053	132.3375942	133.6316519	150.474777	172.9195751	168.7859761	170.2847345	167.757327
	126.6471116	128.9701272	131.1269207	131.782882	131.8849614	137.1478663	134.4128376	138.2154941	155.7532029	180.6853362	176.1052401	179.457417	175.8238029		126.4187907	128.189194	127.6951921	130.5442954	130.3823113	134.4953884	132.2325067	133.5394878	150.5538188	173.0312175	168.8339869	170.3184207	167.8397107
	126.5044592	128.8274577	130.9836634	131.6391631	131.7427471	137.0050091	134.2804638	138.1164694	155.7335076	180.7663996	176.105196	179.4740838	175.9017503		126.2414915	128.0628706	127.5679972	130.4237516	130.2616748	134.3753481	132.1265031	133.4472043	150.6293091	173.1388794	168.8780345	170.3502581	167.9173371
	126.3610208	128.6839635	130.8395139	131.4944923	131.5996108	136.8609183	134.1464741	138.0157647	155.7105436	180.8419366	176.1011042	179.4876331	175.9757614		126.125452	127.9453104	127.4501222	130.3018927	130.140383	134.2540993	132.0195954	133.3548474	150.7012427	173.2423717	168.918183	170.3802454	167.9902215
	126.2168057	128.5396419	130.6944824	131.3488787	131.4555648	136.7156173	134.0108451	137.913364	155.6842585	180.91178	176.0930397	179.4981001	176.0457455		126.0559286	127.8084113	127.3112753	130.1789137	130.0158879	134.131655	131.9116162	133.2624599	150.7696199	173.3415065	168.9544955	170.4083796	168.0583823
	126.0718163	128.3944898	130.5485792	131.2023317	131.310619	136.5691289	133.8735608	137.8092553	155.6545986	180.9757673	176.081066	179.5055148	176.1116026		126.0145148	127.6707303	127.1733365	130.0540712	129.8942569	134.0080422	131.8031961	133.1700806	150.8344453	173.436098	168.987034	170.4346566	168.121841
	125.9322542	128.2485052	130.4018146	131.0548609	131.1647815	136.4214752	133.7346127	137.7034294	155.6215089	181.0337422	176.065234	179.5099014	176.1732278		125.9887389	127.5471797	127.0497738	129.9291622	129.7698737	133.8832241	131.6928581	133.077745	150.8957275	173.5259632	169.0158586	170.4590719	168.1806227
	125.8111412	128.1016865	130.2541987	130.9064763	131.0180583	136.2726776	133.5940002	137.5958779	155.5849331	181.0855562	176.0455823	179.5112782	176.2305152		125.9716606	127.4338272	126.9345463	129.802239	129.6406367	133.7573615	131.5821797	132.9854789	150.9534789	173.6109231	169.0410277	170.4816209	168.2347567
	125.7235119	127.9540332	130.1057414	130.757188	130.870453	136.1227567	133.4517295	137.4865924	155.544814	181.1310702	176.022138	179.5096569	176.2833617		125.9584866	127.3165009	126.8151191	129.6731305	129.5113408	133.6302223	131.4712626	132.8933208	151.0077148	173.6908034	169.0625973	170.5022997	168.2842763
	125.6719982	127.8055462	129.9564519	130.6070065	130.721967	135.9717325	133.3078137	137.3755626	155.501093	181.1701552	175.9949173	179.5050431	176.3316713		125.9460607	127.1832707	126.6820638	129.543962	129.3856975	133.5020135	131.3584773	132.8012631	151.0584529	173.7654353	169.080621	170.5211051	168.3292193
	125.6455054	127.6562274	129.8063391	130.4559425	130.5725999	135.8196236	133.1622717	137.2627751	155.4537111	181.202694	175.9639281	179.4974368	176.3753579		125.93343	127.0312724	126.5318375	129.4150362	129.2615652	133.3728602	131.2436444	132.709354	151.1057129	173.8346566	169.0951495	170.5380353	168.3696277
	125.6290364	127.5060801	129.6554111	130.3040066	130.4223493	135.6664481	133.0151272	137.148212	155.4026092	181.2285814	175.9291712	179.4868325	176.4143479		125.9207992	126.8665185	126.3671213	129.2842134	129.1336095	133.2424949	131.1284016	132.6175924	151.1495162	173.8983123	169.1062307	170.5530901	168.405548
	125.6138234	127.3551091	129.5036751	130.1512096	130.2712111	135.5122228	132.8664074	137.0318502	155.3477278	181.2477253	175.8906429	179.4732204	176.4485828		125.9080286	126.6996342	126.1962057	129.1499966	128.9986604	133.1108779	131.0137749	132.5259495	151.1898846	173.9562559	169.1139095	170.5662707	168.4370311
	125.5979818	127.2033201	129.3511373	129.997562	130.1191801	135.3569634	132.7161422	136.9136603	155.2890085	181.260047	175.8483374	179.4565876	176.4780201		125.8943729	126.5411194	126.0306471	129.0136267	128.8584453	132.9783647	130.8986905	132.4344527	151.2268409	174.0083497	169.1182278	170.57758	168.464132
	125.5815067	127.0507348	129.197803	129.8430738	129.9662499	135.2006845	132.5643626	136.7936064	155.2263938	181.2654809	175.8022488	179.4369185	176.5026343		125.87922	126.3984102	125.8815849	128.8778981	128.7182037	132.8451118	130.7811112	132.3431245	151.2604069	174.054466	169.1192245	170.5870224	168.4869096
	125.5643938	126.8974902	129.043676	129.6877547	129.8124135	135.0433994	132.4111001	136.6716463	155.1598279	181.2639752	175.7523737	179.4141971	176.5224169		125.8626478	126.2751813	125.7564596	128.7443266	128.5830354	132.7107877	130.6602323	132.2519108	151.2906041	174.0944876	169.1169356	170.5946039	168.5054264
	125.5466454	126.7441714	128.8887591	129.5316136	129.6576639	134.8851203	132.2563851	136.5477312	155.0892572	181.2554911	175.6987126	179.3884072	176.5373759		125.8452431	126.1720689	125.6574977	128.6115297	128.4547619	132.5750594	130.5374148	132.1607467	151.3174531	174.1283089	169.1113945	170.6003313	168.5197483
	125.5282714	126.5924922	128.733054	129.3746587	129.5019936	134.725858	132.1002465	136.421807	155.014631	181.2400025	175.6412716	179.3595344	176.5475347		125.8275096	126.0877619	125.582107	128.4761513	128.3310358	132.4381278	130.4150971	132.0696413	151.3409716	174.1558359	169.1026321	170.6042126	168.529944
	125.5093129	126.4461467	128.5765608	129.2168972	129.345396	134.565622	131.9427108	136.2938149	154.9359015	181.2174956	175.5800636	179.3275671	176.552931		125.8094387	126.0198613	125.5245106	128.3354153	128.2067046	132.3005683	130.2947745	131.978633	151.3611752	174.1769874	169.0906774	170.6062561	168.5360842
	125.4899164	126.3111906	128.4192786	129.0583351	129.187865	134.4044206	131.783802	136.1636934	154.8530247	181.187968	175.5151088	179.2924975	176.5536147		125.7905263	125.9654356	125.4778152	128.1892705	128.0762388	132.1626672	130.1757193	131.8876805	151.3780777	174.1916947	169.0755575	170.6064704	168.5382415
	125.4704632	126.1951792	128.2612055	128.8989776	129.0293955	134.2422607	131.6235409	136.0313792	154.7659602	181.1514283	175.4464348	179.2543226	176.5496464		125.7701384	125.9214209	125.4358938	128.0406487	127.9358588	132.024042	130.0553368	131.7966499	151.3916891	174.1999027	169.0572984	170.6048641	168.5364896
	125.451717	126.1049176	128.1023384	128.7388286	128.8699835	134.0791482	131.4619455	135.8968098	154.6746712	181.1078953	175.3740769	179.2130446	176.5410957		125.7479226	125.8849596	125.3946933	127.893834	127.7845823	131.8839811	129.9307863	131.7054236	151.4020143	174.2015692	169.0359249	170.6014453	168.5309026
	125.4348889	126.0438011	127.9426732	128.5778908	128.7096265	133.915088	131.2990313	135.7599252	154.5791248	181.057397	175.2980768	179.1686719	176.5280387		125.7240046	125.853651	125.3527677	127.7521246	127.624161	131.7421646	129.8007238	131.6139976	151.4090552	174.1966655	169.0114611	170.5962213	168.521554
	125.4214956	126.0103485	127.7822054	128.4161658	128.5483236	133.7500837	131.1348114	135.6206699	154.4792914	180.9999704	175.218482	179.1212186	176.5105569		125.6988895	125.8256462	125.3110361	127.6161626	127.4583159	131.5990622	129.6661157	131.5224463	151.4128112	174.1851761	168.9839312	170.5891988	168.508517
	125.4129776	125.9988978	127.6209318	128.2536542	128.3860771	133.5841384	130.9692974	135.4789954	154.3751445	180.9356606	175.1353446	179.0707045	176.4887352		125.6731785	125.7995778	125.271955	127.4836597	127.2917444	131.4556281	129.5297809	131.4307829	151.4132759	174.1670983	168.953359	170.580383	168.4918626
	125.4102161	126.0019712	127.4588564	128.0903556	128.2228991	133.4172541	130.8024997	135.3348616	154.2666601	180.8645207	175.0487198	179.0171548	176.4626605		125.6472929	125.7744038	125.2384306	127.3503822	127.1292087	131.3125438	129.3950555	131.3388614	151.410436	174.1424419	168.9197687	170.5697781	168.4716598
	125.4132057	126.0128024	127.2960132	127.9262685	128.0588331	133.2494325	130.6344288	135.188239	154.1538162	180.786611	174.9586645	178.9605988	176.4324205		125.6213465	125.7492789	125.2128351	127.2117206	126.9748433	131.1696271	129.2643343	131.2464249	151.404274	174.1112285	168.8831849	170.5573868	168.447975
	125.4210881	126.026742	127.1325196	127.7613909	127.8940082	133.0806748	130.4650955	135.0391094	154.0365917	180.7019991	174.8652358	178.901069	176.398103		125.5951854	125.7235307	125.1963991	127.0641411	126.831717	131.025874	129.1381336	131.1532659	151.3947708	174.073491	168.8436325	170.5432105	168.420871
	125.4325447	126.0413007	126.9686866	127.5957202	127.728748	132.9109818	130.2945118	134.8874674	153.9149656	180.6107597	174.7684894	178.8385998	176.3597946		125.5685235	125.6967315	125.1890829	126.9060942	126.7016487	130.8801076	129.0149488	131.0593616	151.3819036	174.0292728	168.8011372	170.5272488	168.3904071
	125.4463412	126.0554308	126.8051901	127.4292541	127.5637391	132.7403542	130.1226917	134.733321	153.7889165	180.5129743	174.6684788	178.7732261	176.3175804		125.5410718	125.6687899	125.1898406	126.7382876	126.5852551	130.7317799	128.8918038	130.9648628	151.3656416	173.9786269	168.7557248	170.5095001	168.3566383
	125.4617688	126.0687451	126.643274	127.2619923	127.4002281	132.5687925	129.9496514	134.5766914	153.6584171	180.4087317	174.5652537	178.7049814	176.2715429		125.5126061	125.6399727	125.1970739	126.5634343	126.4821753	130.5813944	128.7651746	130.8699353	151.3459454	173.921615	168.7074215	170.4899611	168.3196156
	125.4788222	126.0810005	126.4848953	127.0939435	127.2401559	132.3962973	129.7754096	134.4176131	153.5234474	180.2981276	174.4588598	178.6338964	176.2217621		125.482972	125.6108083	125.2090547	126.385653	126.3913789	130.4302945	128.6319402	130.7745677	151.3227731	173.858307	168.6562536	170.468627	168.2793854
	125.4981074	126.0918248	126.3326879	126.9251407	127.0861099	132.2228693	129.5999879	134.2561331	153.3839823	180.181265	174.3493378	178.5599975	176.1683145		125.4520644	125.5818979	125.2241799	126.2097031	126.3114584	130.2799633	128.4901063	130.678486	151.2960844	173.7887797	168.6022473	170.4454914	168.2359897
	125.5205646	126.100569	126.1896516	126.7556779	126.9410026	132.0485091	129.4234107	134.0923098	153.2399937	180.0582545	174.2367235	178.4833055	176.1112726		125.4198172	125.5537091	125.2410348	126.0402258	126.240832	130.1312424	128.3391789	130.5812415	151.2658382	173.7131162	168.5454283	170.4205464	168.1894663
	125.5471167	126.1062268	126.0585827	126.585778	126.8075027	131.8732177	129.2457052	133.9262121	153.0914503	179.9292139	174.1210478	178.4038345	176.0507051		125.3862176	125.5264359	125.2583396	125.8811464	126.1778462	129.983878	128.1801784	130.4824219	151.2319842	173.6314051	168.4858218	170.3937825	168.1398485
	125.5783493	126.1074415	125.9414155	126.4159033	126.6873858	131.6969961	129.0669013	133.7579168	152.938319	179.7942686	174.0023371	178.3215908	175.9866755		125.3513395	125.4999791	125.274886	125.7353416	126.1208163	129.8365923	128.0153641	130.3818596	151.1944602	173.5437399	168.4234517	170.3651886	168.087166
	125.614313	126.1026398	125.8387311	126.2469026	126.5810574	131.5198453	128.8870339	133.587508	152.7805641	179.6535515	173.8806136	178.2365727	175.9192428		125.3153774	125.4740447	125.2895456	125.604586	126.068068	129.6876052	127.847783	130.2797141	151.1531977	173.4502182	168.3583408	170.334752	168.0314448
	125.6545018	126.0902986	125.7496549	126.0801625	126.4874545	131.3417662	128.7061476	133.4150743	152.6181496	179.507203	173.7558965	178.1487703	175.8484599		125.2786696	125.448314	125.3013669	125.4896953	126.0180234	129.5353482	127.68077	130.1763788	151.1081333	173.3509414	168.2905101	170.3024583	167.9727077
	125.6979978	126.0692901	125.6722014	125.9177025	126.4043683	131.16276	128.5243103	133.2407078	152.4510399	179.3553703	173.6282026	178.0581655	175.7743743		125.2417034	125.4226148	125.3097173	125.3907297	125.9693317	129.3790736	127.5175104	130.0722599	151.0592118	173.2460143	168.2199788	170.2682912	167.9109747
	125.7437101	126.0391975	125.6039224	125.7621324	126.3290403	130.9828275	128.3416419	133.0645014	152.2792008	179.1982077	173.4975472	177.9647331	175.6970269		125.205102	125.3970317	125.3143969	125.307141	125.921004	129.2191476	127.3607336	129.967533	151.0063786	173.1355446	168.1467639	170.232233	167.8462634
	125.7906076	126.0004945	125.5425973	125.6164153	126.2587834	130.8019694	128.1583652	132.8865478	152.1026003	179.0358757	173.3639455	177.8684408	175.6164522		125.1695901	125.3719175	125.3156554	125.2378206	125.8724964	129.0569574	127.212556	129.8619926	150.9495658	173.019643	168.07088	170.1942639	167.7785899
	125.8378663	125.9545308	125.4867195	125.4834384	126.1914142	130.6201858	127.9748839	132.706938	151.9212101	178.8685407	173.2274128	177.7692512	175.532678		125.1359375	125.3478081	125.3140836	125.1810916	125.8237008	128.8945	127.0744419	129.7550599	150.8886861	172.8984228	167.9923393	170.1543625	167.7079685
	125.8849083	125.9033493	125.4356544	125.3654797	126.125415	130.4374769	127.7918807	132.5257596	151.7350064	178.6963737	173.0879661	177.6671228	175.4457254		125.1048862	125.3252694	125.3104005	125.1347374	125.7748378	128.7338037	126.9472314	129.6459435	150.8236427	172.772	167.9111509	170.1125058	167.6344127
	125.9313538	125.8494132	125.3894879	125.2637285	126.0598693	130.2538421	127.6104152	132.3430943	151.5439718	178.5195505	172.9456241	177.5620115	175.3556085		125.0770682	125.3047264	125.3051978	125.0961438	125.7262859	128.5763613	126.8311874	129.5338916	150.7543476	172.6404933	167.8273217	170.0686691	167.5579355
	125.9769314	125.7953314	125.3486839	125.1780209	125.9942884	130.0692804	127.4319791	132.1590225	151.3480964	178.3382497	172.8004083	177.4538721	175.2623352		125.0529343	125.2863269	125.298721	125.062572	125.6784027	128.4227266	126.726041	129.4184406	150.6807343	172.5040241	167.7408553	170.0228261	167.4785496
	126.0213858	125.7436276	125.3136962	125.106889	125.9284319	129.8837906	127.258466	131.973619	151.1473776	178.1526528	172.652343	177.3426604	175.1659067		125.0327085	125.2698756	125.2907592	125.0315111	125.6313929	128.2723665	126.6310397	129.2995762	150.6027528	172.3627165	167.6517527	169.9749491	167.3962679
	126.0644052	125.6965542	125.2846561	125.0479041	125.8621819	129.6973707	127.0920202	131.7869526	150.9418213	177.962942	172.5014552	177.2283338	175.0663188		125.0163792	125.254855	125.2806769	125.0010157	125.5852606	128.1237769	126.545021	129.1777555	150.5203481	172.2166976	167.5600121	169.9250093	167.3111035
	126.1055816	125.655929	125.2612071	124.9981901	125.7954827	129.5100186	126.9347659	131.5990867	150.731441	177.7693003	172.3477748	177.1108538	174.9635622		125.0037273	125.2405204	125.2675836	124.9699338	125.5398506	127.9748079	126.4665291	129.0537864	150.433439	172.0660972	167.4656293	169.872977	167.2230704
	126.1444067	125.6229924	125.2425015	124.954937	125.7283315	129.3217316	126.788469	131.4100807	150.5162585	177.5719096	172.1913343	176.9901863	174.8576232		124.9943805	125.2260394	125.2505881	124.9379685	125.4949554	127.8230953	126.3939753	128.9286026	150.3419126	171.9110481	167.3685973	169.8188214	167.1321831
	126.1803063	125.5983116	125.227325	124.9157745	125.6608017	129.1325071	126.6542152	131.2199896	150.2963032	177.37095	172.0321677	176.8663031	174.7484849		124.9878767	125.210637	125.2290655	124.9055735	125.4504446	127.6664908	126.3258205	128.8029987	150.2456426	171.7516859	167.2689069	169.7625116	167.0384571
	126.2127069	125.5817722	125.2142887	124.8789442	125.59308	128.9423424	126.5322053	131.0288653	150.0716119	177.1665985	171.8703107	176.7391824	174.6361281		124.9837221	125.1937112	125.2028611	124.8737232	125.4063695	127.5034074	126.2607428	128.6773963	150.1445208	171.588149	167.1665471	169.704016	166.9419088
	126.2411194	125.5726844	125.2020242	124.843295	125.5254994	128.751235	126.4217317	130.8367579	149.8422273	176.9590283	171.705799	176.6088092	174.5205326		124.9814343	125.1749009	125.1723771	124.843629	125.3630052	127.3330364	126.1977534	128.5516964	150.0384828	171.4205786	167.0615049	169.6433033	166.8425554
	126.2652161	125.5699897	125.1893381	124.80817	125.458557	128.5591832	126.3213439	130.6437161	149.608197	176.7484076	171.538668	176.4751757	174.401678		124.9805656	125.1541014	125.138525	124.8164667	125.3208158	127.1554331	126.1362321	128.4252495	149.9275077	171.2491182	166.9537658	169.5803422	166.7404151
	126.2848755	125.5725143	125.1753125	124.7732661	125.3929037	128.3661873	126.2291497	130.449788	149.3695725	176.5348988	171.3689515	176.338281	174.2795455		124.9807119	125.1314376	125.1025658	124.7931672	125.2803528	126.9714934	126.0758821	128.2969424	149.811592	171.0739134	166.8433144	169.5151021	166.6355069
	126.3001761	125.5791978	125.1593604	124.7385166	125.3293066	128.1722518	126.1431571	130.2550218	149.1264086	176.3186578	171.1966813	176.1981308	174.1541182		124.9815112	125.1072116	125.0658847	124.7742925	125.2421168	126.7828507	126.0166225	128.165375	149.6907087	170.8951117	166.7301344	169.4475526	166.5278507
	126.3113396	125.589236	125.1412496	124.7040172	125.2685909	127.9773906	126.0615647	130.0594663	148.878762	176.0998333	171.0218858	176.0547369	174.0253827		124.9826382	125.0818393	125.0297633	124.7599939	125.2064244	126.5917181	125.9584565	128.0290856	149.5647773	170.7128621	166.6142093	169.3776645	166.4174667
	126.3186397	125.6021107	125.1211046	124.6699903	125.2115749	127.781636	125.9829413	129.8631724	148.6266904	175.8785663	170.8445893	175.9081161	173.8933298		124.9837992	125.0557901	124.9952028	124.7500363	125.1733162	126.4006907	125.9013572	127.8867825	149.4336628	170.5273144	166.4955224	169.3054092	166.3043759
	126.3223079	125.617518	125.0993803	124.6367684	125.1590123	127.5850553	125.9062783	129.6661927	148.3702523	175.6549897	170.6648116	175.7582898	173.7579547		124.9847301	125.0295335	124.9628299	124.7438596	125.1425283	126.2125217	125.8452041	127.7375422	149.2972073	170.3386191	166.3740576	169.2307591	166.1885994
	126.3224673	125.6352337	125.0768011	124.6047793	125.111548	127.3877774	125.830945	129.4685822	148.1095056	175.4292279	170.4825672	175.6052829	173.6192583		124.985196	125.003496	124.932893	124.7406565	125.1135295	126.0298863	125.7897847	127.5809518	149.1552818	170.1469262	166.2497996	169.1536877	166.0701585
	126.3191143	125.6549668	125.0542598	124.5745178	125.0696876	127.1900295	125.7565903	129.2703979	147.8445086	175.2013972	170.2978653	175.4491225	173.4772466		124.9849933	124.978027	124.905332	124.7394491	125.0856106	125.8551536	125.7348517	127.4171846	149.0078309	169.9523853	166.122734	169.0741694	165.9490742
	126.3121534	125.676247	125.0326873	124.5464995	125.0337722	126.9921861	125.6830397	129.0716989	147.575319	174.9716052	170.1107089	175.2898373	173.3319315		124.9839519	124.9533766	124.8798917	124.7391594	125.0580009	125.6901946	125.6802104	127.2470083	148.854889	169.7551445	165.9928484	168.9921795	165.8253675
	126.3014703	125.6983752	125.0129156	124.521197	125.0039549	126.7948211	125.6102174	128.8725469	147.3019949	174.7399513	169.9210958	175.1274563	173.18333		124.981936	124.9296843	124.8562431	124.7386726	125.0299857	125.5362497	125.6258024	127.0717348	148.6965567	169.5553499	165.8601317	168.9076941	165.6990587
	126.2870186	125.720445	124.995564	124.4989715	124.980178	126.598755	125.5381089	128.6730074	147.0245945	174.506527	169.7290175	174.9620081	173.0314646		124.978843	124.9069823	124.8340851	124.7368958	125.0010019	125.3938758	125.571755	126.8931203	148.5329457	169.353145	165.7245752	168.8206901	165.5701676
	126.2688936	125.7414239	124.9809756	124.4800117	124.9621602	126.4050792	125.4667571	128.4731533	146.7431775	174.271416	169.5344605	174.7935205	172.8763622		124.9746	124.8852129	124.81321	124.7328137	124.9707	125.2629751	125.5183803	126.71323	148.3641138	169.14867	165.5861725	168.7311449	165.438713
	126.2473741	125.7602689	124.969217	124.4643007	124.9494035	126.215142	125.3962797	128.2730719	146.4578053	174.034695	169.3374057	174.6220191	172.7180543		124.9691578	124.8642591	124.793527	124.7255371	124.938967	125.1428971	125.4661245	126.5342791	148.1900196	168.9420612	165.4449196	168.6390365	165.3047124
	126.2229219	125.7760442	124.9601374	124.4516188	124.9412269	126.0304814	125.3268904	128.0728788	146.1685416	173.7964337	169.1378298	174.4475278	172.5565755		124.9624842	124.8439829	124.7750511	124.7143399	124.9059129	125.0325902	125.4154803	126.3584656	148.0105159	168.7334503	165.3008152	168.5443428	165.1681824
	126.1961448	125.7880125	124.9534662	124.4415865	124.9368265	125.852704	125.2589093	127.8727405	145.8754541	173.556696	168.935705	174.270068	172.3919638		124.9545561	124.8242632	124.7578675	124.6986791	124.8718309	124.9307745	125.366887	126.1878095	147.8253877	168.5229641	165.1538609	168.4470421	165.029138
	126.1677323	125.7956815	124.9489186	124.433736	124.9353502	125.6833195	125.1927591	127.6729097	145.5786142	173.3155397	168.731	174.0896583	172.2242592		124.9453535	124.8050264	124.7420866	124.678194	124.8371388	124.8361072	125.3206407	126.0240148	147.6344246	168.3107237	165.0040608	168.3471124	164.8875927
	126.1383812	125.7988005	124.9462811	124.4275919	124.9359713	125.5235601	125.1289443	127.4737712	145.2780983	173.0730176	168.5236806	173.9063153	172.0535035		124.9348528	124.7862611	124.7277986	124.6526882	124.802315	124.7473162	125.276832	125.8683688	147.4375	168.0968441	164.8514218	168.2445318	164.7435584
	126.1087211	125.7973149	124.945457	124.4227402	124.9379478	125.3742186	125.068022	127.2758964	144.9739881	172.8291779	168.3137103	173.7200531	171.8797397		124.9230231	124.7680159	124.7150392	124.6221002	124.7678357	124.66329	125.2353223	125.7216869	147.2346308	167.8814339	164.6959538	168.1392777	164.5970455
	126.0792531	125.7912985	124.9464649	124.4188685	124.9406566	125.2355423	125.010569	127.0800973	144.6663709	172.5840641	168.1010506	173.5308838	171.703011		124.9098238	124.750381	124.7037669	124.5864724	124.7341229	124.5831206	125.1957588	125.584309	147.025994	167.6645949	164.5376689	168.0313272	164.4480626
	126.0503046	125.7808833	124.9493997	124.4157728	124.9436038	125.1072074	124.9571499	126.8874647	144.3553399	172.3377161	167.8856621	173.3388182	171.5233607		124.8952039	124.7334595	124.6938557	124.5459274	124.7015046	124.5061058	125.1576226	125.4561416	146.8118922	167.4464218	164.3765821	167.9206569	164.2966167
	126.0220062	125.7662068	124.9543719	124.4133346	124.9464162	124.9883798	124.9082866	126.6993753	144.0409941	172.0901697	167.6675044	173.1438658	171.3408319		124.8791055	124.7173362	124.6851011	124.5006584	124.6701914	124.4317245	125.1202996	125.3367345	146.5926778	167.2270022	164.2127108	167.8072425	164.1427135
	125.9942913	125.7473876	124.9614435	124.4114834	124.9488235	124.8778467	124.8644282	126.5174499	143.7234381	171.8414573	167.4465369	172.9460355	171.1554666		124.8614695	124.7020512	124.6772369	124.450934	124.6402685	124.3596	125.0831616	125.2253782	146.3686553	167.0064162	164.0460745	167.6910593	163.9863571
	125.9669208	125.7245306	124.9705783	124.4101572	124.9506377	124.7741896	124.8259184	126.3434576	143.4027815	171.5916078	167.2227194	172.7453362	170.9673058		124.8422449	124.6875822	124.6699608	124.397114	124.6117025	124.2894628	125.0456449	125.1212031	146.139994	166.7847363	163.8766946	167.5720819	163.8275505
	125.9395296	125.6977538	124.9816129	124.4092727	124.9517368	124.6759604	124.7929629	126.1791662	143.0791382	171.3406465	166.9960116	172.541777	170.7763887		124.8214003	124.6738394	124.6629641	124.3396677	124.5843618	124.2211235	125.007315	125.0232684	145.9066736	166.5620279	163.7045946	167.4502842	163.6662959
	125.9116896	125.6672265	124.9942524	124.4087104	124.9520525	124.5818295	124.7656006	126.02616	142.7526261	171.0885951	166.7663741	172.3353677	170.5827529		124.7989357	124.6606697	124.6559621	124.2791857	124.5580462	124.154458	124.9679097	124.9306313	145.6684815	166.338349	163.5297997	167.3256396	163.5025945
	125.8829777	125.6332026	125.0080853	124.4083143	124.9515598	124.4906862	124.7436852	125.8856518	142.4233657	170.8354717	166.5337683	172.1261192	170.3864339		124.7748931	124.6478696	124.6487187	124.2163786	124.5325235	124.0894031	124.9273548	124.842393	145.4250629	166.1137503	163.3523366	167.1981208	163.3364473
	125.8530371	125.596041	125.0226116	124.4079004	124.9502666	124.4016873	124.7268848	125.7583253	142.0914792	170.5812902	166.2981562	171.9140435	170.1874646		124.7493641	124.635203	124.6410628	124.1520589	124.5075655	124.0259598	124.8857539	124.7577267	145.1760119	165.8882758	163.1722335	167.0677005	163.1678551
	125.8216174	125.5562056	125.0372765	124.4072707	124.9482	124.3142623	124.7147025	125.6442412	141.7570897	170.3260607	166.0595006	171.699154	169.9858754		124.7224933	124.62242	124.6328908	124.0871077	124.4829791	123.9641973	124.8433549	124.6758912	144.9209817	165.6619627	162.9895196	166.9343507	162.9968188
	125.788587	125.5142472	125.0515033	124.406227	124.9453888	124.2280899	124.7065167	125.5428253	141.4203198	170.0697884	165.8177655	171.4814654	169.7816934		124.6944769	124.6092752	124.6241555	124.0224307	124.4586262	123.9042536	124.8005022	124.5962398	144.6597878	165.4348418	162.8042249	166.7980439	162.8233398
	125.7539145	125.4707716	125.0647223	124.4045839	124.9418446	124.1430622	124.7016339	125.4529421	141.0812911	169.8124741	165.572915	171.2609937	169.5749425		124.665556	124.5955438	124.6148437	123.9589116	124.4344284	123.8463282	124.7575827	124.5182267	144.3924805	165.2069379	162.6163803	166.6587521	162.6474206
	125.7176282	125.4264008	125.0763928	124.4021797	124.9375445	124.0592474	124.6993457	125.3730362	140.7401227	169.5541134	165.3249144	171.0377559	169.3656428		124.6360061	124.581032	124.604946	123.8973678	124.4103585	123.7906675	124.7149746	124.4414176	144.1193715	164.97827	162.4260169	166.5164482	162.4690643
	125.6797644	125.3817354	125.0860195	124.3988858	124.9324201	123.9768582	124.6989775	125.3013141	140.3969307	169.2946966	165.073729	170.8117697	169.1538105		124.6061241	124.5655831	124.5944278	123.8385149	124.3864198	123.7375405	124.6730074	124.3655	143.841009	164.7488519	162.2331662	166.3711054	162.2882758
	125.6403215	125.337324	125.0931634	124.3946145	124.9263547	123.8962254	124.6999252	125.2359301	140.0518274	169.0342084	164.8193247	170.583053	168.9394572		124.5762121	124.5490771	124.5832058	123.7829401	124.362621	123.6872082	124.6319352	124.2902932	143.5581073	164.5186925	162.0378599	166.2226976	162.1050615
	125.5992314	125.2936427	125.0974496	124.3893243	124.9191934	123.8177757	124.7016738	125.1751488	139.7049205	168.7726277	164.5616676	170.3516239	168.72259		124.5465616	124.5314256	124.5711382	123.7310871	124.3389531	123.6398885	124.5919253	124.2157536	143.2714439	164.2877958	161.8401299	166.0712001	161.9194296
	125.5563578	125.2510862	125.0985726	124.3830224	124.9107618	123.7420105	124.7038021	125.1174644	139.3563132	168.5099272	164.3007239	170.1174997	168.5032112		124.5174387	124.5125653	124.558029	123.6832483	124.3153751	123.5957204	124.5530601	124.1419699	142.9817428	164.0561621	161.6400075	165.9165891	161.7313907
	125.5115199	125.2099681	125.0963006	124.3757617	124.9008921	123.6694825	124.705976	125.0616699	139.0061034	168.2460737	164.0364599	169.8806965	168.2813179		124.4890709	124.4924502	124.5436463	123.6395663	124.2918111	123.5547322	124.5153476	124.0691484	142.6895635	163.8237875	161.4375236	165.7588426	161.5409571
	125.4645348	125.1705291	125.0904789	124.3676314	124.8894502	123.6007704	124.7079368	125.0068801	138.6543837	167.9810277	163.7688421	169.6412293	168.056902		124.4616374	124.4710477	124.5277509	123.6000415	124.2681603	123.5168169	124.4787377	123.9975866	142.3952124	163.5906649	161.2327077	165.5979403	161.3481439
	125.4152673	125.1329466	125.0810316	124.3587418	124.8763595	123.5364508	124.7094876	124.9525218	138.3012417	167.7147433	163.4978369	169.3991106	167.8299501		124.4352622	124.4483389	124.5101271	123.5645485	124.2443153	123.4817216	124.4431387	123.9276371	142.0986887	163.3567839	161.0255883	165.4338639	161.1529685
	125.3636755	125.0973435	125.0679609	124.3492037	124.8616153	123.4770693	124.7104807	124.898302	137.9467597	167.4471686	163.2234113	169.1543509	167.6004438		124.4100118	124.4243224	124.4906116	123.5328585	124.2201839	123.4490506	124.4084342	123.8596666	141.799673	163.1221314	160.816192	165.2665973	160.9554508
	125.3098393	125.06379	125.0513427	124.3391052	124.8452876	123.4231122	124.7108063	124.8441684	137.5910156	167.1782456	162.9455322	168.9069577	167.3683595		124.3858944	124.3990212	124.4691129	123.5046689	124.1957068	123.418288	124.3744963	123.7940141	141.4975576	162.8866919	160.6045443	165.0961267	160.755613
	125.2539697	125.0322988	125.0313191	124.3284913	124.8275129	123.3749801	124.7103804	124.7902694	137.2340824	166.9079105	162.6641672	168.6569355	167.1336692		124.3628632	124.3724878	124.4456197	123.4796363	124.1708675	123.3888343	124.3411973	123.7309544	141.1915162	162.6504475	160.3906691	164.9224411	160.5534802
	125.1963952	125.0028116	125.0080873	124.3173491	124.8084766	123.3329654	124.7091337	124.7369173	136.8760296	166.6360941	162.3792846	168.4042856	166.8963402		124.3408209	124.3448074	124.4201983	123.4574099	124.1456901	123.360057	124.308419	123.6706711	140.8806037	162.4133787	160.1745887	164.7455319	160.3490794
	125.1375314	124.9751821	124.9818867	124.3056035	124.78839	123.2972332	124.7069982	124.6845561	136.5169231	166.3627218	162.0908535	168.149006	166.6563362		124.3196261	124.316095	124.3929801	123.4376604	124.1202269	123.3313464	124.276059	123.6132435	140.5638744	162.1754641	159.9563236	164.5653934	160.1424402
	125.0778398	124.9491577	124.9529867	124.293125	124.7674671	123.2678084	124.7038957	124.6337313	136.156826	166.0877146	161.7988442	167.8910914	166.4136176		124.2991011	124.2864885	124.364144	123.4201012	124.0945389	123.3021714	124.2440357	123.5586472	140.2405052	161.9366809	159.7358915	164.3820228	159.9335943
	125.0177844	124.9243691	124.9216767	124.2797483	124.7459044	123.2445695	124.6997285	124.5850617	135.7957993	165.8109891	161.503228	167.6305332	166.1681424		124.2790412	124.2561388	124.3338978	123.4044989	124.0686739	123.272127	124.212289	123.5067688	139.9099097	161.6970054	159.5133073	164.1954202	159.7225752
	124.9577922	124.9003305	124.8882589	124.2652991	124.723867	123.2272506	124.6943751	124.5392106	135.4339033	165.5324584	161.2039777	167.3673195	165.9198664		124.2592246	124.2251999	124.3024616	123.3906745	124.0426493	123.2409682	124.1807784	123.4574297	139.5718303	161.4564125	159.2885823	164.0055885	159.5094183
	124.8982242	124.8764555	124.8530456	124.2496227	124.7014817	123.215453	124.6876928	124.4968555	135.0711986	165.2520324	160.9010678	167.1014357	165.6687446		124.2394242	124.1938213	124.2700547	123.3784949	124.0164424	123.2086258	124.1494771	123.4104172	139.2263982	161.2148764	159.0617243	163.8125337	159.2941604
	124.8393586	124.8520888	124.8163584	124.2326107	124.6788366	123.2086667	124.6795274	124.4586577	134.707749	164.9696188	160.5944741	166.8328644	165.4147315		124.2194183	124.1621441	124.2368873	123.367859	123.989992	123.1752043	124.1183649	123.365514	138.8741559	160.9723707	158.8327381	163.6162645	159.0768396
	124.7813875	124.8265498	124.7785276	124.2142176	124.6559852	123.2062993	124.6697285	124.4252304	134.3436248	164.6851231	160.284174	166.5615861	165.1577823		124.1990017	124.1303022	124.2031564	123.3586822	123.9632091	123.1409633	124.0874183	123.3225243	138.5160387	160.7288685	158.6016256	163.4167925	158.8574953
	124.7244251	124.7991835	124.7398913	124.1944691	124.6329531	123.2077118	124.6581679	124.3971064	133.9789087	164.39845	159.9701465	166.2875791	164.8978531		124.1779948	124.0984244	124.1690431	123.3508803	123.9359947	123.1062858	124.0566034	123.2812911	138.1533222	160.4843424	158.3683867	163.214132	158.6361671
	124.6685238	124.7694094	124.7007909	124.1734572	124.6097448	123.2122555	124.6447579	124.3747063	133.613704	164.1095033	159.6523722	166.0108201	164.6349021		124.1562507	124.066637	124.1347129	123.3443559	123.9082592	123.0716383	124.0258711	123.2417029	137.7875399	160.2387647	158.1330189	163.0082999	158.4128953
	124.6136949	124.7367628	124.6615613	124.1513285	124.5863486	123.2193063	124.6294646	124.3583093	133.2481463	163.8181869	159.3308329	165.7312847	164.3688899		124.1336591	124.035063	124.1003151	123.3389877	123.8799394	123.0375278	123.9951556	123.2036903	137.4203841	159.9921077	157.8955171	162.7993158	158.1877199
	124.5599282	124.7009219	124.6225191	124.1282665	124.5627384	123.2282938	124.6123154	124.3480284	132.8824193	163.5244052	159.0055117	165.4489476	164.0997798		124.1101468	124.0038177	124.0659841	123.3346221	123.8510092	123.0044602	123.9643787	123.1672136	137.0536011	159.7443434	157.6558728	162.5872013	157.9606805
	124.5072089	124.6617179	124.5839452	124.1044735	124.5388728	123.2387211	124.593398	124.3437932	132.5167746	163.2280635	158.6763926	165.1637828	163.8275389		124.0856765	123.972999	124.0318391	123.3310672	123.8214819	122.9729018	123.933456	123.1322445	136.6888907	159.4954434	157.4140729	162.3719807	157.7318161
	124.455527	124.6191293	124.5460682	124.0801542	124.5146903	123.2501756	124.5728517	124.3453441	132.1515544	162.9290688	158.3434607	164.8757642	163.5521376		124.0602414	123.9426763	123.9979853	123.3280886	123.791405	122.9432477	123.9023064	123.0987457	136.3278211	159.2453794	157.1700992	162.1536801	157.5011645
	124.4048796	124.5732639	124.5090472	124.0555044	124.4901037	123.2623309	124.5508528	124.3522377	131.7872165	162.6273296	158.0067018	164.5848657	163.2735502		124.0338592	123.9128788	123.9645138	123.3254084	123.7608504	122.9157973	123.8708615	123.0666512	135.9717633	158.9941227	156.9239281	161.9323274	157.2687621
	124.3552667	124.5243337	124.4729589	124.0307031	124.4649953	123.274941	124.5275969	124.3638662	131.4243571	162.3227567	157.6661021	164.2910614	162.9917549		124.0065656	123.8835886	123.9315015	123.3227076	123.7299017	122.8907373	123.8390727	123.0358499	135.6218477	158.7416445	156.6755314	161.7079524	157.0346436
	124.3066827	124.4726292	124.4377904	124.0059082	124.4392128	123.2878291	124.5032814	124.3794873	131.0637285	162.0152635	157.3216488	163.9943255	162.7067337		123.9784063	123.854739	123.8990082	123.3196328	123.6986438	122.8681325	123.8069162	123.0061752	135.2789431	158.4879161	156.4248776	161.4805867	156.7988416
	124.2591059	124.4184961	124.4034388	123.9812546	124.4125713	123.3008724	124.4780897	124.3982606	130.7062462	161.7047658	156.9733294	163.694633	162.4184726		123.9494312	123.8262212	123.8670742	123.3158081	123.6671564	122.8479239	123.7743939	122.9774008	134.9436533	158.2329081	156.1719333	161.250263	156.5613863
	124.2124899	124.3623205	124.3697196	123.9568517	124.384859	123.3139852	124.452181	124.4192864	130.3529805	161.3911824	156.6211323	163.3919593	162.126961		123.9196887	123.797897	123.8357151	123.3108516	123.6355127	122.8299336	123.7415301	122.9492417	134.616328	157.9765915	155.9166643	161.0170152	156.3223049
	124.1667589	124.3045187	124.3363823	123.9327799	124.3558494	123.3270996	124.4256843	124.4416409	130.0051292	161.0744353	156.2650467	163.0862804	161.8321866		123.8892219	123.7696168	123.8049178	123.3043951	123.6037826	122.8138763	123.7083651	122.9213623	134.2970835	157.7189365	155.6590359	160.7808784	156.0816215
	124.1218071	124.2455337	124.3031323	123.9090859	124.3253185	123.3401473	124.3986973	124.4644036	129.6639691	160.7544494	155.9050635	162.7775726	161.5341441		123.8580659	123.7412387	123.7746377	123.2961055	123.5720398	122.7993757	123.6749462	122.8933881	133.9858279	157.4599129	155.3990123	160.5418882	155.8393567
	124.077504	124.1858327	124.2696559	123.8857768	124.2930641	123.353041	124.371289	124.4866748	129.3307881	160.431153	155.5411748	162.4658128	161.2328331		123.8262466	123.7126456	123.7447996	123.2857046	123.5403688	122.785986	123.6413167	122.8649212	133.682289	157.19949	155.1365548	160.3000809	155.5955274
	124.0337032	124.1259036	124.2356462	123.8628145	124.2589261	123.3656591	124.3435049	124.507583	129.0068021	160.1044778	155.1733754	162.1509782	160.9282534		123.7937818	123.6837565	123.7153024	123.2729845	123.5088698	122.7732162	123.6075059	122.8355575	133.3860434	156.9376361	154.8716201	160.055493	155.3501469
	123.9902525	124.0662469	124.2008254	123.8401117	124.222804	123.3778333	124.3153709	124.5262854	128.6930663	159.7743589	154.8016624	161.8330465	160.6204104		123.7606817	123.6545316	123.6860287	123.2578182	123.47766	122.760556	123.5735197	122.8049052	133.096546	156.6743189	154.6041584	159.8081612	155.1032247
	123.9470045	124.0073615	124.1649611	123.8175316	124.1846692	123.3893413	124.2868976	124.5419639	128.3903885	159.4407349	154.4260366	161.5119955	160.30931		123.726952	123.6249695	123.6568573	123.2401617	123.4468694	122.7475022	123.5393348	122.7726022	132.8131611	156.4095055	154.3341126	159.5581219	154.8547669
	123.9038259	123.9497249	124.1278758	123.7948918	124.1445703	123.3999056	124.258081	124.5538225	128.0992596	159.1035477	154.0465022	161.187803	159.9949597		123.6925965	123.595098	123.6276766	123.22005	123.4166303	122.7335835	123.5048974	122.7383319	132.5351951	156.1431622	154.0614192	159.3054116	154.6047755
	123.8606031	123.8937701	124.0894481	123.7719732	124.1026307	123.4092001	124.2289013	124.5610899	127.819808	158.762743	153.6630678	160.860447	159.6773682		123.6576198	123.5649609	123.5983967	123.1975864	123.3870641	122.7183813	123.470127	122.7018352	132.2619309	155.8752549	153.7860105	159.0500659	154.3532488
	123.8172462	123.8398608	124.0496081	123.7485332	124.0590396	123.4168618	124.1993192	124.5630286	127.5517869	158.4182699	153.2757466	160.5299057	159.3565449		123.6220309	123.5346036	123.5689565	123.172928	123.3582639	122.7015471	123.4349263	122.6629192	131.9926643	155.6057488	153.5078179	158.7921196	154.1001808
	123.7736893	123.7882698	124.0083283	123.7243227	124.014037	123.4225096	124.1692714	124.5589533	127.2945965	158.070081	152.8845568	160.1961574	159.0324995		123.585845	123.5040605	123.5393249	123.1462693	123.3302788	122.6828129	123.3991951	122.6214605	131.7267395	155.3346089	153.2267755	158.5316067	153.8455611
	123.7298896	123.7391636	123.9656143	123.6991041	123.967896	123.425766	124.1386657	124.5482556	127.0473383	157.7181323	152.4895216	159.8591801	158.7052418		123.5490862	123.4733458	123.5094955	123.1178256	123.3030996	122.6619965	123.3628493	122.5774044	131.4635826	155.0617988	152.9428229	158.2685597	153.5893747
	123.6858261	123.6925946	123.9214955	123.6726691	123.9209049	123.4262807	124.1073795	124.5304328	126.8088955	157.3623834	152.0906695	159.5189526	158.3747816		123.5117885	123.4424502	123.4794761	123.0878201	123.2766505	122.6389997	123.325839	122.5307589	131.2027294	154.7872813	152.6559065	158.0030094	153.3316022
	123.6414964	123.6485039	123.8760205	123.6448539	123.8733504	123.4237534	124.0752604	124.5051164	126.5780271	157.0027971	151.6880341	159.1754536	158.0411281		123.4739972	123.4113432	123.4492753	123.0564733	123.2507871	122.6138016	123.288167	122.4815853	130.9438453	154.511018	152.3659791	157.7349849	153.0722199
	123.5969158	123.6067323	123.8292554	123.6155498	123.8255038	123.4179528	124.0421317	124.4720955	126.3534664	156.6393397	151.281654	158.8286621	157.7042905		123.4357689	123.3799799	123.4188892	123.0239983	123.2253027	122.5864471	123.2499007	122.4299858	130.686734	154.2329691	152.0729973	157.4645134	152.8112005
	123.5521148	123.5670396	123.7812868	123.5847091	123.777612	123.4087301	124.0078028	124.4313323	126.1340108	156.2719808	150.8715727	158.478558	157.3642772		123.3971718	123.3483119	123.388292	122.9905994	123.1999421	122.5570325	123.2111788	122.3760896	130.4313356	153.9530933	151.776917	157.19162	152.5485133
	123.5071382	123.5291278	123.7322258	123.552345	123.7298911	123.3960266	123.9720829	124.3829655	125.9185958	155.900693	150.4578379	158.1251216	157.0210957		123.3582848	123.3162979	123.3574315	122.9564747	123.1744213	122.52569	123.172208	122.320039	130.1777122	153.6713487	151.4776895	156.9163277	152.2841252
	123.4620436	123.4926659	123.6822129	123.5185269	123.6825239	123.3798739	123.9347974	124.327303	125.7063472	155.5254523	150.0405017	157.768334	156.6747527		123.3191962	123.2839146	123.3262319	122.9218201	123.1484523	122.4925712	123.1332523	122.2619763	129.9260238	153.3876927	151.1752579	156.6386575	152.0180004
	123.4168997	123.4573139	123.6314205	123.4833713	123.6356593	123.3603869	123.8958048	124.2648015	125.4966119	155.1462379	149.6196194	157.4081773	156.3252539		123.2800018	123.2511625	123.2946015	122.886834	123.1217693	122.4578332	123.0946132	122.2020327	129.6764966	153.1020827	150.8695548	156.3586278	151.7501008
	123.3717842	123.4227407	123.580053	123.4470307	123.5894129	123.3377517	123.8550116	124.1960385	125.2889664	154.7630318	149.1952498	157.0446345	155.9726038		123.2408018	123.2180679	123.2624455	122.8517214	123.0941527	122.4216252	123.0566055	122.14032	129.4293874	152.8144761	150.5605041	156.0762545	151.4803859
	123.3267813	123.3886386	123.5283415	123.4096817	123.5438678	123.3122092	123.812383	124.1216774	125.0832102	154.3758196	148.7674544	156.67769	155.6168062		123.2016969	123.1846784	123.2296785	122.8166941	123.0654499	122.3840786	123.019529	122.0769255	129.1849478	152.5248303	150.2480238	155.7915509	151.2088121
	123.2819795	123.35473	123.4765351	123.3715128	123.4990758	123.2840359	123.7679486	124.0424295	124.8793458	153.98459	148.3362972	156.3073291	155.2578637		123.1627842	123.1510541	123.1962376	122.7819685	123.0355884	122.3453	122.9836418	122.0119099	128.9433921	152.2331029	149.9320327	155.5045269	150.9353325
	123.2374687	123.3207702	123.424889	123.3327152	123.4550579	123.2535245	123.7218021	123.9590172	124.6775526	153.5893352	147.901844	155.9335383	154.8957783		123.1241517	123.1172542	123.1620898	122.7477592	123.0045813	122.3053662	122.9491371	121.9453085	128.7048721	151.9392507	149.6124572	155.2151893	150.6598966
	123.1933383	123.2865457	123.3736511	123.293474	123.4118053	123.2209644	123.6740948	123.8721392	124.4781558	153.190051	147.4641627	155.5563055	154.530552		123.0858739	123.0833231	123.1272353	122.7142696	122.9725238	122.2643237	122.9161251	121.8771339	128.4694599	151.6432293	149.2892382	154.9235418	150.382451
	123.1496757	123.2518714	123.323048	123.2539637	123.3692809	123.1866251	123.6250247	123.782441	124.2815948	152.7867368	147.0233228	155.1756196	154.1621868		123.0480071	123.0492768	123.0917055	122.6816797	122.9395824	122.2221901	122.8846237	121.8073812	128.2371413	151.3449928	148.9623373	154.6295847	150.1029392
	123.1065645	123.2165871	123.2732738	123.2143442	123.3274211	123.1507418	123.5748222	123.6904912	124.0883917	152.3793965	146.5793954	154.7914709	153.7906852		123.0105866	123.0150934	123.0555564	122.6501332	122.9059774	122.1789592	122.8545568	121.7360324	128.0078183	151.0444938	148.6317387	154.3333151	149.8213034
	123.0640843	123.1805564	123.224482	123.1747599	123.28614	123.1135042	123.523735	123.5967635	123.8991203	151.9680381	146.1324529	154.4038504	153.4160501		122.9736247	122.9807095	123.0188587	122.6197261	122.8719615	122.134608	122.8257605	121.6630623	127.7813199	150.741683	148.2974489	154.0347276	149.5374856
	123.0223085	123.1436663	123.1767807	123.1353382	123.2453334	123.0750485	123.4720129	123.5016263	123.7143757	151.5526745	145.6825698	154.0127505	153.0382852		122.9371115	122.9460227	122.9816883	122.5904967	122.8377967	122.0891066	122.7979954	121.5884419	127.55742	150.4365106	147.9594919	153.7338143	149.2514286
	122.9813034	123.1058299	123.1302334	123.0961903	123.204886	123.0354522	123.419895	123.4053372	123.5347453	151.1333236	145.2298221	153.6181644	152.6573952		122.9010167	122.9109024	122.944116	122.5624221	122.8037317	122.0424285	122.7709636	121.512142	127.3358585	150.1289269	147.6179015	153.4305648	148.9630776
	122.9411257	123.06699	123.0848623	123.0574106	123.1646775	122.9947315	123.3675984	123.3080444	123.36078	150.7100087	144.774288	153.2200863	152.2733867		122.8652938	122.8752057	122.9062018	122.5354186	122.769982	121.9945622	122.7443276	121.4341354	127.116365	149.8188837	147.2727122	153.1249662	148.6723803
	122.9018191	123.0271223	123.0406552	123.0190765	123.1245902	122.9528415	123.3153108	123.2097928	123.1929678	150.2827588	144.3160479	152.8185115	151.8862684		122.8298851	122.8387975	122.8679907	122.5093495	122.7367146	121.9455211	122.7177297	121.3543983	126.8986809	149.506335	146.9239484	152.8170034	148.3792873
	122.8634107	122.9862388	122.9975727	122.981248	123.0845157	122.9096792	123.2631852	123.1105353	123.0317088	149.8516085	143.8551846	152.4134361	151.4960514		122.7947275	122.8015716	122.829513	122.4840377	122.7040365	121.8953518	122.6908104	121.2729129	126.6825793	149.1912384	146.5716169	152.5066578	148.083751
	122.8259074	122.9443884	122.9555569	122.9439668	123.0443605	122.8650887	123.211336	123.0101468	122.8772939	149.4165985	143.3917839	152.0048575	151.1027498		122.7597577	122.7634703	122.7907874	122.4592837	122.6719888	121.8441395	122.6632236	121.1896697	126.4678798	148.8735546	146.2156999	152.193908	147.7857246
	122.789292	122.9016562	122.9145372	122.9072558	123.0040498	122.8188697	123.1598378	122.9084414	122.7298879	148.9777755	142.9259344	151.5927742	150.7063811		122.724917	122.7244988	122.7518257	122.4348863	122.640546	121.7920084	122.6346494	121.1046724	126.2544586	148.5532471	145.8561545	151.8787289	147.4851611
	122.7535219	122.8581599	122.874436	122.871119	122.9635288	122.7707891	123.1087237	122.805191	122.5895181	148.5351922	142.4577281	151.1771863	150.3069658		122.6901544	122.684733	122.7126386	122.4106629	122.6096184	121.7391193	122.6048031	121.0179443	126.0422523	148.2302813	145.4929151	151.5610918	147.1820119
	122.7185277	122.8140441	122.8351706	122.8355419	122.9227624	122.7205951	123.057986	122.7001433	122.4560707	148.088907	141.9872599	150.7580954	149.9045283		122.6554281	122.6443187	122.6732412	122.3864686	122.5790593	121.6856615	122.5734416	120.9295362	125.8312569	147.9046233	145.125901	151.2409649	146.8762261
	122.6842156	122.7694748	122.7966543	122.8004937	122.8817316	122.6680332	123.0075758	122.5930398	122.3292932	147.6389838	141.5146286	150.335505	149.4990963		122.620705	122.6034635	122.6336568	122.3622098	122.5486741	121.631843	122.540368	120.8395364	125.6215209	147.576238	144.7550282	150.9183139	146.5677511
	122.650471	122.7246313	122.7587958	122.7659289	122.8404293	122.6128645	122.9574048	122.4836316	122.2088058	147.1854918	141.0399358	149.909421	149.0907011		122.5859583	122.5624205	122.5939193	122.3378522	122.5182319	121.5778766	122.5054335	120.7480799	125.413136	147.2450885	144.3802233	150.5931026	146.2565332
	122.6171644	122.6797008	122.7214981	122.7317915	122.7988536	122.5548828	122.907348	122.371694	122.0941193	146.7285051	140.5632866	149.4798517	148.6793777		122.5511646	122.521467	122.5540727	122.3134206	122.4874794	121.5239659	122.4685382	120.6553571	125.2062253	146.9111356	144.0014377	150.2652942	145.9425201
	122.5841582	122.6348716	122.6846575	122.6980184	122.7570018	122.4939311	122.8572477	122.2570378	121.9846592	146.268102	140.0847889	149.0468081	148.2651643		122.5162998	122.480881	122.5141698	122.2889916	122.4561539	121.4702924	122.4296313	120.5616201	125.0009295	146.574338	143.6186616	149.9348522	145.6256629
	122.5513148	122.590329	122.6481635	122.6645436	122.7148637	122.4299146	122.8069199	122.13952	121.8797933	145.804365	139.6045534	148.6103044	147.8481024		122.4813355	122.4409172	122.4742679	122.2646788	122.4239991	121.4170034	122.3887092	120.4671846	124.7973953	146.2346543	143.2319333	149.6017407	145.3059192
	122.5185038	122.5462511	122.6119004	122.6313024	122.6724164	122.3628102	122.7561622	122.0190517	121.7788617	145.3373795	139.122693	148.170358	147.4282366		122.4462357	122.4017859	122.4344258	122.2406141	122.3907786	121.364204	122.3458123	120.3724279	124.5957643	145.8920446	142.8413451	149.265925	144.9832556
	122.4856083	122.5028051	122.5757495	122.5982342	122.6296204	122.2926705	122.7047641	121.8956061	121.6812058	144.8672342	138.6393224	147.7269897	147.0056139		122.4109556	122.363637	122.3946998	122.2169253	122.3562893	121.311953	122.3010207	120.2777806	124.3961644	145.5464735	142.4470428	148.9273714	144.6576493
	122.4525294	122.460145	122.5395928	122.5652857	122.5864182	122.2196232	122.6525177	121.7692245	121.5861942	144.3940201	138.1545576	147.280224	146.5802842		122.3754417	122.32655	122.3551412	122.1937137	122.3203733	121.2602626	122.2544476	120.1837142	124.1987041	145.1979126	142.0492192	148.5860463	144.329089
	122.4191891	122.4184081	122.5033173	122.5324118	122.5427351	122.1438649	122.5992297	121.6400228	121.4932441	143.9178301	137.6685154	146.8300891	146.1522996		122.3396338	122.2905316	122.3157953	122.171035	122.2829268	121.209102	122.2062302	120.0907231	124.0034694	144.8463431	141.6481016	148.2419155	143.9975742
	122.3855309	122.3777115	122.4668191	122.4995763	122.498482	122.0656516	122.5447323	121.5081966	121.4018365	143.4387587	137.1813125	146.3766164	145.7217145		122.3034688	122.2555184	122.276702	122.1488846	122.2439051	121.1584051	122.1565203	119.9993047	123.8105235	144.4917571	141.2439354	147.8949435	143.6631131
	122.3515189	122.3381489	122.4300072	122.4667511	122.4535617	121.9852851	122.4888933	121.374026	121.3115245	142.9569017	136.6930652	145.9198413	145.2885853		122.2668862	122.2213867	122.237897	122.1271894	122.2033246	121.108079	122.1054733	119.9099366	123.6199076	144.1341575	140.836964	147.5450923	143.3257199
	122.3171354	122.2997867	122.392806	122.4339148	122.4078755	121.9030989	122.4316229	121.2378788	121.2219364	142.4723561	136.2038885	145.4598023	144.8529709		122.229834	122.1879646	122.1994145	122.1058074	122.16126	121.0580151	122.053237	119.8230546	123.4316441	143.7735577	140.427408	147.1923219	142.9854106
	122.2823789	122.2626605	122.3551565	122.4010507	122.3613324	121.8194424	122.3728786	121.1002113	121.1327717	141.9852196	135.7138959	144.9965411	144.4149317		122.1922747	122.1550474	122.1612888	122.0845341	122.1178362	121.0080985	121.999942	119.7390324	123.245739	143.4099782	140.0154456	146.83659	142.6421992
	122.2472611	122.226772	122.3170168	122.3681444	122.313858	121.7346663	122.3126655	120.9615663	121.0437935	141.495591	135.2231983	144.5301022	143.9745306		122.1541907	122.122412	122.1235556	122.0631159	122.0732179	120.9582181	121.9456944	119.6581647	123.0621857	143.0434437	139.6011959	146.477854	142.2960937
	122.2118053	122.1920867	122.27836	122.3351809	122.265403	121.6491103	122.2510334	120.8225672	120.9548185	141.0035697	134.7319038	144.060533	143.5318323		122.1155887	122.089831	122.0862504	122.0412683	122.0275943	120.908273	121.8905708	119.5806551	122.8809669	142.6739791	139.1847077	146.1160718	141.9470941
	122.1760448	122.158533	122.239173	122.3021428	122.2159507	121.5630916	122.188071	120.6839075	120.8657041	140.5092564	134.2401171	143.587883	143.0869034		122.0765019	122.0570838	122.0494065	122.0186957	121.981163	120.8581788	121.8346184	119.5066089	122.7020562	142.301605	138.7659538	145.7512048	141.5951907
	122.1400227	122.1260019	122.1994526	122.2690075	122.1655216	121.4768971	122.1238972	120.5463357	120.7763369	140.0127525	133.7479396	143.1122038	142.6398127		122.0369901	122.0239649	122.0130497	121.9951132	121.9341133	120.8078698	121.7778573	119.4360322	122.5254189	141.9263346	138.3448328	145.3832195	141.2403652
	122.1037912	122.0943489	122.159203	122.2357464	122.1141754	121.3907776	122.058651	120.4106358	120.6866219	139.5141609	133.2554682	142.6335488	142.1906308		121.9971379	121.9902902	121.9771928	121.9702649	121.8866102	120.7573008	121.7202881	119.3688351	122.3510116	141.5481714	137.9211769	145.0120901	140.8825932
	122.0674118	122.0633962	122.1184332	122.2023229	122.06201	121.3049447	121.9924808	120.277603	120.5964734	139.0135857	132.7627961	142.1519729	141.73943		121.9570503	121.9558994	121.9418286	121.943939	121.8387821	120.7064462	121.6619006	119.304841	122.1787817	141.1671088	137.4947662	144.6377996	140.5218483
	122.0309543	122.032937	122.0771541	122.1686929	122.0091569	121.21957	121.9255342	120.148018	120.5058098	138.511133	132.270012	141.6675323	141.2862845		121.9168476	121.9206584	121.9069252	121.9159775	121.7907115	120.6552988	121.6026853	119.2437983	122.0086668	140.7831313	137.0653482	144.2603403	140.1581081
	121.9944958	122.0027403	122.0353771	122.1348047	121.9557736	121.1347853	121.8579493	120.0226186	120.4145515	138.0069103	131.7772004	141.1802844	140.8312701		121.8766576	121.8844591	121.8724215	121.8862798	121.7424316	120.6038666	121.5426439	119.1853956	121.840595	140.3962178	136.6326598	143.8797137	139.7913606
	121.9581174	121.9725572	121.9931135	122.1005997	121.9020336	121.0506859	121.7898482	119.9020725	120.3226207	137.5010272	131.2844417	140.6902876	140.374464		121.8366086	121.8472195	121.8382264	121.8548007	121.6939272	120.552171	121.4817996	119.1292785	121.6744852	140.006347	136.1964517	143.4959285	139.42161
	121.9219016	121.9421278	121.9503739	122.0660141	121.8481154	120.9673333	121.7213321	119.7869523	120.2299459	136.9935954	130.7918127	140.1976013	139.9159449		121.7968215	121.8088842	121.8042207	121.8215431	121.6451408	120.500243	121.4202033	119.075066	121.51025	139.6135027	135.7565125	143.1089984	139.0488824
	121.8859275	121.9111896	121.9071689	122.0309807	121.7941905	120.8847606	121.6524805	119.6777143	120.1364671	136.4847284	130.2993866	139.702286	139.4557925		121.7574024	121.7694238	121.7702622	121.7865469	121.5959823	120.4481206	121.3579378	119.022368	121.3477992	139.2176812	135.3126903	142.718939	138.67323
	121.8502663	121.879486	121.8635096	121.9954305	121.7404123	120.8029772	121.583351	119.5746826	120.0421421	135.9745421	129.8072345	139.2044032	138.9940873		121.7184365	121.7288354	121.7361934	121.7498759	121.5463413	120.3958456	121.2951167	118.9708009	121.187044	138.8188973	134.8649122	142.3257648	138.2947319
	121.8149768	121.8467758	121.8194082	121.9592953	121.6869062	120.7219745	121.5139822	119.4780398	119.9469529	135.463154	129.3154258	138.7040154	138.5309106		121.679983	121.6871421	121.7018508	121.7116049	121.4961011	120.3434601	121.2318799	118.9200015	121.0279028	138.4171894	134.4131987	141.929486	137.9134937
	121.7801018	121.8128427	121.7748788	121.9225097	121.6337622	120.6417313	121.4443978	119.3878238	119.8509116	134.9506835	128.8240297	138.2011869	138.066344		121.6420717	121.6443921	121.6670755	121.6718076	121.4451511	120.2910038	121.1683856	118.8696394	120.8703063	138.012623	133.9576739	141.5301065	137.5296436
	121.745665	121.7775045	121.7299368	121.8850126	121.58103	120.56222	121.3746112	119.3039314	119.7540625	134.4372515	128.3331176	137.695983	137.6004693		121.6047009	121.6006566	121.6317225	121.6305473	121.3933985	120.2385103	121.1047999	118.8194266	120.7142019	137.6052921	133.49857	141.1276231	137.1433264
	121.7116691	121.7406213	121.6845989	121.8467495	121.5287167	120.4834105	121.304631	119.2261278	119.6564839	133.9229799	127.8427649	137.188471	137.1333679		121.567838	121.5560264	121.5956693	121.5878719	121.3407768	120.1860043	121.0412853	118.7691247	120.5595569	137.1953171	133.0362273	140.7220257	136.7546948
	121.6780964	121.7021023	121.6388815	121.8076731	121.4767876	120.4052753	121.2344659	119.1540612	119.558285	133.4079914	127.3530549	136.6787201	136.6651207		121.5314201	121.5106078	121.5588216	121.5438117	121.287251	120.1334984	120.9779894	118.7185495	120.4063593	136.7828408	132.571089	140.3132994	136.3639002
	121.644909	121.6619103	121.592799	121.7677452	121.4251692	120.3277918	121.1641287	119.0872815	119.4596017	132.892409	126.8640821	136.1668015	136.1958077		121.4953579	121.4645166	121.5211167	121.4983812	121.2328189	120.0809918	120.9150352	118.6675723	120.2546159	136.3680218	132.1036925	139.9014279	135.9710826
	121.6120509	121.6200634	121.5463621	121.726937	121.3737543	120.2509451	121.0936402	119.0252611	119.3605892	132.3763537	126.3759577	135.6527887	135.7255076		121.4595397	121.4178722	121.4825232	121.4515843	121.1775104	120.0284686	120.8525135	118.6161189	120.1043484	135.9510257	131.6346564	139.486398	135.5763602
	121.5794509	121.5766338	121.4995753	121.6852296	121.3224083	120.174728	121.023031	118.9674186	119.2614138	131.8599498	125.8888153	135.1367573	135.2542977		121.4238369	121.3707917	121.4430393	121.4034206	121.1213831	119.9758986	120.7904792	118.5641655	119.9555868	135.5320151	131.1646651	139.0682047	135.1798214
	121.5470251	121.5317434	121.452435	121.6426144	121.2709773	120.0991412	120.9523424	118.9131424	119.1622441	131.3433184	125.4028172	134.6187858	134.782253		121.38811	121.3233842	121.4026882	121.3538923	121.0645165	119.9232389	120.7289504	118.5117323	119.8083618	135.1111395	130.6944516	138.6468562	134.7815186
	121.5146799	121.4855564	121.4049278	121.5990926	121.2192952	120.0241919	120.8816262	118.8618146	119.063242	130.8265789	124.9181623	134.0989549	134.3094467		121.3522155	121.2757462	121.3615126	121.3030109	121.0070063	119.8704378	120.6679109	118.4588753	119.6626964	134.6885252	130.2247785	138.2223792	134.3814637
	121.4823148	121.4382702	121.3570298	121.5546748	121.1671928	119.9498918	120.8109433	118.8128338	118.9645552	130.3098471	124.4350941	133.5773476	133.8359492		121.3160118	121.227959	121.3195683	121.2508026	120.9489569	119.8174398	120.6073157	118.4056767	119.5185979	134.2642676	129.7564188	137.7948215	133.9796284
	121.4498246	121.390104	121.3087067	121.5093801	121.1145051	119.8762549	120.740361	118.7656366	118.8663107	129.7932363	123.9539084	133.0540494	133.3618284		121.2793661	121.1800866	121.276919	121.1973111	120.8904767	119.7641917	120.5470974	118.3522347	119.3760525	133.838424	129.2901365	137.3642549	133.5759465
	121.4171015	121.341287	121.2599144	121.4632341	121.0610787	119.8032949	120.6699505	118.7197169	118.76861	129.2768562	123.4749608	132.5291479	132.887149		121.2421592	121.1321762	121.2336302	121.1425985	120.8316722	119.7106501	120.4871748	118.2986529	119.2350208	133.4110111	128.826668	136.9307743	133.1703194
	121.3840369	121.2920466	121.2106007	121.4162676	121.0067793	119.731024	120.5997832	118.6746418	118.671526	128.7608128	122.9986727	132.0027326	132.4119726		121.2042901	121.0842592	121.1897662	121.0867437	120.7726453	119.6567883	120.4274605	118.2450318	119.0954384	132.9820037	128.3667047	136.4944961	132.7626249
	121.3505236	121.2425975	121.1607084	121.3685135	120.951497	119.6594503	120.5299272	118.6300646	118.5751011	128.2452067	122.5255354	131.4748947	131.9363578		121.1656788	121.036353	121.1453862	121.0298388	120.7134905	119.6026027	120.367868	118.191461	118.9572184	132.5513382	127.910878	136.0555538	132.3527279
	121.3164565	121.1931324	121.1101776	121.3200047	120.895152	119.5885783	120.4604445	118.5857328	118.4793468	127.7301337	122.0561107	130.9457266	131.4603595		121.1262678	120.9884634	121.1005434	120.9719853	120.6542941	119.5481172	120.3083182	118.1380136	118.8202582	132.1189178	127.4597458	135.6140915	131.9404919
	121.2817357	121.1438148	121.0589496	121.2707714	120.8376978	119.518408	120.3913881	118.5414918	118.3842439	127.2156847	121.5910284	130.4153217	130.9840294		121.0860219	120.9405872	121.0552832	120.9132888	120.5951333	119.4933864	120.248743	118.0847443	118.6844483	131.6846218	127.0137828	135.1702573	131.5257921
	121.2462672	121.0947737	121.0069701	121.2208383	120.7791243	119.4489364	120.3227994	118.4972837	118.2897436	126.7019451	121.1309785	129.8837741	130.5074162		121.0449264	120.892713	121.0096435	120.8538553	120.5360771	119.438495	120.1890884	118.0316882	118.5496831	131.2483153	126.573373	134.7241943	131.1085278
	121.2099655	121.0461005	120.954192	121.1702229	120.7194584	119.380159	120.2547074	118.4531404	118.195769	126.188995	120.6766997	129.3511778	130.0305652		121.0029841	120.8448235	120.9636541	120.7937873	120.4771864	119.3835547	120.1293151	117.9788635	118.4158725	130.8098621	126.1388069	134.2760329	130.6886338
	121.1727553	120.9978481	120.9005783	121.1189334	120.6587633	119.3120716	120.1871275	118.4091732	118.1022175	125.6769092	120.228961	128.8176267	129.5535191		120.9602112	120.7968949	120.9173369	120.7331827	120.418515	119.328699	120.0693985	117.926275	118.2829525	130.3691373	125.7102807	133.8258825	130.2660905
	121.1345729	120.9500316	120.8461039	121.0669689	120.5971362	119.2446731	120.1200613	118.3655576	118.0089635	125.1657574	119.7885406	128.2832137	129.076318		120.9166322	120.7488979	120.8707055	120.6721348	120.3601107	119.2740741	120.0093273	117.8739191	118.1508944	129.92604	125.2879006	133.3738259	129.8409318
	121.0953677	120.9026302	120.7907568	121.0143195	120.5347042	119.1779682	120.053498	118.3225156	117.9158626	124.6556047	119.3561996	127.748031	128.5990006		120.8722752	120.7007968	120.8237656	120.6107337	120.3020154	119.2198302	119.9491023	117.8217888	118.019711	129.4805055	124.8716886	132.9199141	129.4132508
	121.0551029	120.8555906	120.7345383	120.9609674	120.4716186	119.1119698	119.9874146	118.2802963	117.8227562	124.1465119	118.932653	127.2121689	128.1216046		120.8271669	120.6525498	120.7765147	120.5490695	120.2442665	119.1661098	119.8887337	117.7698784	117.88946	129.032516	124.4615922	132.464164	128.9832025
	121.0137557	120.8088307	120.6774634	120.9068898	120.4080479	119.0467009	119.9217787	118.2391567	117.729478	123.6385366	118.5185408	126.6757161	127.6441677		120.7813284	120.6041098	120.7289425	120.4872353	120.1868973	119.1130384	119.82824	117.7181871	117.7602428	128.5821097	124.0574962	132.0065589	128.5510048
	120.9713168	120.7622445	120.6195595	120.852062	120.3441706	118.9821971	119.8565502	118.1993424	117.6358605	123.1317339	118.1143987	126.138759	127.1667295		120.7347721	120.5554245	120.6810319	120.4253313	120.1299374	119.0607152	119.7676463	117.6667204	117.6322009	128.1293867	123.659235	131.5470507	128.1169356
	120.9277897	120.7157066	120.560866	120.7964606	120.2801669	118.9185067	119.7916844	118.1610711	117.5417439	122.6261582	117.7206326	125.6013818	126.6893331		120.6874995	120.5064394	120.63276	120.363467	120.0734131	119.0092061	119.7069827	117.61549	117.5055084	127.674514	123.2666072	131.0855653	127.681329
	120.8831891	120.669078	120.5014328	120.7400679	120.2162111	118.8556913	119.727135	118.1245192	117.4469837	122.1218649	117.3374981	125.0636659	126.2120274		120.6395006	120.4570995	120.5840998	120.3017634	120.0173473	118.9585397	119.6462838	117.5645115	117.3803618	127.2177261	122.8793886	130.6220092	127.2445691
	120.8375391	120.6222107	120.4413189	120.6828751	120.152465	118.7938245	119.6628575	118.0898111	117.3514594	121.6189124	116.9651263	124.5256902	125.73487		120.5907549	120.4073528	120.5350231	120.2403525	119.9617597	118.9087063	119.5855878	117.5138009	117.2569684	126.7593248	122.4973458	130.1562788	126.8070815
	120.7908709	120.5749539	120.3805916	120.6248856	120.0890713	118.7329905	119.5988125	118.0570126	117.2550817	121.1173655	116.6034133	123.9875307	125.2579307		120.5412328	120.3571532	120.4855019	120.1793755	119.9066653	118.8596599	119.5249357	117.463369	117.1355339	126.2996749	122.1202473	129.6882699	126.3693247
	120.743221	120.5271581	120.319325	120.5661171	120.0261499	118.6732807	119.5349695	118.0261278	117.1577992	120.6172979	116.2521165	123.4492609	124.7812955		120.4908986	120.3064639	120.4355116	120.1189792	119.8520744	118.8113225	119.4643712	117.4132168	117.0162497	125.8391989	121.7478736	129.2178878	125.9317799
	120.6946281	120.4786806	120.2575988	120.506603	119.9637947	118.6147902	119.4713095	117.9970991	117.0596015	120.1187972	115.9108408	122.9109517	124.3050709		120.4397145	120.2552597	120.3850319	120.0593108	119.7979905	118.7635915	119.4039399	117.3633296	116.8992812	125.378369	121.3800241	128.7450583	125.4949409
	120.6451315	120.4293893	120.1954971	120.4463918	119.902073	118.5576129	119.4078277	117.9698097	116.9605222	119.6219688	115.5790502	122.3726721	123.8293896		120.3876435	120.2035283	120.3340488	120.0005114	119.744409	118.7163475	119.3436889	117.3136735	116.7847572	124.9176979	121.0165222	128.2697368	125.0593034
	120.5947683	120.3791664	120.1331073	120.3855469	119.8410254	118.501837	119.3445358	117.9440883	116.8606373	119.1269418	115.2560944	121.8344889	123.3544154		120.3346538	120.151271	120.2825542	119.9427097	119.6913162	118.6694632	119.2836666	117.2641919	116.672762	124.457728	120.6572181	127.791917	124.6253553
	120.5435718	120.327911	120.070518	120.3241434	119.7806683	118.4475397	119.2814623	117.9197153	116.7600626	118.6338741	114.9412618	121.2964685	122.8803486		120.2807218	120.0985017	120.2305457	119.8860147	119.6386874	118.6228117	119.2239221	117.2148053	116.5633289	123.9990201	120.301988	127.3116384	124.1935675
	120.4915693	120.2755407	120.007818	120.2622662	119.7209961	118.3947823	119.2186528	117.8964292	116.6589483	118.1429591	114.633808	120.7586783	122.4074317		120.2258353	120.0452447	120.1780247	119.8305101	119.5864864	118.5762746	119.1645048	117.1654124	116.4564371	123.5421411	119.950733	126.8289914	123.7643847
	120.438781	120.2219932	119.9450936	120.2000059	119.6619854	118.3436058	119.1561684	117.8739341	116.5574719	117.6544314	114.3329986	120.2211842	121.9359538		120.1699945	119.9915321	120.1249951	119.7762493	119.5346658	118.5297476	119.1054643	117.1158932	116.35201	123.0876527	119.6033752	126.3441205	123.3382192
	120.3852187	120.1672259	119.8824272	120.1374555	119.6035984	118.2940275	119.0940835	117.8519068	116.4558304	117.1685724	114.0381377	119.6840578	121.4662542		120.1132139	119.9373997	120.0714602	119.7232523	119.4831673	118.483145	119.0468503	117.0661139	116.2499176	122.6360988	119.2598531	125.8572261	122.9154441
	120.3308852	120.1112163	119.8198949	120.0747069	119.5457872	118.2460384	119.0324819	117.8300047	116.3542314	116.6857154	113.7485978	119.1473731	120.9987241		120.0555217	119.8828832	120.0174212	119.6715043	119.4319239	118.4364023	118.988712	117.0159334	116.1499797	122.1879956	118.9201163	125.3685636	122.4963896
	120.2757739	120.0539605	119.7575646	120.0118477	119.4884969	118.1996024	118.9714532	117.8078722	116.2528843	116.2062485	113.463844	118.6112108	120.533807		119.996959	119.8280148	119.9628746	119.6209558	119.3808624	118.3894766	118.9310979	116.9652103	116.0519725	121.7438213	118.5841204	124.878441	122.0813393
	120.2198689	119.9954726	119.6954943	119.948959	119.4316694	118.1546559	118.9110878	117.7851485	116.1519919	115.7306166	113.1834504	118.0756605	120.0719958		119.9375785	119.7728198	119.907812	119.5715253	119.3299068	118.3423458	118.8740556	116.9138099	115.9556363	121.3040082	118.2518217	124.3872141	121.6705299
	120.163146	119.9357834	119.6337308	119.886113	119.3752458	118.1111102	118.8514717	117.7614743	116.0517428	115.25932	112.9071102	117.5408256	119.6138274		119.8774416	119.717314	119.852219	119.5231022	119.2789818	118.2950064	118.8176301	116.8616109	115.8606858	120.8689358	117.9231735	123.895281	121.2641501
	120.1055732	119.8749393	119.5723089	119.8233721	119.3191682	118.0688534	118.7926827	117.7364995	115.9523048	114.7929107	112.6346388	117.0068262	119.159874		119.8166163	119.661503	119.7960761	119.4755524	119.2280171	118.2474707	118.7618633	116.8085118	115.7668199	120.4389261	117.5981221	123.4030745	120.8623434
	120.0471122	119.8130008	119.5112508	119.7607882	119.2633812	118.027755	118.7347856	117.7098904	115.8538191	114.3319853	112.3659708	116.4738015	118.7107315		119.755174	119.6053814	119.7393601	119.4287239	119.1769511	118.1997635	118.7067924	116.7544347	115.6737339	120.0142411	117.2766055	122.911054	120.4652094
	119.9877201	119.7500417	119.4505668	119.6984029	119.2078332	117.9876699	118.6778296	117.6813365	115.7563958	113.8771745	112.1011522	115.9419171	118.2670054		119.6931869	119.5489341	119.6820456	119.3824526	119.1257335	118.1519187	118.6524476	116.6993289	115.5811306	119.5950821	116.958552	122.4196962	120.0728085
	119.9273508	119.6861472	119.3902557	119.6362476	119.1524761	117.9484441	118.6218459	117.6505585	115.6601102	113.4291291	111.8403264	115.4113685	117.8292951		119.6307247	119.4921377	119.6241081	119.336569	119.0743278	118.1039761	118.5988506	116.643172	115.4887309	119.1815904	116.6438806	121.9294861	119.6851655
	119.8659574	119.6214129	119.3303059	119.5743441	119.0972663	117.9099197	118.5668464	117.6173142	115.565001	112.9885036	111.5837171	114.8823861	117.3981754		119.5678527	119.4349629	119.5655252	119.2909042	119.0227123	118.0559793	118.5460127	116.58597	115.3962839	118.7738511	116.3325026	121.440907	119.3022745
	119.8034936	119.5559427	119.2706967	119.5127055	119.0421638	117.8719408	118.5128244	117.5814048	115.4710687	112.5559367	111.3316086	114.3552391	116.9741762		119.5046298	119.3773776	119.5062794	119.245295	118.9708801	118.0079729	118.4939327	116.5277552	115.3035741	118.3718971	116.0243231	120.9544311	118.9241032
	119.7399158	119.4898471	119.2114001	119.4513373	118.9871328	117.8343583	118.4597553	117.5426797	115.378276	112.1320308	111.0843253	113.8302398	116.5577618		119.4411065	119.319349	119.4463598	119.1995888	118.9188377	117.9600018	118.4425961	116.4685836	115.2104272	117.9757149	115.719244	120.470511	118.5505981
	119.6751848	119.4232401	119.1523821	119.3902377	118.932141	117.797035	118.4075983	117.5010405	115.286549	111.71733	110.8422112	113.3077464	116.1493103		119.3773245	119.2608471	119.3857626	119.1536473	118.8666027	117.9121097	118.3919745	116.4085311	115.1167133	117.585252	115.4171671	119.9895713	118.1816878
	119.6092676	119.356237	119.0936043	119.3293985	118.87716	117.7598496	118.3562993	117.4564426	115.1957803	111.3123	110.6056091	112.7881635	115.7490968		119.313316	119.2018463	119.3244921	119.1073485	118.8142011	117.8643389	118.3420255	116.3476891	115.0223466	117.2004234	115.1179963	119.5120018	117.817287
	119.5421386	119.2889508	119.0350254	119.2688059	118.8221648	117.7227	118.3057936	117.4088958	115.1058332	110.9173089	110.3748404	112.2719417	115.3572818		119.2491039	119.1423271	119.2625605	119.0605886	118.7616638	117.8167304	118.2926941	116.2861596	114.9272835	116.8211196	114.8216411	119.0381514	117.4572988
	119.4737809	119.2214889	118.9766027	119.208441	118.7671344	117.685506	118.2560088	117.3584631	115.0165474	110.5326118	110.1501878	111.7595744	114.9739042		119.1847026	119.0822778	119.1999874	119.0132822	118.7090225	117.769324	118.2439147	116.2240513	114.8315177	116.4472138	114.5280188	118.5683238	117.101617
	119.4041875	119.15395	118.9182929	119.1482807	118.7120519	117.6482109	118.2068678	117.3052574	114.9277461	110.1583388	109.9318787	111.251592	114.598881		119.120119	119.0216946	119.1367986	118.9653608	118.6563072	117.7221588	118.1956132	116.1614746	114.7350737	116.0785684	114.2370559	118.1027746	116.7501266
	119.333362	119.0864207	118.8600538	119.0882977	118.6569049	117.6107819	118.1582917	117.2494368	114.8392436	109.7944897	109.7200729	110.7485541	114.2320118		119.0553539	118.9605818	119.0730255	118.9167722	118.6035425	117.6752739	118.1477105	116.0985387	114.6379992	115.7150414	113.9486904	117.6417099	116.4027043
	119.2613189	119.0189724	118.8018447	119.0284618	118.6016856	117.57321	118.1102016	117.1911987	114.7508543	109.4409329	109.5148521	110.2510384	113.8729889		118.9904035	118.8989516	119.0087033	118.867477	118.5507457	117.6287083	118.1001258	116.0353482	114.5403567	115.3564908	113.662872	117.1852866	116.0592182
	119.1880837	118.9516591	118.7436282	118.9687406	118.5463916	117.5355083	118.0625213	117.1307728	114.6624008	109.0974116	109.3162138	109.7596286	113.5214135		118.9252613	118.836823	118.9438705	118.8174466	118.4979248	117.582502	118.0527798	115.9720016	114.4422166	115.0027791	113.3795624	116.7336136	115.719527
	119.1136932	118.8845152	118.6853703	118.9091	118.4910257	117.4977101	118.0151784	117.068413	114.5737228	108.7635551	109.1240683	109.2748997	113.1768147		118.8599198	118.7742217	118.8785672	118.7666594	118.4450785	117.5366955	118.0055977	115.90859	114.3436493	114.6537754	113.0987357	116.2867552	115.3834786
	119.0381942	118.8175548	118.6270418	118.8495057	118.4355964	117.4598655	117.9681056	117.0043898	114.4846838	108.4388964	108.9382391	108.7974024	112.8386729		118.7943716	118.7111784	118.8128345	118.7150985	118.3921954	117.4913301	117.9585118	115.8451968	114.2447212	114.3093572	112.8203774	115.8447351	115.0509098
	118.9616434	118.7507709	118.5686191	118.7899239	118.3801176	117.4220377	117.9212412	116.9389813	114.3951772	108.1228929	108.7584675	108.3276464	112.5064432		118.7286112	118.6477283	118.7467136	118.6627485	118.3392552	117.4464468	117.9114628	115.7818988	114.1454906	113.969411	112.544484	115.407541	114.7216447
	118.8841059	118.6841362	118.510084	118.7303224	118.3246085	117.3842987	117.8745299	116.8724662	114.3051304	107.8149517	108.5844201	107.8660831	112.1795787		118.6626358	118.5839099	118.680245	118.6095936	118.2862299	117.4020863	117.864401	115.7187671	114.0460068	113.6338316	112.2710615	114.9751308	114.3954949
	118.8056536	118.6176043	118.4514249	118.6706717	118.2690928	117.3467252	117.827923	116.805116	114.2145066	107.5144555	108.4156989	107.4130887	111.857552		118.5964456	118.5197645	118.613468	118.5556164	118.2330853	117.3582869	117.8172865	115.6558694	113.9463108	113.3025211	112.0001249	114.5474378	114.0722592
	118.7263642	118.5511118	118.3926365	118.6109461	118.2135981	117.3093933	117.7813776	116.7371882	114.1233051	107.2207893	108.251854	106.96895	111.5398743		118.5300444	118.4553346	118.5464201	118.5007968	118.1797832	117.3150839	117.7700878	115.5932716	113.8464377	112.9753872	111.731696	114.1243772	113.7517247
	118.6463193	118.4845815	118.3337193	118.5511241	118.1581544	117.2723751	117.734857	116.6689211	114.0315587	106.9333658	108.0923974	106.5338527	111.2261096		118.4634394	118.3906638	118.4791364	118.445113	118.1262833	117.2725069	117.7227811	115.5310405	113.7464204	112.6523414	111.4658029	113.7058516	113.4336684
	118.5656027	118.4179253	118.2746795	118.4911891	118.1027931	117.235734	117.6883296	116.6005289	113.9393301	106.6516479	107.9368176	106.1078743	110.9158862		118.3966403	118.3257951	118.4116496	118.3885422	118.072545	117.230579	117.6753481	115.4692453	113.6462932	112.3332969	111.2024775	113.2917564	113.1178598
	118.4842992	118.3510484	118.2155277	118.43113	118.0475452	117.1995222	117.6417688	116.5321985	113.8467068	106.3751673	107.7845939	105.6909826	110.6089022		118.329659	118.2607707	118.3439896	118.3310626	118.0185297	117.1893143	117.6277741	115.4079592	113.5460969	112.0181665	110.9417541	112.8819845	112.8040634
	118.4024926	118.2838539	118.1562783	118.3709406	117.9924398	117.1637778	117.5951519	116.4640867	113.7537951	106.1035394	107.6352099	105.2830382	110.3049276		118.2625089	118.1956305	118.2761832	118.2726558	117.9642022	117.1487167	117.5800465	115.3472603	113.4458818	111.7068615	110.6836677	112.4764299	112.4920429
	118.320265	118.2162464	118.0969475	118.31062	117.9375017	117.1285235	117.5484598	116.3963194	113.6607137	105.8364721	107.4881652	104.8838031	110.0038016		118.1952031	118.1304114	118.2082548	118.2133093	117.9095319	117.1087787	117.5321523	115.2872314	113.3457105	111.3992901	110.4282517	112.074991	112.181565
	118.2376955	118.1481368	118.0375527	118.2501714	117.8827503	117.0937657	117.5016764	116.3289911	113.5675873	105.5737704	107.3429855	104.4929532	109.7054262		118.1277545	118.0651463	118.1402261	118.153019	117.8544943	117.0694811	117.4840775	115.2279595	113.2456598	111.0953566	110.1755361	111.6775723	111.8724039
	118.1548591	118.0794458	117.9781103	118.1896015	117.8281971	117.059495	117.4547878	116.2621664	113.4745413	105.315335	107.1992298	104.1100943	109.4097572		118.0601742	117.9998631	118.0721171	118.0917921	117.7990714	117.0307924	117.435806	115.1695341	113.1458196	110.7949613	109.9255452	111.2840861	111.5643457
	118.0718265	118.0101081	117.9186346	118.1289197	117.7738447	117.025687	117.4077826	116.1958816	113.3816971	105.0611578	107.0564958	103.7347817	109.1167927		117.9924716	117.9345845	118.003946	118.0296486	117.743252	116.99267	117.3873193	115.112045	113.0462923	110.4980006	109.6782963	110.8944522	111.2571925
	117.9886634	117.9400744	117.8591369	118.0681364	117.719685	116.9923035	117.3606509	116.1301474	113.2891682	104.8113121	106.914422	103.3665405	108.826561		117.9246538	117.869327	117.9357303	117.9666226	117.6870319	116.9550614	117.3385967	115.0555792	112.9471894	110.2043678	109.4337971	110.5085981	110.9507666
	117.90543	117.8693141	117.7996237	118.0072619	117.6656988	116.9592951	117.3133853	116.0649529	113.1970581	104.5659404	106.7726885	103.0048874	108.5391079		117.8567254	117.8041009	117.8674871	117.902763	117.6304137	116.9179058	117.2896158	115.0002182	112.8486274	109.9139537	109.1920455	110.1264578	110.6449137
	117.8221812	117.7978163	117.7400965	117.9463055	117.6118546	116.926603	117.2659799	116.0002697	113.1054589	104.3252398	106.631016	102.6493515	108.254484		117.7886892	117.7389102	117.7992337	117.8381329	117.5734057	116.8811372	117.2403536	114.9460343	112.7507237	109.6266483	108.9530279	109.7479705	110.3395057
	117.738966	117.7255905	117.6805509	117.8852739	117.5581091	116.8941615	117.2184314	115.936057	113.0144509	104.0894456	106.4891631	102.2994932	107.9727335		117.7205466	117.6737532	117.7309876	117.772809	117.5160216	116.8446863	117.1907873	114.8930883	112.6535914	109.342342	108.7167195	109.3730792	110.034443
	117.655828	117.6526658	117.6209766	117.8241702	117.5044077	116.8619006	117.1707385	115.8722663	112.9241038	103.8588142	106.3469231	101.954921	107.6938846		117.6522983	117.6086227	117.6627667	117.7068789	117.458279	116.8084836	117.1408957	114.8414262	112.5573348	109.0609271	108.4830842	109.001729	109.7296556
	117.5728051	117.5790904	117.5613572	117.7629934	117.4506855	116.8297476	117.1229024	115.8088474	112.8344771	103.6336064	106.2041209	101.6153044	107.4179414		117.5839456	117.5435072	117.5945892	117.6404396	117.4001985	116.7724618	117.0906598	114.791078	112.4620451	108.7822995	108.2520759	108.6338655	109.4251037
	117.4899301	117.5049289	117.5016705	117.7017375	117.3968689	116.7976297	117.0749264	115.7457533	112.7456223	103.4140702	106.0606094	101.2803834	107.1448787		117.5154907	117.4783916	117.5264728	117.5735937	117.3418021	116.7365582	117.040064	114.742056	112.3677972	108.5063599	108.0236398	108.2694335	109.1207772
	117.4072309	117.4302605	117.4418893	117.6403913	117.3428779	116.7654747	117.0268158	115.6829455	112.6575839	103.2004263	105.9162665	100.9499743	106.874639		117.4469383	117.4132584	117.4584345	117.506447	117.2831127	116.7007162	116.9890965	114.6943553	112.2746473	108.2330154	107.7977142	107.9083758	108.816695
	117.3247309	117.3551757	117.3819818	117.5789389	117.2886285	116.7332133	116.9785773	115.6203986	112.5704012	102.9928539	105.7709935	100.6239713	106.6071316		117.3782962	117.3480889	117.3904899	117.4391048	117.2241523	116.6648866	116.9377498	114.647954	112.1826317	107.9621808	107.574233	107.5506328	108.5129033
	117.2424497	117.2797737	117.3219122	117.5173591	117.2340357	116.700779	116.9302179	115.5581047	112.484109	102.7914791	105.6247126	100.3023445	106.3422348		117.3095758	117.2828642	117.3226518	117.3716691	117.1649413	116.6290276	116.8860204	114.6028147	112.0917666	107.6937789	107.3531277	107.1961416	108.2094731
	117.1604034	117.2041582	117.2616423	117.4556269	117.1790161	116.6681092	116.8817444	115.4960763	112.3987387	102.5963662	105.477367	99.98513461	106.0797995		117.2407926	117.2175664	117.2549303	117.3042357	117.105498	116.5931052	116.8339088	114.5588867	112.0020487	107.427742	107.1343297	106.8448364	107.906498
	117.0786059	117.128435	117.2011317	117.3937134	117.1234911	116.6351455	116.8331615	115.4343483	112.3143183	102.4075108	105.3289196	99.67244494	105.8196546		117.1719664	117.1521793	117.1873316	117.2368917	117.0458379	116.5570917	116.7814196	114.5161082	111.9134574	107.1640121	106.9177722	106.4966488	107.6040911
	116.9970692	117.0527082	117.1403395	117.3315876	117.0673894	116.6018339	116.7844709	115.3729799	112.230872	102.2248361	105.1793539	99.3644312	105.5616135		117.103121	117.0866889	117.1198579	117.1697137	116.9859734	116.5209648	116.7285602	114.4744095	111.825957	106.9025413	106.7033916	106.1515081	107.3023815
	116.9158043	116.9770775	117.0792248	117.2692169	117.0106495	116.5681244	116.7356697	115.3120541	112.14842	102.0481923	105.028673	99.06128951	105.3054814		117.0342833	117.0210846	117.052507	117.1027659	116.9259141	116.4847058	116.6753411	114.4337154	111.7394994	106.6432916	106.4911288	105.8093425	107.0015113
	116.8348222	116.9016353	117.017748	117.2065681	116.9532217	116.5339718	116.6867491	115.2516763	112.0669775	101.8773584	104.8769	98.76324345	105.0510627		116.9654833	116.9553587	116.9852726	117.0361	116.8656668	116.4482979	116.6217746	114.3939478	111.6540273	106.3862352	106.2809286	105.47008	106.7016319
	116.7541342	116.8264646	116.9558715	117.143609	116.8950693	116.4993348	116.6376933	115.1919725	111.9865536	101.7120468	104.7240771	98.47053072	104.7981685		116.896752	116.8895074	116.9181445	116.9697541	116.805236	116.4117246	116.5678751	114.3550279	111.5694779	106.1313535	106.0727404	105.1336493	106.4029007
	116.6737529	116.7516371	116.8935608	117.0803093	116.8361695	116.4641767	116.588479	115.1330856	111.9071507	101.5519105	104.5702641	98.18338989	104.5466227		116.8281212	116.8235303	116.8511091	116.9037529	116.7446244	116.3749679	116.5136581	114.3168777	111.4857855	105.8786372	105.8665163	104.7999816	106.1054779
	116.5936927	116.6772116	116.8307852	117.0166411	116.7765137	116.4284652	116.5390742	115.0751712	111.828763	101.3965517	104.4155367	97.90204772	104.2962679		116.7596215	116.7574307	116.7841502	116.8381087	116.6838335	116.3380071	116.4591402	114.2794215	111.4028847	105.6280848	105.6622103	104.4690109	105.8095229
	116.51397	116.6032338	116.7675184	116.9525803	116.7161069	116.3921727	116.4894389	115.0183927	111.7513762	101.2455323	104.2599836	97.62670748	104.0469693		116.6912813	116.6912152	116.7172501	116.772822	116.6228644	116.3008183	116.4043384	114.2425864	111.3207129	105.3797016	105.4597766	104.1406758	105.515192
	116.4346037	116.5297352	116.7037392	116.8881066	116.6549669	116.3552764	116.4395253	114.9629157	111.6749672	101.0983857	104.1037032	97.35753869	103.7986176		116.6231259	116.6248942	116.6503902	116.7078829	116.5617182	116.2633736	116.3492701	114.2063022	111.2392125	105.1334988	105.2591674	103.8149203	105.222635
	116.3556155	116.4567338	116.6394318	116.8232044	116.5931231	116.3177588	116.3892787	114.908902	111.5995038	100.954628	103.9467993	97.09466843	103.55113		116.5551759	116.5584809	116.5835523	116.6432725	116.5003971	116.2256416	116.2939526	114.1705013	111.1583326	104.8894916	105.060332	103.4916943	104.9319937
	116.2770297	116.3842345	116.5745867	116.7578624	116.5306143	116.279608	116.338639	114.8565046	111.5249453	100.8137697	103.7893772	96.83817462	103.3044498		116.4874468	116.4919918	116.5167194	116.5789648	116.4389046	116.1875875	116.2384034	114.1351185	111.0780303	104.6476977	104.8632147	103.170955	104.6433992
	116.1988731	116.31223	116.5092	116.6920744	116.4674871	116.2408177	116.2875423	114.8058613	111.4512434	100.675327	103.6315391	96.58808129	103.0585448		116.4199486	116.4254462	116.4498769	116.5149287	116.377246	116.1491746	116.1826388	114.1000896	110.9982713	104.408136	104.6677548	102.8526669	104.356971
	116.1211753	116.2407026	116.4432743	116.6258381	116.4037937	116.2013879	116.235923	114.7570904	111.3783432	100.5388307	103.4733796	96.34435605	102.8134041		116.3526853	116.3588656	116.383013	116.4511292	116.3154293	116.1103647	116.1266748	114.0653513	110.9190304	104.1708243	104.4738856	102.5368026	104.0728155
	116.0439677	116.1696252	116.3768182	116.5591558	116.3395895	116.161324	116.1837163	114.7102859	111.3061847	100.4038351	103.314982	96.10690964	102.5690343		116.2856553	116.2922736	116.31612	116.3875299	116.2534647	116.07112	116.0705258	114.0308402	110.8402914	103.9357782	104.2815357	102.2233428	103.7910259
	115.9672838	116.0989637	116.309846	116.492033	116.2749312	116.1206373	116.1308601	114.6655142	111.2347051	100.2699241	103.1564143	95.87559768	102.3254549		116.2188516	116.2256954	116.2491941	116.324094	116.1913656	116.0314042	116.0142049	113.9964924	110.7620465	103.7030098	104.0906297	101.9122766	103.5116816
	115.8911581	116.0286783	116.2423778	116.4244788	116.209875	116.0793443	116.0772978	114.6228118	111.1638406	100.1367156	102.9977271	95.65022427	102.0826938		116.1522628	116.1591568	116.1822362	116.2607857	116.1291479	115.9911841	115.957723	113.9622435	110.6842962	103.4725259	103.9010903	101.6036013	103.2348488
	115.8156258	115.9587261	116.1744386	116.3565047	116.1444743	116.037466	116.0229797	114.5821839	111.0935291	100.0038646	102.8389509	95.43054741	101.8407821		116.0858736	116.0926838	116.1152517	116.1975716	116.0668299	115.9504308	115.901089	113.9280283	110.6070483	103.2443275	103.7128408	101.2973222	102.9605808
	115.7407221	115.8890622	116.1060577	116.2881244	116.078779	115.9950266	115.9678656	114.5436041	111.0237122	99.87106396	102.6800952	95.21628583	101.5997499		116.0196664	116.0263019	116.0482505	116.1344212	116.0044324	115.9091206	115.8443094	113.8937814	110.5303172	103.0184092	103.5258083	100.9934518	102.6889194
	115.6664815	115.8196422	116.0372684	116.2193535	116.0128337	115.9520528	115.9119257	114.5070156	110.9543377	99.73804446	102.5211483	95.00712692	101.3596226		115.9536219	115.9600347	115.9812467	116.071307	115.9419777	115.867236	115.7873882	113.8594372	110.454123	102.7947588	103.3399266	100.6920095	102.4198957
	115.5929367	115.7504232	115.9681071	116.1502088	115.946677	115.908572	115.8551419	114.4723331	110.8853623	99.60457299	102.3620777	94.8027354	101.1204174		115.8877208	115.8939039	115.914258	116.0082052	115.8794894	115.8247663	115.730327	113.8249311	110.3784911	102.5733574	103.1551397	100.393021	102.1535313
	115.5201182	115.6813655	115.8986124	116.0807081	115.8803411	115.864611	115.7975083	114.4394456	110.8167532	99.47045051	102.2028317	94.60276226	100.8821417		115.8219445	115.8279281	115.8473047	115.9450948	115.8169912	115.7817075	115.6731251	113.7902	110.3034517	102.3541796	102.9714048	100.0965165	101.8898399
	115.4480531	115.612434	115.8288244	116.0108703	115.8138517	115.8201946	115.739031	114.4082205	110.7484897	99.33550933	102.0433414	94.40685364	100.6447913		115.7562764	115.7621225	115.7804093	115.8819576	115.7545064	115.7380627	115.6157798	113.755183	110.2290389	102.1371944	102.7886956	99.80253071	101.6288278
	115.3767649	115.5435987	115.7587841	115.9407148	115.7472275	115.7753435	115.679728	114.3785075	110.6805652	99.19961032	101.8835237	94.2146592	100.4083505		115.6907024	115.6964984	115.7135951	115.8187774	115.6920572	115.6938409	115.558287	113.7198223	110.1552909	101.9223659	102.6070043	99.5111008	101.3704956
	115.3062721	115.4748361	115.6885326	115.8702617	115.6804813	115.7300738	115.619628	114.3501433	110.6129868	99.0626402	101.7232849	94.0258397	100.1727929		115.6252118	115.6310635	115.6468855	115.7555395	115.6296638	115.649057	115.5006413	113.684064	110.0822493	101.709654	102.4263431	99.22226578	101.114838
	115.2365884	115.4061293	115.6181105	115.7995318	115.6136201	115.6843948	115.5587693	114.3229564	110.5457764	98.92450916	101.5625244	93.8400735	99.93808239		115.5597978	115.5658215	115.5803031	115.6922302	115.5673436	115.60373	115.4428369	113.6478581	110.0099587	101.4990155	102.2467452	98.9360652	100.8618452
	115.1677216	115.3374685	115.5475568	115.7285465	115.5466458	115.6383089	115.497198	114.2967714	110.4789691	98.78514886	101.4011391	93.65706179	99.70417592		115.4944571	115.5007729	115.5138683	115.6288363	115.505111	115.5578823	115.3848679	113.6111597	109.9384666	101.2904049	102.0682649	98.65253807	100.6115019
	115.099674	115.2688514	115.4769093	115.6573281	115.4795565	115.5918104	115.4349662	114.2714137	110.4126126	98.64451088	101.239028	93.47653249	99.47102595		115.4291902	115.4359157	115.4475993	115.5653448	115.4429769	115.5115381	115.326729	113.5739285	109.8678224	101.0837748	101.8909756	98.371722	100.3637878
	115.0324415	115.200283	115.4062032	115.5858994	115.4123471	115.5448857	115.3721301	114.2467128	110.3467647	98.5025655	101.0760969	93.29824282	99.23858367		115.364001	115.3712456	115.3815112	115.5017433	115.3809486	115.4647215	115.2684158	113.5361291	109.7980766	100.8790768	101.7149688	98.09365245	100.1186769
	114.9660145	115.1317752	115.3354712	115.5142839	115.3450105	115.4975127	115.3087476	114.2225055	110.2814909	98.35930087	100.9122626	93.12198053	99.00680241		115.2988962	115.3067571	115.3156159	115.43802	115.31903	115.4174554	115.2099253	113.4977314	109.7292798	100.6762612	101.5403499	97.81836218	99.87613668
	114.9003772	115.0633468	115.2647432	115.4425059	115.2775382	115.4496621	115.2448764	114.198638	110.2168611	98.21472221	100.7474576	92.94756408	98.77564097		115.2338846	115.2424444	115.2499218	115.374164	115.2572213	115.3697598	115.1512561	113.4587097	109.661481	100.4752776	101.3672353	97.54588101	99.63612735
	114.8355089	114.9950227	115.1940459	115.3705902	115.2099218	115.4012976	115.1805722	114.1749677	110.1529463	98.06885111	100.5816332	92.77484178	98.54506685		115.1689761	115.1783016	115.1844341	115.3101667	115.1955203	115.3216507	115.0924086	113.4190428	109.594726	100.2760738	101.1957472	97.27623572	99.39860127
	114.7713836	114.9268332	115.1234029	115.298562	115.1421534	115.3523776	115.1158871	114.1513637	110.0898147	97.92172459	100.4147636	92.60369035	98.31505911		115.1041815	115.1143238	115.1191554	115.2460218	115.133922	115.2731389	115.0333851	113.3787137	109.5290556	100.0785962	101.0260084	97.00945019	99.16350211
	114.7079714	114.8588133	115.0528344	115.2264468	115.0742263	115.3028563	115.0508675	114.1277069	110.0275282	97.7733939	100.2468473	92.43401286	98.08561075		115.039511	115.0505068	115.0540856	115.1817267	115.07242	115.2242295	114.9741902	113.337709	109.4645033	99.88278898	100.8581375	96.74554579	98.9307645
	114.6452386	114.7910015	114.9823576	115.15427	115.0061359	115.2526854	114.9855537	114.1038894	109.9661392	97.62392297	100.0779095	92.26573652	97.85673043		114.9749739	114.986848	114.9892229	115.1172827	115.0110065	115.1749214	114.9148299	113.2960189	109.4010941	99.68859319	100.6922431	96.48454178	98.70031388
	114.5831489	114.7234392	114.9119863	115.0820569	114.9378796	115.2018161	114.9199789	114.079813	109.9056871	97.47338638	99.90800162	92.09881034	97.62844355		114.9105778	114.9233455	114.9245646	115.0526959	114.9496731	115.1252078	114.8553125	113.2536364	109.3388419	99.49594675	100.5284188	96.22645586	98.47206682
	114.5216641	114.6561691	114.841732	115.0098324	114.8694577	115.1502011	114.8541685	114.0553883	109.8461965	97.32186691	99.73720168	91.93320293	97.40079244		114.8463284	114.8599986	114.8601071	114.9879773	114.8884116	115.0750766	114.7956478	113.2105568	109.2777491	99.30478386	100.3667385	95.97130474	98.24593177
	114.4607449	114.5892343	114.7716033	114.9376206	114.8008731	115.097796	114.7881404	114.030533	109.7876746	97.16945272	99.56561203	91.76890051	97.17383585		114.7822289	114.796807	114.7958468	114.9231425	114.8272138	115.0245113	114.7358474	113.1667779	109.2178048	99.11503493	100.2072527	95.7191046	98.02181025
	114.4003518	114.5226772	114.7016069	114.8654445	114.7321317	115.0445615	114.7219054	114.0051699	109.7301111	97.01623423	99.39335708	91.60590515	96.94764761		114.7182803	114.7337706	114.7317806	114.8582118	114.7660726	114.9734925	114.6759244	113.1222989	109.1589849	98.92662681	100.0499851	95.46987145	97.79959854
	114.3404456	114.4565383	114.6317481	114.7933263	114.6632423	114.9904647	114.6554674	113.9792256	109.6734773	96.86230084	99.22057976	91.44423334	96.72231459		114.6544815	114.6708888	114.6679059	114.7932093	114.7049813	114.9219992	114.6158933	113.0771206	109.1012524	98.73948329	99.89493122	95.22362136	97.57918982
	114.2809887	114.3908549	114.5620309	114.7212865	114.5942164	114.9354805	114.5888248	113.9526293	109.6177266	96.70773758	99.04743743	91.28391478	96.49793407		114.5908295	114.6081605	114.6042212	114.7281622	114.6439345	114.8700109	114.55577	113.0312445	109.0445578	98.55352608	99.74205743	94.98037045	97.36047667
	114.2219451	114.3256605	114.4924586	114.6493443	114.5250687	114.8795923	114.5219714	113.9253118	109.5627962	96.55262196	98.87409714	91.12499141	96.27461059		114.5273201	114.5455837	114.5407257	114.6630995	114.5829275	114.817509	114.4955712	112.9846729	108.9888412	98.36867611	99.5913014	94.74013473	97.14335379
	114.1632815	114.2609835	114.4230348	114.5775174	114.4558162	114.8227929	114.4548977	113.8972044	109.5086084	96.39702108	98.70073065	90.9675165	96.05245253		114.4639486	114.4831549	114.4774193	114.5980511	114.5219563	114.7644786	114.435315	112.9374083	108.9340334	98.18485515	99.44257384	94.50292966	96.92772103
	114.1049673	114.1968464	114.3537632	114.5058217	114.3864787	114.7650847	114.3875921	113.8682394	109.455073	96.24098909	98.52750931	90.81155377	95.83156845		114.4007102	114.4208696	114.4143028	114.5330463	114.4610175	114.7109099	114.3750201	112.8894532	108.8800587	98.00198785	99.29576108	94.26876966	96.71348629
	114.0469748	114.1332653	114.2846486	114.434272	114.3170786	114.7064793	114.320043	113.8383493	109.4020899	96.0845653	98.35459895	90.65717649	95.61206348		114.337601	114.3587223	114.3513769	114.4681132	114.400108	114.6567992	114.3147056	112.8408098	108.8268373	97.82000385	99.1507286	94.03766733	96.50056843
	113.9892799	114.070249	114.2156969	114.3628813	114.2476405	114.6469972	114.2522392	113.8074674	109.3495519	95.92777285	98.18215517	90.50446636	95.39403595		114.2746189	114.2967063	114.2886428	114.4032774	114.3392248	114.6021495	114.2543913	112.7914799	108.7742874	97.6388401	99.0073252	93.80963273	96.28889993
	113.9318617	114.0077991	114.1469157	114.2916615	114.1781914	114.5866671	114.1841716	113.7755283	109.2973475	95.77061811	98.01031894	90.35351226	95.1775743		114.2117633	114.2348143	114.2261009	114.3385614	114.2783649	114.5469714	114.1940966	112.7414651	108.7223283	97.45844321	98.86538754	93.58467262	96.07842915
	113.8747024	113.9459092	114.078314	114.2206235	114.1087601	114.5255249	114.1158346	113.7424684	109.2453639	95.6130908	97.83921293	90.20440869	94.96275451		114.1490365	114.1730389	114.1637513	114.2739844	114.2175251	114.4912822	114.133841	112.6907662	108.670882	97.27877164	98.72474484	93.36278969	95.86912217
	113.8177872	113.8845653	114.0099028	114.1497774	114.0393776	114.463612	114.0472261	113.7082265	109.1934893	95.45516483	97.66893841	90.05725401	94.74963811		114.0864432	114.1113722	114.101593	114.2095615	114.156702	114.4351054	114.073643	112.6393841	108.619875	97.09979767	98.58522352	93.14398206	95.66096391
	113.7611042	113.8237461	113.9416949	114.0791329	113.9700765	114.4009748	113.9783492	113.6727445	109.1416159	95.29679988	97.49957307	89.9121485	94.53827096		114.0239906	114.0498067	114.0396237	114.1453044	114.0958919	114.3784704	114.0135203	112.5873193	108.5692401	96.92150908	98.44665145	92.92824284	95.45395877
	113.7046437	113.7634231	113.8737048	114.0086991	113.9008905	114.3376626	113.9092118	113.6359678	109.0896416	95.13794365	97.33116962	89.76919221	94.32868267		113.9616888	113.9883354	113.9778398	114.081221	114.0350912	114.3214103	113.9534891	112.5345728	108.5189168	96.74391032	98.30886179	92.71556008	95.24813043
	113.6483979	113.7035613	113.8059483	113.9384855	113.8318547	114.2737266	113.8398271	113.5978458	109.0374723	94.9785347	97.16375529	89.62848268	94.12088682		113.8995493	113.926952	113.9162359	114.017316	113.9742964	114.2639613	113.893564	112.4811462	108.4688518	96.56702314	98.1716962	92.50591685	95.04352094
	113.5923606	113.6441202	113.7384426	113.8685015	113.7630042	114.2092187	113.7702139	113.5583323	108.985023	94.81850577	96.99733232	89.49011277	93.91488193		113.8375855	113.8656508	113.8548054	113.9535917	113.9135046	114.2061607	113.8337573	112.4270423	108.4189989	96.39088667	98.03500727	92.29929184	94.84018921
	113.5365265	113.5850549	113.6712056	113.7987572	113.6943746	114.14419	113.7003959	113.5173854	108.9322194	94.65778756	96.83187919	89.3541684	93.710653		113.7758111	113.8044271	113.79354	113.8900476	113.8527136	114.1480458	113.7740786	112.3722655	108.3693186	96.21555678	97.89866039	92.09566006	94.63820877
	113.4808909	113.5263167	113.6042557	113.729263	113.6260008	114.0786903	113.6304016	113.4749678	108.8789986	94.49631275	96.66735287	89.22072654	93.50817373		113.71424	113.743277	113.7324302	113.8266818	113.7919227	114.0896522	113.7145347	112.3168224	108.3197771	96.04110483	97.76253482	91.89499402	94.43766504
	113.425449	113.4678553	113.5376117	113.6600299	113.5579162	114.0127668	113.5602638	113.4310467	108.8253095	94.33402007	96.50369173	89.08985343	93.30740906		113.6528849	113.6821978	113.6714654	113.7634907	113.7311324	114.0310131	113.6551291	112.2607225	108.2703454	95.86761574	97.62652425	91.69726504	94.23865213
	113.3701957	113.4096192	113.4712916	113.5910695	113.4901529	113.9464639	113.4900191	113.3855938	108.7711132	94.17085849	96.34081917	88.96160305	93.10831818		113.5917569	113.6211874	113.6106346	113.7004698	113.6703454	113.9721585	113.5958617	112.2039782	108.2209982	95.69518554	97.49053679	91.50244484	94.04126938
	113.3151251	113.3515578	113.4053128	113.5223941	113.4227401	113.8798225	113.419707	113.3385851	108.7163825	94.00679112	96.17864786	88.83601598	92.91085752		113.5308647	113.5602451	113.5499266	113.6376137	113.6095661	113.9131143	113.5367285	112.1466056	108.1717126	95.52391837	97.35449468	91.31050723	93.84561782
	113.2602303	113.2936226	113.3396916	113.454016	113.3557041	113.8128798	113.3493694	113.2900012	108.6611017	93.84179872	96.01708432	88.71311869	92.71498393		113.4702138	113.4993711	113.4893302	113.5749164	113.5488013	113.8539027	113.4777214	112.0886246	108.1224675	95.35392312	97.21833369	91.12142986	93.65179653
	113.2055028	113.2357681	113.2744425	113.3859476	113.2890675	113.7456696	113.2790495	113.2398272	108.6052658	93.67588282	95.85603386	88.59292319	92.52065764		113.4098065	113.4385666	113.4288355	113.5123714	113.4880598	113.7945423	113.4188283	112.0300596	108.0732421	95.1853098	97.08200249	90.9351959	93.45989936
	113.1509325	113.1779538	113.2095783	113.3182011	113.2228485	113.6782216	113.2087917	113.1880528	108.5488795	93.50906804	95.69540545	88.47542717	92.32784497		113.3496415	113.3778342	113.3684337	113.4499718	113.4273522	113.735048	113.360033	111.970939	108.0240157	95.01818589	96.94546191	90.75179565	93.27001181
	113.0965077	113.1201443	113.1451091	113.2507884	113.1570608	113.6105627	113.1386401	113.1346724	108.491956	93.34140379	95.53511657	88.36061459	92.13652071		113.2897137	113.3171777	113.3081178	113.3877103	113.3666903	113.6754327	113.3013154	111.9112957	107.974767	94.85265261	96.8086844	90.57122782	93.08220853
	113.0422147	113.0623111	113.0810428	113.1837205	113.0917132	113.5427162	113.0686384	113.079686	108.4345156	93.17296493	95.37509764	88.24845665	91.94667006		113.2300149	113.2566021	113.2478826	113.3255796	113.306087	113.6157069	113.2426522	111.8511669	107.9254739	94.68880158	96.67165355	90.3935006	92.89655124
	112.9880382	113.0044323	113.0173844	113.1170072	113.0268093	113.474703	112.9988291	113.0230988	108.376584	93.00385163	95.21529606	88.13891324	91.75828999		113.1705336	113.1961139	113.1877256	113.2635721	113.2455551	113.5558805	113.1840169	111.7905944	107.8761133	94.52671169	96.53436379	90.21863225	92.71308736
	112.933961	112.9464937	112.9541362	113.0506571	112.9623477	113.4065414	112.9292526	112.9649222	108.3181912	92.83418826	95.05567937	88.03193465	91.57139012		113.1112558	113.1357209	113.1276465	113.2016803	113.185107	113.4959633	113.1253812	111.7296235	107.8266613	94.36644659	96.39682023	90.0466513	92.53184925
	112.8799644	112.8884885	112.8912975	112.9846767	112.898322	113.338248	112.8599469	112.905174	108.2593692	92.66412133	94.89623779	87.92746371	91.38599302		113.0521658	113.0754319	113.0676472	113.139897	113.1247537	113.4359656	113.0667154	111.6683037	107.7770936	94.20805263	96.25903864	89.87759623	92.35285409
	112.8260281	112.8304172	112.8288648	112.9190712	112.8347213	113.2698378	112.790947	112.8438789	108.2001507	92.49381669	94.73698576	87.82543809	91.20213394		112.9932466	113.015257	113.0077319	113.0782155	113.064504	113.3758989	113.0079895	111.6066878	107.7273858	94.05155761	96.12104549	89.71151468	92.17610435
	112.7721307	112.7722873	112.7668316	112.8538431	112.7715303	113.2013248	112.7222845	112.7810688	108.1405674	92.3234559	94.57796251	87.72579286	91.01986008		112.9344808	112.955207	112.9479066	113.0166298	113.0043641	113.3157765	112.9491744	111.5448314	107.6775134	93.89697008	95.98287801	89.5484621	92.00158876
	112.7182501	112.7141124	112.7051894	112.7889933	112.7087305	113.132722	112.6539872	112.716783	108.0806483	92.15323209	94.41923173	87.62846313	90.83922935		112.8758511	112.8952933	112.8881788	112.9551347	112.9443372	113.2556135	112.8902431	111.482793	107.6274528	93.74427945	95.84458418	89.38850006	91.82928375
	112.6643633	112.6559116	112.6439268	112.72452	112.6463001	113.0640425	112.5860787	112.6510682	108.0204181	91.98334541	94.26088034	87.53338669	90.66030874		112.8173414	112.8355275	112.8285569	112.8937262	112.884423	113.1954271	112.8311714	111.4206328	107.5771816	93.59345665	95.70622262	89.23169399	91.65915517
	112.6104471	112.5977081	112.5830307	112.6604196	112.5842155	112.995299	112.5185782	112.583979	107.9598961	91.81399823	94.10301641	87.4405066	90.4831724		112.7589367	112.775921	112.7690499	112.8324015	112.8246178	113.1352362	112.7719392	111.3584127	107.5266789	93.44445543	95.56786228	89.07811078	91.49116012
	112.5564783	112.5395283	112.5224864	112.5966863	112.5224517	112.9265046	112.4515001	112.5155772	107.899095	91.64539028	93.94576647	87.34977359	90.30789939		112.7006242	112.7164846	112.7096669	112.771159	112.764915	113.0750609	112.7125309	111.2961955	107.4759254	93.2972141	95.42958192	88.92781605	91.32524898
	112.5024343	112.4814004	112.4622778	112.5333123	112.4609834	112.8576729	112.3848544	112.445932	107.8380193	91.47771401	93.78927227	87.26114822	90.13457138		112.6423929	112.657228	112.6504165	112.7099982	112.7053051	113.0149223	112.6529365	111.2340441	107.4249045	93.15165772	95.29146934	88.78087134	91.16136725
	112.4482928	112.4233533	112.4023878	112.4702884	112.3997857	112.7888183	112.3186461	112.375119	107.7766652	91.31115016	93.63368726	87.17460263	89.96327011		112.5842345	112.5981595	112.5913067	112.6489198	112.6457767	112.9548419	112.5931514	111.1720213	107.3736017	93.0077004	95.15362037	88.63733133	90.99945734
	112.3940328	112.3654147	112.342799	112.4076038	112.3388349	112.719956	112.2528754	112.3032203	107.7150195	91.14586385	93.47917281	87.09012189	89.79407504		112.5261429	112.5392852	112.5323445	112.5879252	112.5863171	112.8948405	112.5331765	111.1101887	107.3220051	92.8652479	95.01613757	88.4972412	90.83946008
	112.3396346	112.3076107	112.2834935	112.3452467	112.2781093	112.6511029	112.187538	112.2303236	107.6530592	90.98200129	93.32589456	87.00770486	89.62706091		112.4681141	112.4806091	112.4735356	112.5270165	112.5269135	112.8349382	112.4730181	111.0486063	107.2701058	92.72420005	94.87912875	88.36063421	90.68131595
	112.2850801	112.2499641	112.2244539	112.2832044	112.21759	112.5822768	112.1226251	112.1565214	107.5907518	90.81968703	93.17401887	86.92736442	89.46229559		112.4101463	112.4221324	112.4148843	112.466196	112.4675534	112.775153	112.4126876	110.9873315	107.2178973	92.58445324	94.7427053	88.22752971	90.52496607
	112.230353	112.1924937	112.1656632	112.2214638	112.1572611	112.5134975	112.0581237	112.0819103	107.528055	90.65902213	93.02370957	86.84912723	89.29983817		112.3522393	112.3638534	112.3563938	112.4054662	112.408226	112.7155007	112.3522002	110.926419	107.1653759	92.44590258	94.60698038	88.09793154	90.3703528
	112.1754393	112.1352134	112.107105	112.1600117	112.0971101	112.4447865	111.994017	112.0065905	107.4649176	90.50008296	92.8751251	86.7730328	89.13973737		112.2943944	112.3057674	112.2980657	112.3448293	112.3489225	112.6559943	112.2915747	110.8659193	107.1125403	92.30844396	94.47206704	87.97182693	90.2174201
	112.1203271	112.0781319	112.0487639	112.098835	112.0371284	112.3761673	111.930285	111.9306648	107.4012799	90.34292092	92.72841615	86.69913209	88.98203029		112.2366137	112.2478663	112.2399006	112.2842871	112.2896368	112.5966437	112.2308318	110.8058787	107.0593914	92.17197566	94.33807639	87.84918598	90.06611369
	112.065007	112.0212519	111.9906256	112.0379209	111.9773111	112.3076654	111.8669048	111.8542377	107.3370748	90.18756287	92.58372374	86.62748558	88.82674175		112.1789001	112.1901393	112.1818978	112.2238407	112.230366	112.5374554	112.1699942	110.7463383	107.0059323	92.03639982	94.2051158	87.72996168	89.91638095
	112.0094721	111.9645706	111.9326771	111.9772575	111.9176567	112.2393087	111.8038514	111.7774151	107.2722293	90.03401235	92.44117782	86.55816084	88.67388395		112.1212569	112.1325726	112.1240556	112.1634909	112.1711102	112.4784326	112.1090844	110.6873333	106.9521673	91.90162349	94.07328721	87.61409043	89.76817075
	111.9537184	111.9080792	111.8749065	111.9168335	111.8581672	112.1711271	111.7410986	111.7003034	107.2066662	89.88225147	92.30089633	86.49122985	88.52345674		112.0636872	112.07515	112.0663714	112.1032376	112.1118726	112.4195753	112.0481251	110.6288928	106.8981021	91.76755952	93.94268573	87.50149309	89.6214332
	111.897744	111.8517635	111.8173034	111.8566389	111.7988475	112.1031526	111.6786196	111.6230087	107.1403052	89.73224343	92.16298474	86.42676592	88.3754483		112.006194	112.0178533	112.0088417	112.0430804	112.052659	112.3608806	111.9871376	110.5710388	106.8437431	91.63412712	93.81339839	87.39207646	89.47611942
	111.84155	111.7956046	111.7598582	111.7966643	111.7397049	112.0354194	111.6163876	111.5456367	107.0730655	89.58393562	92.02753585	86.36484065	88.22983637		111.94878	111.960663	111.9514624	111.9830186	111.9934775	112.3023432	111.9261417	110.5137862	106.7890965	91.50125229	93.68550317	87.28573498	89.33218138
	111.7851396	111.7395789	111.702563	111.7369017	111.6807483	111.9679632	111.5543774	111.4682919	107.0048677	89.43726309	91.89462999	86.30552062	88.08658974		111.8914477	111.903559	111.8942285	111.9230512	111.9343372	112.2439561	111.8651555	110.4571424	106.7341687	91.36886813	93.55906837	87.18235285	89.18957184
	111.7285186	111.6836595	111.6454107	111.6773441	111.6219877	111.9008212	111.4925655	111.3910772	106.9356353	89.29215235	91.76433542	86.24886441	87.94567465		111.8341989	111.8465211	111.8371343	111.8631775	111.8752484	112.1857109	111.8041949	110.401107	106.6789649	91.23691504	93.43415224	87.08180616	89.04824445
	111.6716945	111.627817	111.588395	111.6179855	111.5634336	111.8340317	111.4309312	111.3140935	106.8652975	89.14852536	91.63670888	86.19491956	87.80704653		111.7770352	111.78953	111.7801738	111.803397	111.8162207	112.1275987	111.7432744	110.3456723	106.6234893	91.10534088	93.31080293	86.98396511	88.90815395
	111.6146768	111.5720197	111.5315107	111.5588208	111.5050961	111.7676333	111.3694576	111.2374391	106.7937903	89.0063036	91.51179621	86.14372002	87.67065693		111.7199579	111.7325681	111.7233399	111.7437097	111.7572631	112.0696108	111.6824063	110.2908231	106.5677443	90.97410115	93.1890587	86.88869624	88.76925665
	111.5574766	111.5162356	111.4747531	111.4998457	111.4469841	111.7016646	111.3081318	111.1612097	106.7210587	88.86541193	91.38963309	86.09528389	87.53645987		111.6629683	111.6756198	111.6666251	111.6841161	111.698383	112.0117391	111.6216021	110.2365373	106.5117305	90.84315916	93.06894836	86.79586445	88.63151093
	111.5001061	111.4604326	111.4181181	111.4410563	111.3891052	111.6361635	111.2469457	111.0854978	106.6470575	88.72578239	91.27024569	86.04961159	87.40441095		111.6060673	111.6186724	111.6100214	111.6246175	111.6395854	111.9539768	111.5608721	110.1827869	106.4554464	90.71248621	92.95049194	86.70533496	88.49487795
	111.4425782	111.4045795	111.3616017	111.3824494	111.3314647	111.5711664	111.1858961	111.0103924	106.571753	88.58735745	91.15365141	86.00668464	87.27446925		111.5492562	111.5617161	111.5535201	111.5652156	111.5808732	111.8963187	111.5002263	110.1295382	106.3988883	90.58206192	92.8337015	86.61697498	88.35932243
	111.3849066	111.348647	111.3052003	111.3240218	111.2740654	111.5067075	111.1249852	110.9359785	106.4951235	88.45009294	91.03985948	85.96646495	87.1465995		111.492536	111.5047447	111.4971121	111.5059125	111.5222463	111.8387614	111.4396745	110.0767534	106.3420502	90.45187439	92.71858209	86.53065518	88.22481347
	111.3271048	111.2926082	111.2489102	111.2657706	111.2169076	111.4428182	111.0642201	110.862337	106.417159	88.31396027	90.92887156	85.92889475	87.020773		111.4359078	111.4477553	111.4407879	111.4467105	111.4637024	111.7813035	111.3792269	110.0243916	106.284924	90.32192054	92.60513273	86.44625089	88.09132536
	111.2691863	111.2364395	111.1927275	111.2076924	111.1599883	111.3795263	111.0036126	110.789544	106.3378622	88.17894812	90.82068236	85.89389708	86.89697009		111.3793728	111.3907482	111.3845376	111.3876118	111.4052365	111.7239455	111.3188941	109.97241	106.2274997	90.19220632	92.49334746	86.36364309	87.95883839
	111.2111641	111.1801208	111.1366482	111.1497839	111.1033019	111.3168555	110.9431791	110.7176707	106.2572471	88.04506328	90.71528015	85.86137698	86.77517787		111.3229318	111.333727	111.3283514	111.3286183	111.3468421	111.6666892	111.2586875	109.9207649	106.1697657	90.06274689	92.38321638	86.28271919	87.82733951
	111.15305	111.1236361	111.0806678	111.0920414	111.0468398	111.2548249	110.8829394	110.6467831	106.1753385	87.91233097	90.61264734	85.83122315	86.65539171		111.2665855	111.2766973	111.2722194	111.2697311	111.2885112	111.6095379	111.198619	109.8694135	106.111709	89.93356675	92.27472672	86.20337362	87.69682292
	111.0948551	111.0669737	111.0247812	111.0344606	110.9905908	111.1934483	110.8229161	110.5769412	106.092171	87.78079428	90.51276109	85.80331021	86.53761379		111.2103341	111.2196672	111.2161317	111.2109503	111.2302352	111.5524956	111.1387013	109.8183149	106.0533159	89.80469969	92.16786372	86.12550825	87.56729046
	111.0365888	111.0101259	110.9689828	110.9770369	110.9345414	111.1327344	110.7631334	110.5081993	106.0077873	87.65051315	90.41559391	85.77750136	86.42185547		111.1541771	111.162646	111.1600793	111.1522746	111.172006	111.4955667	111.078947	109.7674306	105.9945719	89.67618866	92.06261163	86.04903275	87.43875181
	110.978259	110.9530899	110.9132666	110.919765	110.8786759	111.0726864	110.7036165	110.4406052	105.9222365	87.52156269	90.32111439	85.7536515	86.3081352		111.0981132	111.1056436	111.1040533	111.0937015	111.113816	111.4387553	111.019369	109.7167262	105.9354626	89.54808549	91.95895454	85.9738648	87.31122456
	110.9198723	110.8958666	110.8576256	110.8626393	110.8229773	111.0133017	110.6443898	110.3742004	105.8355728	87.3940311	90.22928802	85.73161051	86.19647742		111.04214	111.0486704	111.0480458	111.0352269	111.0556595	111.3820647	110.9599796	109.6661713	105.8759741	89.42045036	91.8568772	85.89993032	87.18473395
	110.8614332	110.8384612	110.8020522	110.8056536	110.7674274	110.954573	110.5854762	110.3090194	105.747853	87.26801727	90.14007803	85.71122675	86.08691156		110.9862543	110.9917362	110.99205	110.9768451	110.997533	111.3254974	110.9007904	109.61574	105.8160933	89.2933512	91.75636576	85.8271636	87.05931259
	110.8029447	110.7808825	110.7465384	110.7488015	110.712007	110.8964874	110.526896	110.24509	105.6591351	87.14362821	90.05344639	85.69235056	85.97947087		110.9304515	110.9348501	110.9360601	110.9185491	110.9394355	111.2690544	110.8418116	109.5654111	105.7558081	89.16686287	91.65740845	85.75550747	86.93499982
	110.7444082	110.7231427	110.6910752	110.692076	110.6566971	110.8390281	110.4686659	110.1824332	105.5694763	87.02097638	89.96935493	85.6748377	85.87419105		110.8747259	110.8780197	110.8800716	110.8603309	110.8813694	111.2127352	110.7830515	109.5151681	105.6951082	89.04106621	91.55999627	85.68491343	86.81184107
	110.6858238	110.6652568	110.6356534	110.6354699	110.6014786	110.7821739	110.4107981	110.1210628	105.4789315	86.90017714	89.88776642	85.65855251	85.77110873		110.8190709	110.8212515	110.8240814	110.8021815	110.8233399	111.1565377	110.7245167	109.4649981	105.6339852	88.91604693	91.46412356	85.61534176	86.68988698
	110.62719	110.6072422	110.5802631	110.5789758	110.5463329	110.7259006	110.3532997	110.0609858	105.3875519	86.78134632	89.80864581	85.64337081	85.6702606		110.7634788	110.7645505	110.7680878	110.7440919	110.7653555	111.1004586	110.6662113	109.4148919	105.5724326	88.79189448	91.36978855	85.54676158	86.5691925
	110.5685046	110.5491182	110.5248942	110.5225863	110.4912425	110.6701814	110.2961723	110.0022024	105.2953835	86.66459815	89.73196142	85.62918224	85.57168305		110.7079415	110.7079197	110.7120905	110.686053	110.7074274	111.0444933	110.6081367	109.364843	105.5104467	88.66870073	91.2769938	85.47915093	86.44981587
	110.5097646	110.4909055	110.4695361	110.4662937	110.436191	110.6149879	110.2394118	109.944706	105.2024666	86.55004344	89.65768617	85.61589224	85.4754118		110.65245	110.6513613	110.6560907	110.6280562	110.6495691	110.9886364	110.5502921	109.3148466	105.4480259	88.54655875	91.1857466	85.41249673	86.33181764
	110.4509663	110.4326256	110.4141786	110.4100902	110.3811632	110.5602905	110.1830087	109.8884838	105.1088346	86.43778814	89.58579862	85.60342332	85.38148137		110.5969954	110.5948757	110.6000907	110.5700944	110.5917962	110.9328821	110.492674	109.2648988	105.3851712	88.42556155	91.09605924	85.34679467	86.21525963
	110.3921062	110.3743004	110.358811	110.3539683	110.3261459	110.5060596	110.1269476	109.8335168	105.0145143	86.32793238	89.51628405	85.59171578	85.28992459		110.5415688	110.5384626	110.5440936	110.5121618	110.5341254	110.8772247	110.4352771	109.2149959	105.3218865	88.30580077	91.00794912	85.28204898	86.10020396
	110.3331808	110.3159515	110.3034233	110.2979203	110.2711274	110.4522659	110.0712087	109.7797805	104.9195255	86.22056979	89.44913524	85.58072785	85.20077243		110.4861617	110.4821208	110.4881037	110.4542545	110.476574	110.8216589	110.3780937	109.1651336	105.2581778	88.18736563	90.92143876	85.21827216	85.98671212
	110.2741873	110.2575997	110.2480056	110.2419384	110.2160978	110.3988814	110.0157676	109.7272448	104.8238811	86.11578717	89.38435307	85.57043515	85.11405404		110.430766	110.4258487	110.4321257	110.3963709	110.4191589	110.7661804	110.3211151	109.1153061	105.1940541	88.07034182	90.8365556	85.15548444	85.87484413
	110.2151234	110.199265	110.1925488	110.1860151	110.1610492	110.3458794	109.9605966	109.675875	104.7275883	86.01366454	89.32194687	85.56082972	85.02979662		110.3753747	110.3696443	110.3761645	110.3385118	110.3618965	110.7107858	110.2643314	109.065506	105.1295262	87.95481061	90.75333168	85.09371324	85.76465774
	110.1559882	110.1409655	110.1370444	110.130143	110.1059756	110.2932357	109.9056654	109.6256322	104.6306484	85.91427532	89.26193443	85.55191853	84.94802512		110.3199816	110.3135057	110.3202252	110.2806806	110.3048014	110.6554734	110.2077324	109.0157239	105.0646075	87.84084811	90.67180301	85.03299242	85.6562078
	110.0967816	110.0827175	110.0814848	110.0743146	110.0508729	110.240928	109.850942	109.5764739	104.5330589	85.81768674	89.2043417	85.54372161	84.86876195		110.2645815	110.2574312	110.2643124	110.2228828	110.2478867	110.6002428	110.1513079	108.965948	104.9993131	87.72852459	90.59200891	84.97336142	85.54954565
	110.0375055	110.024535	110.0258635	110.0185226	109.9957388	110.1889368	109.7963939	109.5283545	104.4348135	85.72396034	89.14920216	85.53626997	84.79202694		110.2091706	110.2014194	110.2084307	110.1651265	110.191163	110.5450951	110.0950485	108.9161646	104.9336601	87.61790412	90.51399111	84.91486425	85.44471869
	109.9781628	109.9664296	109.9701752	109.96276	109.9405726	110.1372449	109.7419891	109.4812263	104.3359041	85.63315246	89.09655585	85.52960329	84.71783757		110.1537458	110.1454692	110.1525836	110.1074217	110.1346384	110.4900325	110.0389457	108.866358	104.8676669	87.50904424	90.43779266	84.8575485	85.34176993
	109.9187583	109.9084099	109.9144159	109.90702	109.8853756	110.0858377	109.6876967	109.4350396	104.236322	85.54531475	89.04644803	85.5237676	84.64620913		110.0983053	110.0895801	110.0967741	110.0497801	110.0783187	110.4350583	109.9829924	108.8165111	104.8013534	87.40199585	90.36345684	84.80146414	85.24073779
	109.8592984	109.850482	109.8585832	109.851296	109.8301504	110.034703	109.6334879	109.3897439	104.1360587	85.46049456	88.99892759	85.51881295	84.57715439		110.0428481	110.0337521	110.0410043	109.9922147	110.0222069	110.3801762	109.9271832	108.7666059	104.7347404	87.29680324	90.29102596	84.74666242	85.14165583
	109.7997908	109.7926489	109.8026759	109.7955819	109.7749012	109.9838303	109.5793369	109.3452883	104.0351075	85.37873526	88.95404515	85.51479126	84.51068306		109.9873739	109.9779856	109.9852756	109.9347398	109.9663041	110.32539	109.8715144	108.7166235	104.6678494	87.19350422	90.2205401	84.69319467	85.04455271
	109.740245	109.7349107	109.7466944	109.7398719	109.7196333	109.9332111	109.525221	109.3016217	103.933465	85.30007643	88.91185097	85.51175434	84.44680117		109.931883	109.9222816	109.9295886	109.8773698	109.9106092	110.2707033	109.8159841	108.6665456	104.6007024	87.09213043	90.15203595	84.64111122	84.9494521
	109.6806715	109.6772647	109.6906407	109.684161	109.6643534	109.8828381	109.4711214	109.2586938	103.8311312	85.22455386	88.87239274	85.5097522	84.38551049		109.8763761	109.8666412	109.8739432	109.8201198	109.8551194	110.2161185	109.7605919	108.616354	104.5333214	86.9927077	90.08554568	84.59046029	84.85637278
	109.6210819	109.6197056	109.6345183	109.6284447	109.609069	109.8327048	109.417023	109.2164548	103.7281111	85.1521995	88.83571333	85.50883157	84.32680804		109.8208542	109.8110659	109.8183387	109.7630046	109.7998307	110.1616368	109.7053391	108.5660319	104.4657282	86.89525647	90.021096	84.5412871	84.76532873
	109.5614889	109.562226	109.5783321	109.5727194	109.5537883	109.7828053	109.3629148	109.1748561	103.6244152	85.08304121	88.80184849	85.50903482	84.27068561		109.7653181	109.7555576	109.7627742	109.7060386	109.744738	110.1072578	109.650228	108.5155637	104.3979439	86.79979241	89.9587073	84.493633	84.6763294
	109.5019055	109.504816	109.5220883	109.5169823	109.49852	109.7331336	109.3087899	109.1338502	103.5200599	85.01710252	88.77082481	85.51039913	84.21712932		109.7097688	109.700118	109.7072486	109.6492357	109.689836	110.0529787	109.5952615	108.4649358	104.3299884	86.70632692	89.89839306	84.44753476	84.5893799
	109.4423453	109.4474645	109.4657944	109.4612314	109.4432732	109.6836834	109.2546446	109.0933901	103.4150676	84.95440222	88.74265774	85.51295593	84.16611915		109.6542072	109.6447491	109.6517605	109.5926092	109.6351187	109.9987951	109.5404431	108.4141362	104.2618803	86.61486779	89.84015944	84.4030241	84.50448141
	109.3828217	109.390159	109.4094588	109.405466	109.388057	109.6344477	109.2004788	109.0534299	103.3094673	84.89495406	88.71734996	85.51673069	84.1176286		109.598634	109.5894525	109.596309	109.5361712	109.5805803	109.9446999	109.4857764	108.3631553	104.193636	86.5254199	89.78400507	84.36012727	84.42163157
	109.3233483	109.3328862	109.3530909	109.3496861	109.3328803	109.5854184	109.1462952	109.0139237	103.2032938	84.83876632	88.69489003	85.52174279	84.07162434		109.5430498	109.5342299	109.5408933	109.4799331	109.526215	109.8906842	109.4312647	108.311985	104.1252694	86.43798582	89.72992114	84.31886485	84.3408249
	109.2639378	109.275633	109.2967007	109.2938931	109.2777514	109.536586	109.0920988	108.9748254	103.0965878	84.78584158	88.67525145	85.52800566	84.02806628		109.4874553	109.4790827	109.485513	109.4239053	109.4720172	109.8367373	109.3769104	108.2606195	104.0567915	86.35256658	89.67789159	84.27925173	84.26205334
	109.2046026	109.2183862	109.2402988	109.2380893	109.2226779	109.4879397	109.0378966	108.9360882	102.9893955	84.73617648	88.65839222	85.53552704	83.98690774		109.4318511	109.4240119	109.430168	109.3680971	109.4179817	109.782847	109.3227155	108.2090542	103.98821	86.26916229	89.62789358	84.24129723	84.18530673
	109.1453541	109.1611338	109.1838957	109.1822779	109.1676664	109.4394669	108.9836966	108.8976637	102.8817678	84.68976161	88.64425472	85.54430924	83.94809597		109.376238	109.3690183	109.3748587	109.3125166	109.3641034	109.7290001	109.2686808	108.1572861	103.919529	86.18777283	89.57989806	84.2050053	84.11057336
	109.0862025	109.103865	109.1275021	109.1264632	109.1127223	109.3911534	108.9295079	108.8595015	102.7737595	84.64658155	88.63276615	85.55434953	83.91157288		109.3206175	109.3141022	109.3195861	109.2571712	109.3103772	109.6751832	109.2148059	108.1053134	103.8507487	86.10839848	89.53387045	84.1703749	84.03784049
	109.027157	109.0465711	109.0711285	109.0706505	109.0578497	109.3429832	108.8753395	108.8215484	102.6654288	84.60661507	88.62383936	85.5656405	83.87727594		109.2649912	109.2592635	109.2643513	109.2020666	109.2567982	109.6213829	109.1610896	108.0531349	103.7818653	86.03104049	89.48977146	84.1374005	83.96709479
	108.9682254	108.9892454	109.0147849	109.0148457	109.0030508	109.2949388	108.8212006	108.7837481	102.5568366	84.56983549	88.61737408	85.57817043	83.84513927		109.2093615	109.2045017	109.209156	109.1472079	109.2033611	109.5675864	109.1075296	108.0007503	103.7128713	85.95570163	89.44755789	84.10607258	83.89832286
	108.9094143	108.931884	108.9584807	108.9590552	108.9483264	109.247001	108.7670995	108.7460405	102.448045	84.53621116	88.61325856	85.59192354	83.81509474		109.1537317	109.1498159	109.1540018	109.0925984	109.1500607	109.5137825	109.0541225	107.9481596	103.6437554	85.8823866	89.40718346	84.07637824	83.83151151
	108.8507287	108.8744859	108.9022244	108.903286	108.8936755	109.1991491	108.7130438	108.7083617	102.3391171	84.50570613	88.61137144	85.60688033	83.78707326		109.098106	109.0952046	109.0988908	109.0382404	109.0968911	109.4599616	109.0008643	107.8953632	103.5745029	85.81110241	89.36859965	84.04830189	83.76664808
	108.7921727	108.8170529	108.8460236	108.8475455	108.8390954	109.1513613	108.6590398	108.6706439	102.230116	84.47828099	88.61158391	85.62301779	83.76100601		109.0424892	109.040666	109.0438249	108.9841346	109.0438462	109.4061161	108.9477504	107.8423617	103.5050966	85.74185857	89.3317564	84.02182589	83.70372067
	108.7337487	108.7595902	108.7898849	108.791841	108.7845817	109.1036145	108.6050928	108.6328153	102.121104	84.45389374	88.61376204	85.64030958	83.73682576		108.9868876	108.9861981	108.9888059	108.9302802	108.9909192	109.3522411	108.8947757	107.7891561	103.4355171	85.67466727	89.29660284	83.99693127	83.64271813
	108.6754581	108.7021057	108.7338138	108.7361799	108.7301285	109.0558851	108.5512061	108.5948008	102.0121416	84.43250081	88.61776917	85.65872629	83.71446808		108.9313079	108.9317985	108.9338356	108.8766749	108.9381029	109.2983339	108.8419347	107.7357481	103.3657438	85.6095433	89.26308784	83.9735984	83.58363015
	108.6173014	108.6446104	108.6778145	108.6805692	108.6757287	109.0081484	108.497382	108.5565222	101.9032873	84.41405815	88.62346836	85.67823555	83.69387247		108.875758	108.8774646	108.8789155	108.8233146	108.8853897	109.2443945	108.7892219	107.6821395	103.2957558	85.54650394	89.23116051	83.9518077	83.52644703
	108.5592781	108.5871179	108.62189	108.6250157	108.621374	108.9603795	108.4436209	108.5178994	101.7945969	84.39852223	88.63072475	85.69880232	83.67498331		108.8202462	108.8231936	108.8240468	108.7701938	108.8327716	109.190425	108.7366315	107.6283332	103.2255326	85.48556864	89.20077055	83.93154031	83.47115957
	108.5013868	108.5296438	108.5660425	108.5695257	108.5670554	108.9125535	108.3899218	108.4788511	101.6861228	84.38585114	88.63940785	85.72038913	83.65775062		108.7647814	108.7689826	108.7692305	108.7173054	108.7802404	109.1364298	108.6841576	107.574333	103.1550555	85.42675864	89.17186859	83.91277874	83.41775869
	108.4436258	108.4722058	108.5102727	108.5141047	108.5127633	108.8646452	108.3362821	108.4392957	101.5779138	84.37600552	88.64939353	85.74295645	83.64213046		108.7093731	108.7148289	108.7144672	108.6646406	108.7277877	109.082415	108.6317946	107.520144	103.0843082	85.37009642	89.14440632	83.89550746	83.36623512
	108.3859928	108.4148228	108.4545806	108.4587576	108.4584882	108.81663	108.2826978	108.3991528	101.4700148	84.36894937	88.66056595	85.76646306	83.62808509		108.6540305	108.6607296	108.6597574	108.6121894	108.6754052	109.0283878	108.5795364	107.4657726	103.0132774	85.31560506	89.11833662	83.87971348	83.31657901
	108.3284855	108.3575144	108.3989653	108.4034883	108.4042206	108.7684837	108.2291633	108.3583446	101.3624665	84.3646508	88.67281904	85.79086667	83.61558284		108.5987629	108.6066823	108.6051015	108.5599402	108.6230846	108.9743565	108.5273771	107.4112264	102.9419539	85.26330753	89.09361359	83.86538684	83.26877952
	108.2711013	108.3003006	108.3434252	108.3483	108.3499519	108.7201827	108.1756717	108.3167966	101.2553055	84.36308244	88.68605775	85.81612445	83.60459775		108.5435791	108.5526846	108.5504995	108.5078807	108.5708183	108.9203295	108.4753106	107.356515	102.8703329	85.21322595	89.07019249	83.85252109	83.22282441
	108.213838	108.2432008	108.287958	108.2931952	108.295674	108.6717045	108.1222149	108.2744394	101.1485642	84.36422173	88.70019899	85.84219385	83.59510889		108.4884875	108.4987345	108.4959517	108.4559972	108.5185986	108.8663153	108.4233304	107.3016492	102.7984145	85.16538077	89.04802973	83.8411136	83.1786997
	108.1566934	108.1862336	108.2325614	108.2381754	108.2413803	108.6230279	108.0687834	108.2312096	101.0422709	84.36805094	88.71517215	85.86903334	83.58709964		108.4334956	108.4448304	108.4414583	108.4042754	108.4664189	108.8123216	108.37143	107.2466414	102.7262033	85.11979003	89.02708275	83.83116589	83.13638934
	108.099666	108.1294163	108.1772325	108.1832412	108.1870654	108.5741329	108.0153667	108.1870505	100.93645	84.37455691	88.73091933	85.89660337	83.58055673		108.3786101	108.3909711	108.3870197	108.3527004	108.4142726	108.7583556	108.3196023	107.1915053	102.6537092	85.07646859	89.00730989	83.82268374	83.09587501
	108.0427546	108.0727643	108.1219687	108.1283928	108.1327257	108.5250009	107.9619531	108.1419137	100.8311226	84.38373056	88.74739524	85.92486729	83.57546927		108.3238368	108.3371561	108.3326366	108.3012568	108.3621542	108.704423	108.2678399	107.1362556	102.5809467	85.03542749	88.98867034	83.81567727	83.05713592
	107.9859587	108.0162905	108.0667673	108.0736296	108.0783592	108.4756155	107.9085301	108.0957588	100.7263061	84.39556614	88.7645667	85.95379231	83.57182763		108.2691803	108.2833853	108.2783102	108.2499289	108.3100586	108.6505285	108.216135	107.0809079	102.5079343	84.99667334	88.97112401	83.81016089	83.02014879
	107.9292785	107.9600055	108.0116261	108.0189505	108.0239656	108.4259617	107.8550844	108.0485547	100.6220157	84.41006029	88.78241198	85.98335043	83.56962245		108.2146442	108.2296592	108.2240418	108.198701	108.2579811	108.5966753	108.1644795	107.0254782	102.4346946	84.96020789	88.9546315	83.80615305	82.98488788
	107.8727149	107.903917	107.956543	107.9643542	107.9695465	108.3760269	107.8016017	108.000279	100.518264	84.42721094	88.80091974	86.01351936	83.56884355		108.1602312	108.1759788	108.1698336	108.1475573	108.2059177	108.5428655	108.1128648	106.9699828	102.3612533	84.92602764	88.939154	83.80367595	82.9513251
	107.8162696	107.8480299	107.9015168	107.9098391	107.915105	108.3258004	107.7480678	107.9509185	100.4150621	84.44701596	88.82008784	86.04428325	83.56947903		108.1059428	108.1223461	108.1156879	108.0964819	108.1538647	108.4890998	108.0612822	106.9144378	102.2876386	84.89412371	88.92465336	83.80275506	82.91943021
	107.7599449	107.7923461	107.8465467	107.8554035	107.8606457	108.2752737	107.6944679	107.9004689	100.3124198	84.4694719	88.83992195	86.07563336	83.57151445		108.0517799	108.068763	108.0616076	108.0454594	108.1018187	108.435378	108.0097224	106.8588592	102.2138807	84.86448173	88.91109207	83.80341855	82.88917117
	107.7037441	107.7368648	107.7916324	107.8010456	107.8061745	108.2244406	107.6407872	107.8489342	100.2103467	84.49457255	88.86043396	86.10756847	83.57493223		107.9977426	108.0152326	108.0075962	107.9944747	108.0497766	108.3816991	107.9581764	106.8032622	102.1400111	84.83708195	88.8984333	83.80569659	82.86051438
	107.6476708	107.6815824	107.7367744	107.7467639	107.7516983	108.1732971	107.5870113	107.7963261	100.1088523	84.52230763	88.88164039	86.14009516	83.57971119		107.9438304	107.9617579	107.9536574	107.9435128	107.9977352	108.3280612	107.9066349	106.747661	102.066062	84.81189944	88.88664106	83.80962057	82.83342513
	107.5917297	107.6264929	107.681974	107.692557	107.6972245	108.1218414	107.5331262	107.7426634	100.0079468	84.55266145	88.90356067	86.17322772	83.58582636		107.8900424	107.9083425	107.8997952	107.8925595	107.9456916	108.2744626	107.8550888	106.6920694	101.9920657	84.78890443	88.87568026	83.81522223	82.80786795
	107.5359256	107.5715883	107.6272327	107.638424	107.6427613	108.0700738	107.4791188	107.6879713	99.90764203	84.58561187	88.92621544	86.20698797	83.59324893		107.8363774	107.8549904	107.8460141	107.8416009	107.8936426	108.2209009	107.8035292	106.6365	101.9180545	84.76806275	88.8655169	83.82253278	82.78380705
	107.4802639	107.5168589	107.572553	107.5843642	107.5883167	108.0179965	107.4249772	107.6322799	99.80795131	84.62112926	88.94962493	86.2414046	83.60194644		107.7828342	107.8017055	107.7923183	107.7906238	107.8415852	108.1673741	107.7519473	106.5809644	101.8440602	84.74933633	88.85611819	83.83158198	82.7612066
	107.4247504	107.4622935	107.5179373	107.5303772	107.5338985	107.9656135	107.3706907	107.5756239	99.7088905	84.65917579	88.9738073	86.27651244	83.61188309		107.7294114	107.7484918	107.7387124	107.739616	107.789516	108.1138802	107.7003349	106.5254735	101.7701138	84.73268376	88.84745271	83.84239721	82.74003117
	107.3693909	107.40788	107.4633889	107.4764631	107.4795139	107.9129303	107.3162503	107.5180414	99.61047818	84.69970493	88.99877716	86.31235133	83.62302025		107.6761077	107.6953533	107.6852007	107.6885657	107.737432	108.0604174	107.6486841	106.4700375	101.6962458	84.71806093	88.83949062	83.85500261	82.72024593
	107.3141915	107.3536059	107.408911	107.4226224	107.4251693	107.8599539	107.2616489	107.4595729	99.51273604	84.74266119	89.02454424	86.34896484	83.63531704		107.622922	107.6422936	107.6317874	107.6374625	107.6853298	108.0069845	107.5969876	106.4146658	101.6224858	84.70542158	88.83220377	83.86941826	82.70181693
	107.2591581	107.2994586	107.3545069	107.3688558	107.3708702	107.8066922	107.2068816	107.4002604	99.41568912	84.78798015	89.0511121	86.38639878	83.64873102		107.5698533	107.5893162	107.5784764	107.5862968	107.6332064	107.9535801	107.5452385	106.3593677	101.548863	84.69471795	88.82556586	83.88565949	82.68471121
	107.2042965	107.2454259	107.3001799	107.3151642	107.3166206	107.753154	107.1519452	107.3401469	99.31936599	84.83558871	89.07847715	86.42469953	83.66321893		107.5169009	107.536424	107.5252712	107.5350602	107.5810589	107.9002033	107.4934307	106.3041517	101.4754058	84.68590133	88.81955257	83.90373623	82.66889692
	107.1496119	107.1914959	107.2459333	107.2615487	107.2624233	107.6993482	107.096839	107.2792752	99.22379873	84.88540561	89.10662777	86.46391235	83.67873746		107.4640641	107.4836194	107.472175	107.4837458	107.5288848	107.8468531	107.4415583	106.2490264	101.4021426	84.67892259	88.81414161	83.92365257	82.65434332
	107.0951094	107.1376583	107.1917699	107.2080105	107.2082797	107.6452844	107.0415644	107.2176879	99.12902297	84.93734218	89.13554371	86.50407962	83.69524398		107.4113425	107.4309043	107.4191904	107.4323478	107.4766816	107.7935286	107.3896162	106.1940001	101.3291013	84.67373261	88.80931287	83.9454064	82.64102072
	107.0407933	107.0839034	107.1376922	107.1545505	107.1541894	107.5909716	106.9861249	107.1554262	99.03507763	84.99130318	89.16519562	86.5452391	83.71269725		107.3587357	107.3782798	107.3663198	107.3808621	107.4244478	107.7402286	107.3375999	106.1390811	101.2563099	84.67028271	88.80504835	83.9689892	82.62890041
	106.9866673	107.0302235	107.083702	107.1011696	107.100151	107.5364187	106.9305257	107.09253	98.9420047	85.04718794	89.19554494	86.58742233	83.73105806		107.3062434	107.3257466	107.3135648	107.3292861	107.3721823	107.6869516	107.2855053	106.0842774	101.1837964	84.66852494	88.80133222	83.994386	82.61795449
	106.9327343	106.9766121	107.0298008	107.0478686	107.0461613	107.4816339	106.8747739	107.0290377	98.84984883	85.10489147	89.22654386	86.63065317	83.75028983		107.2538651	107.2733045	107.2609268	107.2776186	107.3198844	107.6336955	107.2333287	106.0295969	101.1115885	84.66841234	88.79815079	84.02157544	82.60815566
	106.8789965	106.9230645	106.9759891	106.9946476	106.992216	107.4266246	106.8188778	106.9649855	98.7586569	85.16430572	89.25813567	86.67494651	83.77035905		107.2016004	107.220953	107.2084066	107.2258601	107.2675545	107.5804579	107.1810671	105.9750469	101.0397144	84.66989907	88.79549242	84.05053	82.59947708
	106.8254551	106.8695778	106.9222669	106.9415064	106.9383097	107.3713971	106.7628469	106.9004077	98.66847742	85.22532082	89.29025525	86.72030734	83.79123568		107.1494487	107.1686907	107.1560045	107.1740127	107.2151933	107.5272355	107.1287176	105.9206344	100.9682015	84.67294051	88.79334743	84.08121632	82.59189209
	106.7721103	106.8161507	106.8686333	106.8884444	106.8844361	107.3159569	106.7066911	106.8353369	98.57935998	85.28782635	89.32282982	86.76673002	83.81289344		107.0974092	107.1165161	107.1037207	107.1220799	107.1628025	107.4740245	107.0762781	105.8663654	100.8970772	84.67749328	88.791708	84.11359561	82.58537406
	106.7189616	106.7627835	106.8150867	106.8354603	106.830588	107.2603083	106.6504209	106.7698034	98.49135455	85.35171255	89.35577988	86.81419795	83.83530993		107.0454809	107.0644269	107.0515548	107.0700668	107.1103843	107.4208203	107.0237466	105.8122449	100.826368	84.6835152	88.79056799	84.14762417	82.57989619
	106.6660074	106.7094778	106.7616245	106.7825524	106.7767579	107.2044544	106.5940465	106.7038363	98.40451079	85.4168714	89.38902042	86.8626835	83.85846677		106.9936626	107.0124208	106.9995062	107.0179797	107.0579414	107.3676179	106.9711218	105.7582769	100.7560997	84.69096522	88.78992284	84.18325391	82.57543136
	106.6132452	106.6562367	106.7082437	106.7297183	106.7229379	107.1483976	106.5375776	106.6374632	98.31887739	85.48319766	89.42246219	86.91214836	83.88234946		106.9419528	106.960495	106.9475738	106.965826	107.005477	107.3144115	106.9184025	105.7044637	100.6862965	84.69980327	88.78976935	84.22043299	82.57195204
	106.5606718	106.6030645	106.6549402	106.6769551	106.6691199	107.0921393	106.481023	106.5707103	98.23450134	85.55058974	89.45601322	86.96254419	83.90694731		106.8903497	106.9086468	106.8957564	106.9136144	106.9529946	107.2611951	106.8655884	105.650806	100.616981	84.70999015	88.79010551	84.25910639	82.5694302
	106.5082831	106.549966	106.6017096	106.6242594	106.6152961	107.03568	106.4243904	106.5036035	98.15142734	85.61895041	89.48958039	87.01381352	83.93225318		106.8388516	106.8568735	106.8440526	106.8613543	106.9004981	107.2079623	106.8126792	105.5973026	100.5481741	84.72148731	88.79093034	84.29921656	82.56783736
	106.4560744	106.4969472	106.5485467	106.5716272	106.5614587	106.97902	106.3676859	106.4361679	98.06969717	85.68818734	89.52307107	87.06589099	83.95826317		106.7874564	106.805172	106.7924607	106.8090557	106.8479914	107.1547066	106.7596755	105.5439505	100.4798943	84.73425675	88.7922437	84.34070398	82.56714459
	106.4040404	106.4440141	106.4954458	106.5190544	106.5076008	106.9221592	106.3109142	106.3684289	97.98934915	85.75821356	89.55639483	87.11870478	83.98497632		106.736162	106.7535399	106.7409786	106.7567291	106.7954781	107.1014216	106.7065783	105.4907446	100.4121576	84.74826084	88.79404609	84.38350773	82.56732266
	106.3521753	106.3911731	106.4424008	106.4665364	106.4537157	106.8650975	106.2540782	106.3004122	97.91041778	85.82894756	89.58946508	87.17217819	84.01239417		106.6849661	106.7019746	106.6896042	106.7043855	106.7429621	107.0481009	106.6533891	105.4376778	100.3449777	84.76346215	88.79633852	84.42756601	82.56834216
	106.3004729	106.3384305	106.3894055	106.4140682	106.3997975	106.807835	106.1971789	106.2321441	97.83293333	85.90031344	89.62220067	87.22623143	84.04052036		106.6338666	106.6504738	106.6383351	106.6520356	106.6904466	106.9947388	106.6001101	105.3847411	100.2783657	84.77982337	88.7991223	84.47281663	82.57017375
	106.2489268	106.2857923	106.3364533	106.3616449	106.3458412	106.7503724	106.1402156	106.1636523	97.75692168	85.97224071	89.6545274	87.28078332	84.06936015		106.5828613	106.5990355	106.5871686	106.5996902	106.6379348	106.9413298	106.5467443	105.3319237	100.2123303	84.79730716	88.80239896	84.51919735	82.57278835
	106.1975305	106.2332641	106.2835374	106.3092614	106.2918426	106.692711	106.0831862	106.0949656	97.68240417	86.04466409	89.68637928	87.33575312	84.09892002		106.531948	106.547658	106.5361018	106.5473598	106.5854292	106.8878689	106.4932949	105.2792131	100.1468778	84.81587614	88.80617005	84.56664632	82.57615743
	106.1462774	106.1808508	106.2306512	106.2569125	106.2377982	106.634853	106.0260871	106.0261149	97.60939767	86.11752307	89.71769974	87.39106229	84.12920713		106.4811247	106.4963398	106.4851316	106.4950544	106.5329322	106.8343519	106.4397662	105.2265953	100.0820125	84.8354928	88.81043707	84.61510233	82.58025331
	106.0951612	106.1285563	106.1777883	106.2045933	106.1837058	106.5768019	105.9689134	105.9571325	97.53791464	86.19076139	89.74844242	87.44663605	84.16022891		106.4303892	106.4450798	106.4342547	106.4427833	106.4804455	106.7807753	106.3861628	105.1740552	100.017737	84.85611951	88.81520132	84.66450505	82.58504942
	106.0441756	106.0763837	106.1249421	106.1522987	106.1295637	106.5185623	105.9116599	105.8880533	97.46796342	86.26432648	89.77857189	87.5024049	84.19199255		106.3797396	106.3938772	106.3834676	106.3905553	106.4279704	106.727136	106.3324899	105.1215769	99.95405278	84.87771856	88.82046388	84.71479521	82.5905206
	105.9933146	106.0243346	106.0721068	106.1000239	106.0753713	106.46014	105.8543204	105.8189139	97.3995485	86.33816876	89.80806394	87.55830592	84.22450454		106.329174	106.3427313	106.3327665	106.3383782	106.3755079	106.6734319	106.2787532	105.0691435	99.89096009	84.90025214	88.82622546	84.76591481	82.59664334
	105.9425725	105.9724097	106.0192767	106.0477645	106.0211287	106.4015425	105.7968892	105.749753	97.33267101	86.41224091	89.83690565	87.61428379	84.25777023		106.2786905	106.2916418	106.2821477	106.2862593	106.3230586	106.6196613	106.2249589	105.016738	99.82845888	84.92368247	88.8324864	84.81780715	82.60339608
	105.8919442	105.9206082	105.9664465	105.995516	105.9668369	106.3427782	105.7393606	105.6806115	97.2673291	86.48649716	89.86509516	87.67029165	84.29179337		106.2282872	106.2406084	106.2316072	106.2342047	106.2706231	106.5658229	106.1711134	104.9643434	99.76654898	84.94797182	88.83924659	84.87041697	82.61075933
	105.8414248	105.8689279	105.9136115	105.9432745	105.9124975	106.2838572	105.6817298	105.6115318	97.20351854	86.56089252	89.89264116	87.72629165	84.32657569		106.177962	106.189631	106.1811409	106.1822198	106.2182014	106.5119159	106.1172236	104.9119425	99.7052305	84.97308263	88.84650545	84.92369051	82.6187159
	105.7910099	105.8173654	105.8607676	105.891036	105.858113	106.2247906	105.6239931	105.542558	97.14123324	86.63538209	89.91956209	87.78225525	84.36211645		106.1277128	106.1387097	106.1307449	106.1303093	106.165794	106.45794	106.0632963	104.8595189	99.64450417	84.9989776	88.85426189	84.97757552	82.62725095
	105.7406956	105.7659157	105.8079113	105.838797	105.8036861	106.1655905	105.5661485	105.473735	97.08046581	86.70992035	89.9458851	87.83816324	84.39841209		106.0775374	106.0878443	106.0804152	106.0784769	106.1134011	106.4038948	106.0093383	104.8070564	99.58437153	85.02561977	88.86251433	85.03202133	82.63635211
	105.6904783	105.7145728	105.7550396	105.7865545	105.7492203	106.1062699	105.5081952	105.4051086	97.02120811	86.78446053	89.97164483	87.89400558	84.43545584		106.0274334	106.0370349	106.0301481	106.0267256	106.0610232	106.3497804	105.9553566	104.7545398	99.52483515	85.05297258	88.87126066	85.08697891	82.64600942
	105.6403547	105.6633291	105.7021501	105.7343053	105.6947194	106.0468425	105.4501348	105.3367245	96.96345179	86.85895412	89.99688204	87.94978087	84.47323744		105.9773981	105.9862813	105.9799397	105.9750578	106.0086609	106.2955967	105.9013579	104.7019546	99.4658987	85.08100002	88.88049833	85.14240087	82.65621532
	105.5903219	105.6121762	105.6492412	105.682047	105.6401877	105.9873224	105.3919708	105.268628	96.90718873	86.93335031	90.02164203	88.00549577	84.51174281		105.9274287	105.9355832	105.9297867	105.9234753	105.9563153	106.2413436	105.8473486	104.6492874	99.40756692	85.10966664	88.8902243	85.19824151	82.66696454
	105.5403771	105.5611046	105.5963116	105.629777	105.5856294	105.9277239	105.3337088	105.2008632	96.85241152	87.0075957	90.04597318	88.06116405	84.55095388		105.877522	105.8849401	105.8796857	105.8719791	105.9039874	106.1870213	105.7933348	104.5965255	99.34984558	85.1389376	88.90043512	85.25445691	82.67825391
	105.4905177	105.5101041	105.5433609	105.5774934	105.5310493	105.8680614	105.2753566	105.1334727	96.79911375	87.08163397	90.06992526	88.11680565	84.59084844		105.8276747	105.8343512	105.8296339	105.8205699	105.851679	106.1326295	105.7393223	104.5436575	99.29274134	85.16877876	88.91112704	85.31100492	82.69008219
	105.4407411	105.4591639	105.4903888	105.5251943	105.476452	105.8083491	105.2169239	105.0664964	96.74729033	87.15540577	90.09354794	88.17244547	84.63140008		105.7778834	105.7838158	105.7796284	105.7692477	105.7993921	106.0781684	105.6853162	104.490673	99.23626154	85.19915668	88.92229599	85.36784529	82.70244986
	105.3910446	105.4082725	105.4373958	105.4728782	105.4218422	105.7486004	105.1584225	104.9999714	96.69693769	87.22884865	90.11688927	88.22811218	84.67257822		105.7281443	105.7333324	105.7296669	105.7180121	105.7471287	106.0236379	105.6313214	104.4375625	99.18041396	85.23003861	88.93393779	85.42493968	82.71535878
	105.3414253	105.3574186	105.3843827	105.4205439	105.3672246	105.6888287	105.0998658	104.9339312	96.64805386	87.30189714	90.13999434	88.28383687	84.71434823		105.6784536	105.6828998	105.6797473	105.6668623	105.6948914	105.9690381	105.5773421	104.3843179	99.1252066	85.26139254	88.94604816	85.48225174	82.72881199
	105.2918802	105.3065906	105.3313505	105.3681901	105.3126034	105.6290461	105.0412684	104.8684049	96.60063855	87.37448297	90.16290408	88.33965175	84.75667167		105.6288076	105.632516	105.6298675	105.6157969	105.6426828	105.9143691	105.523382	104.3309315	99.07064741	85.29318719	88.95862288	85.53974717	82.74281335
	105.2424058	105.2557774	105.2783005	105.3158163	105.2579831	105.5692641	104.9826463	104.8034173	96.55469305	87.44653536	90.18565424	88.39558879	84.7995066		105.5792023	105.5821792	105.5800261	105.5648141	105.5905057	105.8596315	105.4694444	104.2773973	99.01674406	85.32539197	88.97165791	85.59739375	82.75736725
	105.1929983	105.2049681	105.2252342	105.2634219	105.2033675	105.5094932	104.9240162	104.738988	96.5102202	87.5179815	90.2082746	88.45167845	84.84280803		105.529634	105.5318872	105.5302215	105.5139117	105.5383628	105.8048259	105.415532	104.2237096	98.96350367	85.35797702	88.98514949	85.65516141	82.77247834
	105.1436533	105.1541525	105.1721532	105.2110064	105.1487602	105.4497428	104.8653951	104.6751314	96.46722413	87.58874708	90.23078841	88.50794843	84.88652845		105.4800988	105.4816377	105.4804522	105.463087	105.4862567	105.7499534	105.3616471	104.1698642	98.91093266	85.39091314	88.99909426	85.71302224	82.78815121
	105.094366	105.1033214	105.1190591	105.1585698	105.0941644	105.3900215	104.8068002	104.6118563	96.42571007	87.65875694	90.2532121	88.56442253	84.9306184		105.4305932	105.4314284	105.4307171	105.4123368	105.4341899	105.6950155	105.3077917	104.1158575	98.8590366	85.42417188	89.01348932	85.77095048	82.80439015
	105.0451309	105.0524662	105.0659535	105.1061122	105.0395829	105.3303365	104.7482484	104.5491664	96.38568411	87.72793585	90.27555517	88.62111962	84.97502717		105.381114	105.3812565	105.381015	105.3616575	105.3821644	105.640014	105.2539673	104.061687	98.80782006	85.45772549	89.02833233	85.82892257	82.8211989
	104.995942	105.0015798	105.0128379	105.0536337	104.985018	105.2706943	104.689756	104.4870594	96.34715284	87.79620933	90.2978204	88.67805275	85.01970353		105.3316578	105.3311198	105.3313444	105.3110451	105.3301821	105.5849511	105.2001754	104.0073512	98.75728656	85.49154693	89.0436215	85.88691706	82.83858044
	104.9467926	104.9506561	104.9597135	105.0011347	104.9304715	105.2111003	104.6313386	104.4255281	96.31012305	87.86350453	90.32000423	88.73522838	85.06459645		105.2822219	105.2810156	105.2817042	105.2604951	105.2782443	105.5298295	105.146417	103.9528494	98.70743853	85.52560998	89.0593556	85.94491462	82.85653685
	104.8976755	104.8996902	104.9065815	104.9486157	104.8759447	105.1515589	104.5730107	104.3645603	96.27460144	87.92975119	90.34209739	88.79264582	85.10965579		105.2328034	105.2309415	105.2320928	105.2100028	105.2263519	105.4746523	105.0926932	103.8981819	98.65827734	85.55988921	89.07553388	86.00289794	82.8750691
	104.848583	104.8486786	104.8534428	104.8960773	104.8214388	105.092074	104.5147855	104.3041391	96.24059423	87.99488258	90.36408569	88.85029681	85.15483307		105.1834001	105.1808952	105.1825088	105.1595632	105.1745052	105.4194228	105.0390051	103.8433501	98.60980329	85.59436012	89.09215599	86.0608517	82.89417704
	104.7995068	104.7976191	104.8002979	104.84352	104.7669541	105.0326486	104.4566747	104.2442437	96.20810685	88.05883647	90.38595093	88.90816533	85.20008205		105.1340097	105.1308745	105.1329503	105.1091709	105.1227043	105.3641446	104.9853536	103.7883562	98.56201568	85.62899916	89.10922177	86.11876242	82.9138593
	104.7504381	104.7465105	104.7471474	104.7909445	104.7124909	104.9732851	104.3986887	104.1848498	96.17714366	88.121556	90.40767205	88.96622755	85.24535946		105.0846302	105.0808772	105.0834156	105.0588206	105.0709485	105.3088214	104.9317398	103.7332033	98.5149129	85.66378386	89.12673111	86.17661842	82.93411323
	104.7013679	104.695353	104.6939912	104.7383513	104.6580492	104.9139856	104.3408362	104.1259303	96.14770765	88.18299057	90.42922619	89.02445202	85.29062551		105.0352596	105.0309015	105.0339027	105.0085068	105.0192369	105.2534572	104.8781649	103.6778956	98.46849247	85.69869293	89.14468367	86.23440966	82.954935
	104.6522865	104.6441477	104.6408294	104.6857411	104.6036285	104.8547516	104.2831246	104.0674559	96.11980013	88.2430966	90.45058994	89.08280004	85.33584433		104.9858963	104.9809455	104.9844093	104.958224	104.9675682	105.1980559	104.8246302	103.6224378	98.42275115	85.73370635	89.16307862	86.29212765	82.97631957
	104.6031845	104.5928965	104.5876617	104.6331143	104.5492286	104.7955844	104.2255597	104.009396	96.0934206	88.30183816	90.47174051	89.14122619	85.38098424		104.9365384	104.9310075	104.9349332	104.907967	104.9159408	105.1426212	104.7711372	103.5668357	98.377685	85.76880549	89.18191435	86.34976531	82.9982608
	104.5540519	104.5416023	104.5344876	104.5804715	104.4948488	104.7364851	104.1681458	103.9517194	96.06856643	88.35918753	90.49265695	89.19967908	85.42601796		104.8871844	104.8810859	104.8854721	104.8577305	104.8643529	105.087157	104.7176874	103.5110957	98.33328946	85.80397323	89.2011882	86.40731687	83.02075154
	104.5048789	104.4902682	104.4813066	104.5278129	104.4404889	104.6774548	104.1108863	103.8943948	96.04523277	88.41512556	90.51332121	89.25810226	85.47092264		104.8378324	104.8311793	104.8360235	104.8075097	104.8128027	105.0316667	104.6642825	103.4552249	98.28955941	85.83919404	89.22089614	86.46477775	83.04378375
	104.4556558	104.4388977	104.4281181	104.4751389	104.3861484	104.6184946	104.0537831	103.8373916	96.0234124	88.46964186	90.53371917	89.31643522	85.51567989		104.7884808	104.7812863	104.7865851	104.7573	104.7612882	104.9761538	104.6109245	103.3992308	98.24648924	85.8744541	89.24103257	86.52214442	83.06734866
	104.4063726	104.3874947	104.3749217	104.4224497	104.3318272	104.5596054	103.9968375	103.7806807	96.00309561	88.52273489	90.55384154	89.37461456	85.56027565		104.7391278	104.7314054	104.7371544	104.7070971	104.7098076	104.9206215	104.5576151	103.3431215	98.20407287	85.90974135	89.26159009	86.57941433	83.09143692
	104.3570202	104.3360627	104.3217166	104.3697453	104.2775256	104.5007885	103.9400498	103.7242348	95.98427015	88.57441179	90.57368463	89.43257523	85.60469999		104.6897713	104.6815351	104.6877292	104.6568973	104.6583593	104.865073	104.5043564	103.2869053	98.16230381	85.94504561	89.28255935	86.63658579	83.11603877
	104.3075892	104.2846051	104.2685027	104.3170259	104.2232439	104.4420453	103.8834199	103.6680288	95.96692119	88.6246881	90.59325088	89.49025186	85.64894676		104.6404096	104.631674	104.6383071	104.6066972	104.6069416	104.809511	104.4511503	103.2305909	98.12117519	85.98035857	89.30392899	86.69365789	83.14114419
	104.2580708	104.233125	104.2152797	104.2642914	104.1689833	104.3833775	103.8269473	103.6120401	95.95103135	88.6735873	90.61254932	89.54758006	85.69301333		104.5910406	104.5818205	104.5888862	104.5564936	104.5555534	104.7539387	104.3979986	103.1741868	98.08067982	86.01567386	89.32568562	86.75063044	83.16674314
	104.2084568	104.1816246	104.1620476	104.2115421	104.1147449	104.324787	103.7706312	103.5562493	95.93658071	88.72114021	90.63159577	89.60449772	85.73690014		104.5416623	104.531973	104.5394643	104.5062842	104.5041935	104.6983588	104.3449032	103.1177018	98.04081021	86.0509871	89.34781393	86.80750386	83.19282568
	104.1587392	104.1301056	104.1088069	104.1587778	104.0605305	104.266276	103.7144707	103.5006394	95.9235469	88.76738426	90.6504129	89.66094636	85.78061033		104.4922726	104.4821298	104.4900397	104.4560666	104.4528612	104.6427743	104.2918657	103.0611443	98.0015586	86.08629581	89.37029684	86.86427914	83.21938217
	104.1089108	104.0785689	104.055558	104.1059989	104.0063424	104.2078471	103.6584652	103.4451967	95.91190524	88.81236265	90.66903009	89.71687221	85.82414936		104.4428696	104.432289	104.4406106	104.4058391	104.4015558	104.5871883	104.2388875	103.0045229	97.96291704	86.12159952	89.39311574	86.92095782	83.24640347
	104.0589648	104.0270144	104.002302	104.0532056	103.9521831	104.1495034	103.6026141	103.3899101	95.90162886	88.85612343	90.68748312	89.77222736	85.86752458		104.3934514	104.3824486	104.3911754	104.3556002	104.3502769	104.5316042	104.1859701	102.9478456	97.92487745	86.1568996	89.41625082	86.9775419	83.27388102
	104.0088951	103.975441	103.9490401	104.0003984	103.8980558	104.0912481	103.5469175	103.3347709	95.89268891	88.89871859	90.70581372	89.82697066	85.91074495		104.3440163	104.3326065	104.3417326	104.3053489	104.2990242	104.4760256	104.1331146	102.8911203	97.88743164	86.19219934	89.43968147	87.03403382	83.30180703
	103.9586961	103.9238469	103.8957742	103.9475778	103.8439638	104.033085	103.4913756	103.2797728	95.88505476	88.94020301	90.72406893	89.88106842	85.95382069		104.2945625	104.2827608	104.2922807	104.2550842	104.2477975	104.4204564	104.0803218	102.8343546	97.85057144	86.2275038	89.46338664	87.09043642	83.33017456
	103.9083629	103.872229	103.842506	103.8947447	103.7899108	103.9750183	103.4359893	103.224911	95.87869432	88.98063351	90.74230038	89.934495	85.99676305		104.2450888	104.2329092	104.2428184	104.2048057	104.1965966	104.3649008	104.0275927	102.7775555	97.81428874	86.26281977	89.48734536	87.14675295	83.35897761
	103.8578912	103.8205836	103.789238	103.8419002	103.7359005	103.9170522	103.3807601	103.1701822	95.87357426	89.0200679	90.76056346	89.98723314	86.0395841		104.1955938	104.1830496	104.1933441	104.154513	104.1454214	104.3093636	103.9749277	102.7207301	97.77857561	86.29815565	89.51153718	87.20298699	83.38821116
	103.8072772	103.768906	103.7359728	103.7890455	103.6819371	103.8591918	103.3256902	103.1155839	95.86966039	89.0585641	90.77891634	90.03927401	86.08229658		104.1460767	104.1331798	104.1438567	104.1042061	104.0942715	104.2538497	103.9223275	102.6638849	97.74342436	86.33352135	89.5359426	87.25914249	83.41787118
	103.7565178	103.7171911	103.682713	103.7361823	103.6280245	103.8014419	103.2707824	103.0611135	95.866918	89.09617929	90.79741904	90.09061717	86.12491386		104.0965367	104.083298	104.0943545	104.0538849	104.0431464	104.1983644	103.8697923	102.6070263	97.70882763	86.36892817	89.56054354	87.31522372	83.44795457
	103.7056103	103.6654327	103.6294618	103.6833123	103.5741666	103.743808	103.21604	103.0067686	95.86531219	89.13296924	90.8161324	90.14127019	86.16744987		104.0469732	104.0334021	104.0448361	104.0035499	103.9920457	104.1429132	103.8173226	102.5501605	97.67477851	86.40438859	89.58532369	87.37123528	83.47845914
	103.6545526	103.6136247	103.5762223	103.6304377	103.5203674	103.6862954	103.1614674	102.9525458	95.86480828	89.16898764	90.83511702	90.1912481	86.20991917		103.9973858	103.9834903	103.9953	103.9532014	103.9409685	104.0875018	103.7649186	102.4932935	97.64127055	86.43991616	89.61026885	87.4271821	83.50938345
	103.603343	103.5617604	103.5229975	103.5775606	103.4666303	103.6289098	103.1070694	102.8984407	95.86537217	89.2042857	90.85443228	90.2405727	86.25233699		103.9477744	103.9335612	103.9457445	103.9028403	103.8899139	104.0321361	103.7125805	102.4364316	97.60829791	86.47552521	89.63536721	87.48306947	83.5407267
	103.5519801	103.509833	103.4697907	103.5246835	103.4129588	103.5716566	103.0528513	102.8444472	95.86697072	89.23891173	90.87413539	90.28927164	86.29471938		103.8981389	103.8836133	103.8961679	103.8524672	103.8388807	103.9768218	103.6603088	102.3795808	97.57585536	86.5112307	89.6606095	87.53890301	83.57248851
	103.5004631	103.4578358	103.4166049	103.4718089	103.3593558	103.5145413	102.9988192	102.7905575	95.86957204	89.27291097	90.89428044	90.33737744	86.33708326		103.8484793	103.8336455	103.8465684	103.8020832	103.7878676	103.9215648	103.6081036	102.3227475	97.54393834	86.54704792	89.68598913	87.59468876	83.60466876
	103.4487912	103.4057622	103.3634429	103.4189395	103.3058237	103.4575693	102.9449796	102.7367618	95.87314587	89.30632549	90.91491761	90.38492634	86.37944661		103.7987954	103.7836569	103.7969443	103.7516895	103.7368732	103.8663706	103.5559653	102.2659383	97.512543	86.58299222	89.71150219	87.65043316	83.63726729
	103.3969641	103.353606	103.3103076	103.3660781	103.2523646	103.4007453	102.8913395	102.683048	95.87766383	89.33919425	90.93609247	90.43195713	86.42182853		103.7490873	103.7336468	103.7472939	103.7012872	103.6858959	103.8112443	103.5038943	102.2091601	97.48166619	86.61907873	89.73714742	87.70614313	83.67028376
	103.3449817	103.3013615	103.2572012	103.3132272	103.19898	103.344074	102.8379062	102.6294022	95.8830996	89.37155328	90.95784534	90.47850995	86.46424939		103.6993547	103.6836147	103.6976154	103.6508779	103.6349342	103.756191	103.451891	102.1524203	97.45130552	86.65532201	89.76292609	87.76182609	83.70371733
	103.292844	103.2490234	103.2041258	103.2603896	103.145671	103.2875595	102.7846871	102.5758084	95.88942918	89.40343595	90.98021089	90.52462512	86.50673083		103.6495974	103.6335603	103.6479072	103.6004631	103.5839863	103.701215	103.3999558	102.0957266	97.42145928	86.6917358	89.78884186	87.81748999	83.73756649
	103.240551	103.1965873	103.1510831	103.2075676	103.0924381	103.2312052	102.7316901	102.5222488	95.89663091	89.43487335	91.00321777	90.57034195	86.54929583		103.599815	103.5834834	103.5981677	103.5500444	103.5330509	103.6463204	103.3480891	102.0390873	97.39212645	86.72833264	89.81490051	87.87314338	83.77182883
	103.1881032	103.1440495	103.0980743	103.1547635	103.0392812	103.175014	102.6789226	102.4687042	95.90468557	89.46589476	91.02688849	90.61569771	86.5919687		103.5500068	103.5333842	103.5483957	103.4996235	103.4821264	103.5915108	103.2962914	101.9825111	97.36330666	86.7651236	89.84110977	87.92879542	83.8065009
	103.1355007	103.0914071	103.0451003	103.1019795	102.9861998	103.1189879	102.6263925	102.4151543	95.91357634	89.49652813	91.05123935	90.66072665	86.63477499		103.5001719	103.4832626	103.4985898	103.449202	103.4312114	103.5367891	103.244563	101.9260073	97.33500019	86.80211802	89.86747898	87.98445588	83.84157806
	103.082744	103.0386582	102.9921614	103.0492173	102.9331931	103.0631282	102.5741069	102.3615782	95.92328872	89.52680069	91.07628063	90.70545921	86.67774142		103.4503094	103.433119	103.4487493	103.3987817	103.3803047	103.4821577	103.1929042	101.8695856	97.30720784	86.83932319	89.8940189	88.04013517	83.87705442
	103.0298334	102.9858018	102.9392575	102.9964784	102.8802596	103.0074356	102.5220728	102.3079548	95.93381036	89.55673945	91.10201682	90.74992131	86.72089561		103.4004181	103.3829535	103.3988733	103.3483641	103.3294052	103.4276189	103.1413152	101.8132562	97.27993096	86.87674422	89.92074141	88.09584425	83.91292282
	102.9767696	102.9328377	102.8863881	102.9437639	102.8273977	102.9519096	102.4702969	102.2542634	95.94513088	89.58637183	91.12844708	90.79413388	86.76426601		103.3504966	103.3327664	103.3489613	103.2979509	103.2785119	103.373174	103.0897964	101.7570295	97.25317138	86.91438386	89.94765929	88.1515946	83.94917487
	102.9235528	102.8797666	102.833552	102.8910746	102.7746052	102.8965492	102.4187848	102.2004843	95.95724163	89.61572618	91.15556573	90.83811257	86.80788168		103.3005437	103.2825579	103.2990131	103.2475435	103.2276241	103.3188245	103.0383476	101.7009164	97.22693135	86.95224238	89.974786	88.20739814	83.98580103
	102.8701838	102.8265901	102.7807479	102.8384109	102.7218799	102.8413526	102.3675418	102.1465991	95.97013535	89.64483232	91.18336292	90.88186758	86.85177205		103.2505578	103.2323281	103.2490285	103.1971431	103.1767411	103.2645712	102.986969	101.644928	97.2012135	86.99031758	90.00213551	88.26326702	84.02279081
	102.816663	102.7733105	102.7279739	102.7857727	102.6692194	102.7863173	102.3165722	102.0925915	95.98380587	89.67372196	91.21182538	90.92540376	86.89596657		103.2005374	103.1820772	103.1990079	103.1467509	103.1258623	103.2104149	102.9356605	101.5890754	97.1760208	87.02860483	90.02972212	88.31921354	84.06013294
	102.7629911	102.719931	102.6752279	102.7331598	102.616621	102.7314402	102.2658794	102.0384474	95.99824781	89.70242913	91.24093718	90.96872084	86.94049439		103.1504813	103.1318051	103.1489514	103.0963677	103.0749873	103.1563559	102.884422	101.53337	97.15135655	87.06709718	90.05756041	88.37524987	84.09781561
	102.7091688	102.6664551	102.6225074	102.6805714	102.564082	102.6767175	102.2154659	101.9841558	96.01345615	89.73099046	91.27068061	91.01181382	86.98538404		103.100388	103.0815119	103.0988595	103.0459943	103.0241157	103.1023948	102.8332534	101.4778228	97.1272243	87.10578557	90.08566508	88.43138785	84.1358268
	102.6551971	102.6128871	102.5698098	102.6280064	102.5115998	102.6221452	102.1653328	101.9297087	96.02942597	89.75944543	91.30103705	91.05467357	87.03066319		103.0502565	103.0311973	103.0487329	102.995631	102.9732471	103.0485318	102.7821544	101.4224449	97.10362787	87.1446591	90.11405092	88.48763872	84.17415453
	102.6010769	102.5592316	102.5171321	102.5754635	102.4591715	102.5677189	102.1154807	101.8751015	96.04615209	89.78783651	91.33198785	91.09728749	87.07635837		103.0000858	102.9808612	102.9985722	102.945278	102.9223814	102.9947671	102.731125	101.3672472	97.08057126	87.18370532	90.14273278	88.54401283	84.21278722
	102.5468095	102.5054935	102.4644714	102.522941	102.4067947	102.5134342	102.0659087	101.8203332	96.06362878	89.81620919	91.36351515	91.13964029	87.12249472		102.9498752	102.9305032	102.948378	102.8949352	102.8715182	102.9411011	102.6801651	101.3122403	97.0580587	87.22291066	90.17172552	88.60051936	84.25171398
	102.4923964	102.4516779	102.4118246	102.4704371	102.3544668	102.4592864	102.016615	101.7654067	96.08184952	89.84461193	91.39560274	91.18171493	87.16909576		102.8996242	102.8801229	102.8981509	102.8446024	102.8206573	102.8875339	102.6292745	101.2574342	97.03609458	87.26226084	90.20104397	88.65716605	84.29092488
	102.4378392	102.39779	102.3591886	102.4179497	102.3021854	102.405271	101.9675969	101.7103287	96.10080677	89.87309604	91.42823672	91.22349347	87.21618319		102.8493326	102.8297198	102.8478915	102.7942788	102.7697985	102.8340658	102.5784534	101.2028387	97.01468341	87.30174127	90.23070294	88.71395889	84.33041128
	102.38314	102.3438349	102.3065604	102.3654765	102.2499482	102.3513836	101.9188504	101.6551093	96.12049184	89.90171545	91.46140622	91.26495806	87.26377669		102.7990003	102.7792935	102.7976003	102.7439638	102.7189414	102.780697	102.5277019	101.1484629	96.99382985	87.3413376	90.26071712	88.77090191	84.37016597
	102.3283012	102.2898179	102.2539371	102.3130152	102.1977534	102.2976204	101.8703709	101.5997624	96.14089478	89.93052642	91.4951039	91.30609185	87.31189378		102.7486276	102.7288431	102.7472777	102.6936562	102.6680861	102.7274277	102.4770202	101.0943157	96.97353861	87.38103614	90.29110105	88.82799698	84.41018342
	102.2733254	102.2357437	102.2013159	102.2605633	102.1455989	102.2439775	101.822153	101.5443053	96.16200434	89.95958716	91.52932641	91.34687993	87.36054973		102.698215	102.6783683	102.696924	102.6433549	102.6172323	102.674258	102.4264086	101.0404049	96.95381446	87.42082431	90.32186907	88.88524362	84.45045989
	102.2182158	102.1816169	102.1486943	102.2081184	102.0934832	102.1904519	101.7741906	101.4887584	96.18380799	89.98895745	91.56407468	91.38731011	87.4097575		102.6477629	102.6278682	102.6465392	102.5930584	102.56638	102.6211879	102.3758675	100.986738	96.93466217	87.46069107	90.35303519	88.94263887	84.49099345
	102.1629759	102.127442	102.09607	102.155678	102.0414049	102.1370408	101.726477	101.4331448	96.206292	90.0186981	91.59935407	91.42737368	87.45952766		102.5972722	102.5773421	102.5961235	102.5427652	102.5155293	102.5682171	102.3253976	100.9333218	96.91608646	87.50062735	90.38461302	89.00017733	84.53178408
	102.1076097	102.0732226	102.0434409	102.1032397	101.9893627	102.0837421	101.6790051	101.3774899	96.22944159	90.04887054	91.63517439	91.46706608	87.50986838		102.5467436	102.5267895	102.5456766	102.4924736	102.4646803	102.5153455	102.2749993	100.8801624	96.89809198	87.5406263	90.4166156	89.05785107	84.57283354
	102.0521214	102.0189623	101.9908051	102.0508013	101.9373555	102.0305542	101.6317675	101.3218213	96.25324108	90.07953621	91.6715498	91.50638738	87.56078544		102.4961779	102.4762097	102.4951984	102.4421819	102.4138334	102.4625723	102.2246734	100.827265	96.88068321	87.58068369	90.44905534	89.11564981	84.61414535
	101.996516	101.9646642	101.9381613	101.9983604	101.8853826	101.9774761	101.5847564	101.2661681	96.27767412	90.11075608	91.70849853	91.54534262	87.61228225		102.445576	102.425602	102.4446886	102.3918883	102.362989	102.4098969	102.1744205	100.7746342	96.86386444	87.62079801	90.48194383	89.17356099	84.65572464
	101.9407987	101.9103308	101.8855083	101.9459149	101.8334433	101.9245071	101.5379644	101.2105606	96.30272393	90.14259008	91.7460425	91.5839421	87.66435988		102.3949386	102.374966	102.3941469	102.341591	102.3121478	102.3573182	102.1242413	100.7222739	96.84763968	87.66097073	90.51529174	89.23157	84.69757795
	101.884975	101.8559641	101.8328451	101.8934629	101.7815371	101.8716474	101.4913835	101.1550296	96.32837357	90.17509658	91.7842068	91.62220137	87.71701719		102.3442665	102.3243012	102.3435728	102.2912881	102.2613106	102.3048349	102.0741364	100.670187	96.83201262	87.7012063	90.54910871	89.28966048	84.73971311
	101.8290511	101.801566	101.7801713	101.8410025	101.7296636	101.8188971	101.4450064	101.0996064	96.35460625	90.20833189	91.8230191	91.66014124	87.77025087		102.2935603	102.2736071	102.292966	102.2409778	102.2104783	102.2524456	102.0241065	100.6183757	96.81698658	87.74151227	90.58340323	89.34781454	84.78213898
	101.7730333	101.7471376	101.7274867	101.7885322	101.6778226	101.7662571	101.3988255	101.044322	96.38140556	90.24234975	91.86250895	91.69778745	87.82405561		102.2428205	102.2228837	102.2423261	102.1906584	102.159652	102.2001485	101.974152	100.5668413	96.80256442	87.78189918	90.61818259	89.40601317	84.82486528
	101.7169283	101.69268	101.6747912	101.7360505	101.626014	101.7137282	101.3528337	100.9892068	96.40875577	90.27720095	91.902707	91.73517039	87.87842417		102.1920475	102.1721308	102.1916529	102.1403283	102.1088329	102.1479418	101.9242735	100.5155842	96.78874852	87.82238054	90.6534528	89.46423653	84.86790239
	101.6607432	101.6381937	101.6220852	101.683556	101.5742377	101.6613116	101.3070241	100.9342905	96.43664208	90.3129329	91.94364423	91.77232455	87.93334757		102.1412416	102.1213486	102.1409461	102.0899859	102.0580222	102.0958234	101.8744712	100.4646042	96.77554071	87.86297267	90.68921859	89.52246437	84.91126117
	101.6044852	101.5836793	101.5693693	101.6310478	101.5224936	101.6090085	101.2613902	100.8796014	96.46505083	90.34958933	91.98535109	91.80928797	87.98881521		102.0904031	102.0705372	102.0902055	102.0396298	102.0072213	102.0437914	101.8247453	100.4138999	96.76294227	87.90369454	90.72548343	89.58067632	84.9549528
	101.5481617	101.5291371	101.5166441	101.5785249	101.4707819	101.5568201	101.2159256	100.8251663	96.49396969	90.38721003	92.02785671	91.84610152	88.04481496		102.039532	102.0196971	102.0394312	101.9892589	101.9564316	101.9918435	101.7750961	100.3634693	96.75095387	87.94456759	90.76224955	89.63885232	84.99898864
	101.4917804	101.4745671	101.4639107	101.5259867	101.4191025	101.5047476	101.1706244	100.7710104	96.52338782	90.42583064	92.07118806	91.88280815	88.1013334		101.9886285	101.9688291	101.9886233	101.9388719	101.9056544	101.9399777	101.7255236	100.3133094	96.73957557	87.9856155	90.79951801	89.69697286	85.04338014
	101.4353491	101.4199696	101.4111702	101.4734326	101.3674555	101.4527918	101.1254808	100.717157	96.55329591	90.46548258	92.11536927	91.91945208	88.15835599		101.9376927	101.9179338	101.9377818	101.8884681	101.8548909	101.8881918	101.6760276	100.2634165	96.72880682	88.02686395	90.83728884	89.75501931	85.08813876
	101.3788753	101.3653449	101.3584237	101.4208623	101.3158407	101.4009534	101.0804894	100.6636273	96.58368631	90.50619298	92.16042091	91.95607798	88.21586724		101.8867245	101.8670123	101.886907	101.8380468	101.8041423	101.836484	101.6266082	100.2137861	96.71864649	88.06834039	90.87556108	89.81297416	85.13327591
	101.322367	101.3106935	101.3056726	101.3682756	101.2642581	101.3492328	101.0356449	100.6104405	96.61455297	90.54798479	92.20635943	91.99273012	88.27385075		101.8357242	101.8160658	101.8359994	101.7876074	101.7534099	101.7848525	101.5772651	100.1644132	96.70909288	88.1100738	90.91433297	89.87082122	85.17880295
	101.2658318	101.2560161	101.2529182	101.3156726	101.2127075	101.2976301	100.9909423	100.5576138	96.64589138	90.59087685	92.25319667	92.02945156	88.3322894		101.7846918	101.7650955	101.7850594	101.7371496	101.7026945	101.7332955	101.5279982	100.1152917	96.70014377	88.1520944	90.95360208	89.92854574	85.22473115
	101.2092774	101.2013137	101.2001621	101.2630533	101.1611885	101.2461448	100.9463765	100.505162	96.67769853	90.63488414	92.30093953	92.06628335	88.3911655		101.7336276	101.7141029	101.7340876	101.6866732	101.651997	101.6818116	101.4788072	100.0664154	96.69179647	88.19443344	90.9933654	89.98613461	85.27107171
	101.1527112	101.1465876	101.1474055	101.2104182	101.1097006	101.1947762	100.9019427	100.4530983	96.70997271	90.6800181	92.34958972	92.10326388	88.45046094		101.682532	101.6630895	101.6830846	101.6361784	101.6013184	101.6303994	101.4296918	100.0177773	96.68404789	88.2371229	91.03361954	90.04357631	85.31783575
	101.0961406	101.0918399	101.0946499	101.1577677	101.0582432	101.1435231	100.8576358	100.4014338	96.74271335	90.72628689	92.39914369	92.14042813	88.51015735		101.6314052	101.612057	101.6320511	101.5856654	101.5506594	101.5790579	101.3806519	99.96937015	96.67689462	88.2801953	91.07436081	90.10086106	85.36503436
	101.0395728	101.0370727	101.0418967	101.1051024	101.0068157	101.0923838	100.8134509	100.3501778	96.77592081	90.77369592	92.44959266	92.17780724	88.57023617		101.580248	101.5610069	101.5809879	101.5351346	101.5000205	101.527786	101.3316872	99.92118635	96.670333	88.32368341	91.11558533	90.15798069	85.41267855
	100.9830146	100.9822888	100.9891472	101.0524229	100.955417	101.0413563	100.769383	100.2993384	96.80959617	90.8222482	92.5009228	92.21542796	88.63067885		101.5290608	101.5099409	101.5298957	101.4845865	101.4494025	101.4765827	101.2827975	99.87321801	96.66435923	88.36762002	91.15728916	90.21492871	85.46077922
	100.9264728	100.9274918	100.9364027	100.9997303	100.9040462	100.990438	100.7254269	100.2489218	96.84374094	90.8719449	92.55311551	92.25331238	88.69146688		101.4778445	101.4588606	101.4787754	101.4340219	101.398806	101.4254474	101.2339826	99.82545708	96.65896942	88.41203767	91.19946829	90.27170018	85.50934719
	100.8699538	100.8726854	100.8836644	100.9470255	100.852702	100.9396262	100.6815774	100.1989334	96.87835681	90.92278584	92.60614788	92.2914777	88.75258195		101.4265999	101.4077677	101.4276279	101.3834417	101.3482317	101.3743793	101.1852421	99.77789545	96.6541597	88.45696843	91.24211878	90.32829165	85.55839307
	100.8134638	100.8178742	100.8309335	100.8943095	100.8013832	100.8889176	100.6378289	100.1493775	96.9134454	90.97476999	92.65999317	92.32993614	88.81400606		101.375328	101.3566635	101.3764541	101.332847	101.2976802	101.3233777	101.1365758	99.73052498	96.6499263	88.50244365	91.28523669	90.3847011	85.60792721
	100.7570088	100.763063	100.778211	100.8415836	100.7500883	100.8383087	100.5941759	100.1002575	96.94900801	91.02789595	92.71462141	92.36869498	88.87572168		101.3240296	101.3055496	101.3252549	101.2822391	101.2471524	101.2724419	101.0879835	99.68333753	96.64626556	88.5484937	91.32881816	90.44092783	85.65795959
	100.7005945	100.7082572	100.725498	100.788849	100.698816	100.7877958	100.5506124	100.0515763	96.98504536	91.08216244	92.77000008	92.40775669	88.9377122		101.2727059	101.2544273	101.2740315	101.2316193	101.1966492	101.221571	101.0394645	99.63632508	96.64317409	88.59514775	91.37285935	90.49697235	85.70849968
	100.6442263	100.6534628	100.6727954	100.7361071	100.6475646	100.737375	100.5071326	100.0033364	97.02155735	91.13756872	92.8260948	92.44711923	88.99996103		101.221358	101.2032977	101.2227849	101.1809893	101.1461716	101.1707644	100.9910186	99.58947969	96.64064868	88.6424335	91.41735642	90.5528363	85.7595563
	100.5879095	100.5986859	100.6201042	100.6833594	100.5963327	100.6870421	100.4637301	99.9555399	97.05854292	91.19411489	92.88287007	92.48677641	89.06245284		101.1699869	101.152162	101.1715161	101.1303508	101.0957208	101.1200209	100.942645	99.54279356	96.63868643	88.690377	91.46230548	90.60852238	85.81113747
	100.5316492	100.543933	100.5674254	100.6306074	100.5451189	100.6367929	100.4203984	99.90818881	97.09599981	91.25180222	92.94028998	92.52671834	89.12517327		101.1185938	101.1010213	101.1202265	101.0797057	101.0452979	101.0693396	100.8943431	99.49625903	96.63728468	88.73900242	91.50770254	90.66403423	85.86325022
	100.4754504	100.4892108	100.5147598	100.5778527	100.4939217	100.5866231	100.3771311	99.86128498	97.13392446	91.31063331	92.99831896	92.566932	89.18810905		101.0671799	101.0498764	101.0689171	101.0290562	100.9949044	101.0187193	100.846112	99.44986857	96.63644104	88.78833184	91.55354344	90.71937636	85.91590043
	100.4193176	100.4345263	100.4621084	100.5250971	100.44274	100.5365284	100.3339211	99.81483025	97.17231189	91.37061219	93.05692238	92.60740179	89.2512481		101.0157462	100.9987282	101.0175895	100.9784046	100.9445416	100.9681588	100.7979508	99.40361481	96.63615332	88.83838511	91.5998238	90.77455406	85.96909264
	100.3632557	100.3798863	100.4094722	100.4723421	100.3915726	100.4865045	100.2907616	99.76882638	97.21115561	91.4317443	93.11606724	92.64811027	89.31457966		100.964294	100.9475775	100.9662448	100.9277533	100.8942109	100.9176568	100.7498583	99.35749047	96.63641952	88.8891797	91.64653894	90.82957333	86.02282995
	100.3072692	100.3252978	100.3568522	100.4195897	100.3404187	100.4365472	100.2476453	99.72327509	97.25044762	91.49403638	93.17572264	92.68903877	89.37809438		100.9128245	100.8964251	100.9148847	100.8771049	100.8439139	100.8672117	100.7018334	99.31148841	96.63723773	88.94073059	91.69368383	90.88444076	86.07711378
	100.2513624	100.2707675	100.3042495	100.3668416	100.2892777	100.3866523	100.2045648	99.67817795	97.29017834	91.55749627	93.2358603	92.73016809	89.44178441		100.8613388	100.8452718	100.8635105	100.8264623	100.7936518	100.8168223	100.6538747	99.26560154	96.63860606	88.9930502	91.74125304	90.93916346	86.13194384
	100.1955399	100.2163021	100.2516653	100.3140998	100.2381493	100.3368158	100.1615127	99.63353633	97.33033669	91.62213258	93.29645483	92.77147923	89.50564339		100.8098383	100.7941184	100.8121238	100.7758282	100.7434262	100.7664869	100.6059808	99.21982288	96.64052258	89.04614834	91.78924067	90.99374892	86.18731798
	100.1398061	100.1619078	100.199101	100.2613661	100.1870335	100.2870338	100.1184811	99.58935121	97.37091009	91.6879543	93.35748408	92.812954	89.56966644		100.7583241	100.7429657	100.7607261	100.7252058	100.693238	100.716204	100.5581503	99.17414548	96.6429852	89.10003226	91.83764032	91.04820495	86.24323213
	100.0841653	100.1075908	100.146558	100.2086427	100.1359306	100.2373026	100.0754624	99.5456231	97.41188458	91.75497035	93.41892917	92.85457565	89.63385016		100.7067977	100.6918146	100.7093192	100.6745979	100.6430885	100.6659723	100.5103817	99.12856248	96.6459916	89.15470665	91.88644505	91.10253952	86.29968023
	100.028622	100.0533565	100.094038	100.1559314	100.0848414	100.1876187	100.0324484	99.50235183	97.45324489	91.82318901	93.48077462	92.89632946	89.69819252		100.6552604	100.6406661	100.6579047	100.6240077	100.5929785	100.6157903	100.4626735	99.08306704	96.64953911	89.21017376	91.93564736	91.15676066	86.35665427
	99.97318068	99.99921006	100.0415427	100.1032344	100.0337669	100.1379788	99.9894313	99.45953635	97.49497454	91.89261742	93.54300822	92.93820316	89.76269286		100.6037137	100.5895213	100.6064841	100.5734381	100.5429086	100.5656567	100.4150242	99.03765241	96.65362463	89.26643348	91.98523918	91.21087628	86.41414426
	99.91784573	99.94515628	99.98907421	100.0505537	99.98270852	100.0883799	99.94640282	99.41717461	97.53705602	91.96326091	93.60562093	92.98018741	89.82735178		100.5521592	100.5383813	100.5550592	100.5228923	100.4928794	100.5155701	100.3674324	98.99231191	96.65824457	89.32348355	92.03521181	91.26489407	86.47213826
	99.86262169	99.89119929	99.93663456	99.99789165	99.931668	100.0388189	99.90335486	99.37526327	97.57947087	92.03512248	93.66860656	93.02227608	89.89217104		100.5005985	100.4872474	100.5036316	100.4723731	100.4428909	100.4655295	100.3198966	98.94703898	96.66339472	89.38131969	92.08555596	91.31882137	86.53062251
	99.80751308	99.83734277	99.88422612	99.94525031	99.88064739	99.98929345	99.86027926	99.33379762	97.62219987	92.10820221	93.73196152	93.06446643	89.95715339		100.4490334	100.4361209	100.4522029	100.4218832	100.3929434	100.4155337	100.2724157	98.90182716	96.66907024	89.43993581	92.13626174	91.37266499	86.58958146
	99.75252446	99.7835899	99.83185141	99.89263198	99.82964906	99.93980096	99.81716794	99.29277132	97.66522317	92.18249675	93.79568436	93.10675928	90.02230241		100.3974655	100.3850033	100.4007749	100.3714253	100.3430364	100.3655818	100.2249883	98.8566702	96.67526557	89.49932425	92.18731864	91.42643114	86.6489979
	99.69766042	99.72994338	99.77951315	99.84003898	99.7786756	99.89033926	99.77401292	99.25217631	97.70852044	92.25799885	93.85977536	93.14915898	90.08762228		100.3458969	100.3338961	100.349349	100.3210017	100.2931697	100.3156727	100.1776133	98.81156202	96.68197438	89.55947598	92.23871553	91.48012528	86.70885311
	99.64292552	99.67640544	99.72721419	99.78747365	99.72772983	99.84090638	99.73080643	99.21200264	97.75207103	92.33469699	93.92423607	93.19167332	90.15311764		100.2943293	100.282801	100.297927	100.2706147	100.2433426	100.2658057	100.1302896	98.76649679	96.68918956	89.62038082	92.29044073	91.53375202	86.76912694
	99.58832432	99.6229779	99.67495759	99.73493844	99.6768147	99.79150052	99.68754091	99.1722384	97.79585408	92.41257511	93.98906879	93.23431333	90.21879325		100.242765	100.2317194	100.2465104	100.2202661	100.1935545	100.2159799	100.0830164	98.72146896	96.69690317	89.68202769	92.34248194	91.58731508	86.82979806
	99.53386134	99.56966221	99.62274652	99.68243581	99.62593329	99.74212003	99.64420918	99.13286965	97.83984867	92.49161245	94.05427607	93.27709297	90.28465384		100.1912058	100.1806532	100.1951007	100.1699577	100.1438045	100.1661945	100.0357926	98.6764733	96.70510644	89.74440478	92.39482634	91.64081721	86.890844
	99.47954102	99.51645952	99.57058431	99.62996831	99.57508872	99.69276347	99.60080443	99.09388037	97.88403396	92.57178343	94.11986019	93.32002879	90.35070385		100.1396538	100.1296039	100.1436997	100.1196908	100.0940919	100.1164486	99.98861748	98.63150488	96.71378978	89.80749975	92.44746056	91.69426018	86.9522414
	99.42536774	99.46337071	99.51847439	99.57753853	99.5242841	99.64342949	99.55732035	99.05525251	97.92838925	92.65305779	94.18582276	93.36313946	90.41694731		100.0881112	100.0785733	100.0923087	100.0694666	100.0444157	100.0667416	99.94149012	98.58655919	96.72294273	89.8712999	92.50037073	91.74764477	87.01396615
	99.37134573	99.41039649	99.46642026	99.52514912	99.47352251	99.59411688	99.51375118	99.01696597	97.97289408	92.7354007	94.25216417	93.40644528	90.48338768		100.0365801	100.0275629	100.0409296	100.0192859	99.9947751	100.0170725	99.89440971	98.54163206	96.73255402	89.93579232	92.5535425	91.80097081	87.07599352
	99.31747912	99.35753745	99.4144255	99.4728028	99.42280689	99.54482448	99.47009182	98.97899876	98.01752835	92.81877307	94.31888327	93.44996761	90.55002761		99.98506252	99.97657431	99.98956385	99.96914924	99.94516919	99.96744056	99.84737541	98.4967197	96.74261156	90.00096397	92.60696111	91.85423723	87.13829838
	99.26377184	99.30479411	99.36249373	99.42050233	99.37214006	99.49555123	99.42633782	98.94132704	98.06227228	92.90313195	94.38597699	93.49372831	90.61686881		99.93356066	99.9256091	99.93821313	99.91905701	99.8955972	99.91784488	99.80038632	98.45181873	96.75310249	90.06680181	92.66061139	91.9074421	87.20085528
	99.21022764	99.25216703	99.31062858	99.36825052	99.32152463	99.44629607	99.3824855	98.90392532	98.10710652	92.98843097	94.45344005	93.53774914	90.68391188		99.88207658	99.87466869	99.88687913	99.86900929	99.84605841	99.86828459	99.75344152	98.40692614	96.76401313	90.13329283	92.71447786	91.96058279	87.26363869
	99.15685004	99.1996568	99.25883366	99.31605021	99.27096298	99.39705797	99.33853195	98.86676664	98.15201213	93.07462091	94.52126472	93.58205119	90.7511563		99.83061238	99.82375447	99.83556358	99.81900594	99.79655219	99.81875882	99.70653998	98.36203927	96.77532912	90.20042409	92.76854474	92.01365603	87.32662308
	99.10364235	99.14726418	99.20711253	99.26390429	99.22045726	99.34783587	99.29447505	98.82982271	98.19697053	93.16165031	94.5894407	93.6266543	90.81860026		99.77917012	99.77286774	99.78426824	99.76904664	99.74707798	99.76926671	99.65968063	98.31715585	96.78703534	90.26818269	92.82279606	92.06665804	87.3897831
	99.05060759	99.09499005	99.1554687	99.21181568	99.17000935	99.29862867	99.25031346	98.79306422	98.24196354	93.24946605	94.657955	93.67157656	90.88624073		99.72775188	99.72200971	99.73299489	99.71913086	99.69763531	99.71980744	99.61286228	98.27227389	96.79911604	90.33655581	92.87721567	92.11958465	87.4530937
	98.99774852	99.04283553	99.10390556	99.15978728	99.11962085	99.24943524	99.20604666	98.75646099	98.28697323	93.33801403	94.72679194	93.71683385	90.95407335		99.67635969	99.67118153	99.68174539	99.66925793	99.64822378	99.67038025	99.56608366	98.22739174	96.81155482	90.40553064	92.93178734	92.17243145	87.51653023
	98.94506762	98.99080194	99.05242643	99.10782205	99.06929308	99.20025436	99.16167482	98.71998227	98.33198192	93.42723981	94.79593319	93.76243942	91.02209247		99.62499561	99.62038427	99.63052158	99.61942705	99.59884306	99.62098445	99.51934342	98.18250803	96.82433472	90.47509429	92.98649485	92.22519389	87.58006863
	98.89256708	98.93889087	99.00103444	99.05592288	99.01902712	99.15108474	99.11719884	98.68359697	98.37697202	93.51708918	94.86535788	93.80840359	91.09029116		99.57366169	99.56961895	99.57932536	99.56963726	99.54949286	99.57161946	99.47264013	98.13762165	96.83743824	90.54523379	93.04132201	92.27786738	87.64368546
	98.84024879	98.88710413	98.94973261	99.00409268	98.96882379	99.10192502	99.0726202	98.64727389	98.42192598	93.60750872	94.93504281	93.85473353	91.15866128		99.52235998	99.5188865	99.52815862	99.51988751	99.50017291	99.52228484	99.42597228	98.09273174	96.85084742	90.61593599	93.09625278	92.33044745	87.70735806
	98.78811435	98.83544382	98.89852375	98.95233432	98.91868368	99.05277376	99.02794094	98.61098194	98.46682608	93.69844632	95.00496266	93.90143309	91.22719353		99.47109255	99.46818785	99.47702326	99.47017667	99.45088297	99.47298026	99.37933831	98.04783767	96.8645439	90.68718745	93.15127129	92.38292976	87.7710646
	98.73616507	98.78391223	98.84741053	98.90065062	98.86860719	99.00362942	98.9831635	98.57469044	98.51165438	93.78985155	95.07509032	93.94850285	91.29587755		99.41986146	99.41752386	99.42592118	99.4205035	99.40162278	99.42370557	99.33273662	98.00293904	96.87850899	90.75897441	93.20636196	92.43531026	87.83478419
	98.68440197	98.73251189	98.79639538	98.84904433	98.81859457	98.95449043	98.93829068	98.53836922	98.55639251	93.88167601	95.14539721	93.99594007	91.364702		99.36866882	99.3668954	99.37485426	99.37086672	99.35239206	99.37446076	99.28616557	97.95803566	96.89272373	90.83128268	93.26150952	92.48758516	87.89849693
	98.63282583	98.6812455	98.74548056	98.79751814	98.76864596	98.90535516	98.89332547	98.50198888	98.60102158	93.97387355	95.21585366	94.04373897	91.43365464		99.3175167	99.31630332	99.32382433	99.32126499	99.30319049	99.32524597	99.23962354	97.91312757	96.907169	90.90409759	93.3166991	92.53975104	87.962184
	98.58143716	98.63011588	98.69466814	98.74607466	98.71876141	98.85622195	98.84827099	98.46552095	98.645522	94.06640044	95.28642935	94.09189091	91.50272241		99.26640723	99.26574845	99.2728332	99.2716969	99.25401774	99.27606149	99.19310888	97.86821503	96.92182558	90.97740391	93.37191623	92.59180482	88.02582766
	98.53023624	98.57912598	98.64395995	98.69471641	98.66894093	98.80708913	98.80313035	98.42893799	98.6898734	94.15921538	95.35709369	94.14038472	91.57189155		99.21534251	99.21523165	99.22188264	99.22216104	99.20487339	99.22690773	99.14661999	97.82329852	96.93667424	91.05118582	93.42714697	92.6437438	88.08941133
	98.47922314	98.52827876	98.59335766	98.6434458	98.61918455	98.75795507	98.7579066	98.39221376	98.73405448	94.25227945	95.42781635	94.18920718	91.64114776		99.16432463	99.16475379	99.17097434	99.17265594	99.15575702	99.17778521	99.10015528	97.77837879	96.95169581	91.12542685	93.48237786	92.69556562	88.15291959
	98.42839777	98.47757719	98.54286273	98.59226512	98.56949234	98.70881819	98.71260256	98.35532328	98.77804294	94.34555605	95.49856762	94.23834339	91.71047634		99.11335567	99.11431576	99.12010995	99.12318015	99.10666814	99.12869452	99.0537132	97.73345679	96.96687129	91.20010984	93.537596	92.74726828	88.2163382
	98.37775985	98.42702418	98.49247643	98.54117657	98.51986446	98.65967697	98.66722091	98.31824291	98.82181542	94.43901063	95.5693189	94.28777733	91.77986231		99.06243768	99.06391848	99.06929105	99.07373219	99.05760626	99.07963631	99.00729227	97.68853377	96.9821819	91.27521697	93.59278909	92.79885005	88.27965411
	98.32730897	98.37662253	98.44219989	98.49018222	98.47030117	98.61053003	98.62176398	98.2809504	98.86534746	94.53261051	95.64004312	94.33749239	91.8492905		99.01157266	99.01356289	99.01851917	99.02431062	99.00857084	99.03061124	98.96089103	97.64361123	96.99760918	91.35072968	93.64794542	92.85030949	88.34285545
	98.27704462	98.32637485	98.39203405	98.439284	98.42080289	98.56137611	98.57623374	98.24342493	98.90861347	94.62632453	95.7107151	94.38747187	91.91874569		98.96076255	98.96324998	98.96779578	98.97491399	98.95956135	98.98161995	98.91450809	97.59869091	97.01313501	91.42662875	93.70305391	92.90164537	88.40593153
	98.22696619	98.27628358	98.34197972	98.38848374	98.37137019	98.51221414	98.53063178	98.20564708	98.9515868	94.7201228	95.78131197	94.43769957	91.98821272		98.91000922	98.91298074	98.91712228	98.92554093	98.91057727	98.93266306	98.86814213	97.55377486	97.02874173	91.50289428	93.75810411	92.95285663	88.46887279
	98.17707302	98.22635084	98.29203761	98.33778314	98.32200383	98.46304322	98.48495935	98.16759889	98.99423977	94.81397629	95.8518134	94.48816026	92.0576766		98.85931446	98.8627562	98.86650004	98.87619008	98.86161812	98.88374108	98.82179185	97.50886536	97.04441211	91.57950571	93.81308623	93.00394231	88.5316708
	98.12736439	98.17657852	98.24220828	98.28718379	98.27270477	98.41386268	98.43921743	98.12926379	99.03654379	94.90785656	95.92220191	94.53884018	92.12712266		98.80867995	98.81257742	98.81593039	98.8268602	98.81268345	98.83485448	98.77545602	97.46396493	97.06012944	91.65644187	93.86799115	93.05490153	88.59431819
	98.07783957	98.12696813	98.19249224	98.23668716	98.22347412	98.36467209	98.39340676	98.09062659	99.07846944	95.00173539	95.99246306	94.58972742	92.19653663		98.75810728	98.76244547	98.7654146	98.77755008	98.76377286	98.78600358	98.72913347	97.41907634	97.07587755	91.73368102	93.92281038	93.10573344	88.65680866
	98.02849781	98.07752083	98.14288992	98.1862946	98.17431323	98.31547126	98.34752786	98.05167348	99.11998668	95.09558452	96.06258552	94.64081233	92.26590478		98.70759792	98.71236143	98.71495393	98.72825867	98.71488604	98.73718861	98.68282306	97.37420257	97.09164078	91.81120091	93.97753617	93.15643714	88.7191369
	97.97933838	98.02823744	98.09340167	98.13600738	98.1252236	98.26626027	98.30158113	98.01239194	99.16106499	95.18937538	96.1325612	94.69208776	92.335214		98.65715323	98.66232639	98.66454962	98.678985	98.66602275	98.68840967	98.63652374	97.32934676	97.10740403	91.8889788	94.03216142	93.20701166	88.78129855
	97.93036052	97.97911836	98.04402785	98.08582666	98.07620689	98.21703945	98.25556691	97.97277075	99.2016736	95.28307885	96.20238519	94.74354927	92.40445184		98.60677444	98.61234145	98.61420289	98.62972823	98.61718286	98.63966674	98.59023448	97.28451221	97.12315273	91.96699158	94.08667972	93.25745594	88.84329015
	97.88156353	97.93016361	97.99476875	98.03575353	98.02726492	98.1678094	98.20948558	97.93279995	99.24178168	95.3766651	96.27205564	94.7951953	92.47360666		98.55646269	98.56240767	98.56391493	98.58048768	98.56836631	98.59095971	98.54395432	97.23970234	97.13887282	92.04521575	94.1410854	93.30776875	88.90510912
	97.8329467	97.88137284	97.94562469	97.985789	97.97839961	98.11857098	98.16333762	97.8924708	99.28135855	95.47010346	96.34157365	94.84702714	92.54266756		98.506219	98.51252614	98.51368693	98.53126282	98.51957314	98.54228835	98.49768237	97.19492065	97.15455075	92.12362755	94.19537348	93.3579487	88.96675365
	97.78450933	97.83274533	97.89659596	97.93593401	97.929613	98.0693253	98.11712376	97.85177576	99.32037394	95.56336235	96.41094302	94.89904893	92.61162448		98.45604428	98.4626979	98.46352008	98.48205328	98.47080352	98.49365239	98.45141782	97.15017067	97.17017344	92.202203	94.2495397	93.4079942	89.02822269
	97.73625076	97.78428	97.84768288	97.88618947	97.88090718	98.0200737	98.07084501	97.81070846	99.3587982	95.65640926	96.48016993	94.95126754	92.68046817		98.40593937	98.41292397	98.41341554	98.43285883	98.42205769	98.44505148	98.40515994	97.10545597	97.18572827	92.28091794	94.30358055	93.45790343	89.0895159
	97.68817029	97.73597547	97.79888579	97.83655621	97.83228427	97.97081774	98.0245028	97.76926374	99.39660249	95.74921075	96.54926263	95.00369233	92.74919016		98.355905	98.36320533	98.36337447	98.38367946	98.37333597	98.39648526	98.35890809	97.06078007	97.20120304	92.35974813	94.35749323	93.50767436	89.15063357
	97.64026723	97.68783006	97.75020503	97.78703506	97.7837464	97.92155919	97.97809899	97.72743755	99.43375895	95.84173254	96.61823104	95.05633496	92.81778279		98.30594184	98.31354295	98.31339799	98.33451529	98.3246388	98.34795337	98.31266175	97.01614645	97.21658593	92.43866928	94.41127567	93.5573047	89.21157656
	97.59254087	97.63984183	97.70164099	97.73762678	97.73529568	97.87229998	97.93163593	97.68522703	99.47024093	95.9339396	96.68708631	95.10920902	92.88623909		98.25605052	98.26393772	98.26348722	98.28536664	98.27596667	98.29945546	98.26642051	96.97155852	97.23186554	92.51765712	94.46492656	93.60679193	89.27234628
	97.54499044	97.59200866	97.65319406	97.68833214	97.68693416	97.82304221	97.88511654	97.6426305	99.50602308	96.02579632	96.75584043	95.16232969	92.95455276		98.20623159	98.21439052	98.21364321	98.23623398	98.22732018	98.25099122	98.22018411	96.92701958	97.2470308	92.59668742	94.51844526	93.65613327	89.33294458
	97.49761513	97.54432823	97.60486465	97.63915187	97.63866379	97.7737881	97.83854423	97.5996474	99.54108145	96.11726665	96.82450572	95.21571335	93.02271809		98.15648559	98.16490215	98.163867	98.18711794	98.17869995	98.20256038	98.17395243	96.88253282	97.26207101	92.67573609	94.57183186	93.70532574	89.39337376
	97.45041404	97.49679812	97.55665319	97.59008672	97.59048643	97.72453998	97.791923	97.55627841	99.57539361	96.20831431	96.89309444	95.26937717	93.09072989		98.106813	98.11547339	98.11415956	98.13801933	98.13010671	98.15416277	98.12772549	96.83810129	97.27697581	92.75477918	94.62508712	93.7543661	89.45363643
	97.4033862	97.44941583	97.5085601	97.54113739	97.54240381	97.67530026	97.74525736	97.51252535	99.60893864	96.29890298	96.96161833	95.3233387	93.15858337		98.05721429	98.06610494	98.06452182	98.08893909	98.08154121	98.10579826	98.08150351	96.7937279	97.29173519	92.83379296	94.67821242	93.80325096	89.51373552
	97.35653051	97.40217884	97.46058582	97.49230458	97.4944175	97.6260714	97.69855235	97.46839127	99.64169715	96.38899659	97.03008826	95.3776154	93.22627415		98.00768991	98.01679749	98.01495462	98.03987831	98.03300428	98.05746681	98.03528685	96.74941544	97.30633946	92.91275392	94.73120975	93.85197671	89.57367418
	97.30984577	97.35508461	97.41273074	97.443589	97.44652892	97.57685592	97.65181346	97.4238804	99.67365128	96.47855946	97.0985139	95.43222432	93.29379815		97.95824029	97.96755165	97.96545876	97.9908382	97.98449678	98.00916846	97.98907607	96.70516653	97.32077932	92.9916388	94.78408164	93.90053965	89.63345574
	97.26333062	97.30813069	97.36499526	97.39499132	97.39873933	97.52765633	97.60504658	97.37899819	99.7047846	96.56755661	97.16690338	95.48718163	93.36115158		97.90886584	97.918368	97.91603494	97.9418201	97.93601965	97.96090329	97.94287189	96.66098366	97.33504581	93.07042468	94.83683108	93.94893594	89.69308366
	97.21698358	97.26131469	97.3173797	97.34651219	97.35104978	97.47847514	97.55825795	97.33375131	99.73508202	96.65595398	97.23526311	95.54250234	93.42833094		97.85956694	97.86924708	97.86668379	97.89282546	97.88757386	97.91267145	97.89667522	96.61686916	97.34913033	93.14908894	94.88946147	93.99716171	89.75256145
	97.17080299	97.21463437	97.26988438	97.29815226	97.30346118	97.42931487	97.51145405	97.28814765	99.76452973	96.74371866	97.30359763	95.59819994	93.49533301		97.81034395	97.82018937	97.81740585	97.84385584	97.83916044	97.86447311	97.85048712	96.57282523	97.36302468	93.22760931	94.94197655	94.04521305	89.81189264
	97.12478704	97.16808762	97.22250952	97.24991212	97.25597423	97.38017797	97.46464153	97.24219628	99.79311502	96.83081914	97.37190951	95.65428616	93.56215489		97.76119721	97.77119534	97.7682016	97.79491288	97.79078046	97.81630849	97.80430885	96.52885394	97.37672104	93.3059639	94.99438026	94.09308613	89.87108073
	97.07893374	97.12167249	97.17525528	97.20179234	97.20858948	97.33106688	97.41782714	97.19590749	99.82082616	96.91722549	97.44019937	95.71077075	93.62879409		97.712127	97.72226542	97.71907143	97.74599831	97.74243507	97.76817779	97.75814178	96.48495722	97.39021198	93.38413123	95.04667671	94.14077718	89.93012915
	97.03324094	97.07538724	97.12812174	97.15379344	97.16130731	97.281984	97.37101762	97.14929273	99.84765227	97.00290963	97.50846593	95.76766131	93.69524856		97.66313358	97.67340002	97.67001566	97.69711393	97.69412545	97.72008121	97.71198745	96.44113687	97.40349047	93.46209021	95.09887003	94.18828259	89.98904122
	96.98770633	97.02923032	97.0811089	97.1059159	97.11412793	97.23293168	97.32421961	97.10236459	99.87358313	97.08784551	97.57670616	95.82496321	93.76151683		97.61421714	97.62459952	97.62103453	97.64826159	97.64585286	97.6720189	97.66584752	96.39739454	97.41654988	93.53982021	95.1509643	94.23559896	90.04782012
	96.94232743	96.98320035	97.03421666	97.05816011	97.06705145	97.1839122	97.27743958	97.05513675	99.89860909	97.17200926	97.64491551	95.88267951	93.82759815		97.56537782	97.5758643	97.57212824	97.59944322	97.59761859	97.62399101	97.61972376	96.35373177	97.42938398	93.61730107	95.20296346	94.28272313	90.10646886
	96.89710162	96.93729618	96.98744482	97.01052643	97.02007783	97.13492784	97.23068376	97.00762399	99.9227209	97.25537941	97.71308812	95.94081099	93.89349259		97.51661572	97.52719471	97.5232969	97.55066077	97.54942403	97.5759976	97.57361804	96.31014997	97.44198694	93.69451308	95.2548712	94.32965227	90.16499029
	96.85202613	96.89151683	96.94079308	96.96301513	96.97320696	97.0859808	97.18395805	96.95984209	99.94590961	97.33793701	97.78121717	95.99935621	93.95920122		97.46793085	97.47859111	97.4745406	97.50191624	97.50127056	97.52803871	97.52753231	96.2666504	97.45435328	93.77143709	95.30669085	94.37638392	90.22338705
	96.80709806	96.84586147	96.89426105	96.91562639	96.92643864	97.03707329	97.13726797	96.91180781	99.96816647	97.41966575	97.84929521	96.05831162	94.02472622		97.41932316	97.43005385	97.42585938	97.45321163	97.45315966	97.4801143	97.48146857	96.22323419	97.46647792	93.84805444	95.35842538	94.422916	90.28166162
	96.76231442	96.80032944	96.84784824	96.86836034	96.87977262	96.98820747	97.09061866	96.86353884	99.98948285	97.50055204	97.91731454	96.11767173	94.09007106		97.37079255	97.38158328	97.37725324	97.40454897	97.40509283	97.43222429	97.43542886	96.17990234	97.47835612	93.92434706	95.41007722	94.4692469	90.33981627
	96.71767209	96.7549202	96.80155408	96.82121701	96.8332086	96.93938549	97.0440148	96.81505374	100.0098502	97.58058512	97.98526752	96.17742932	94.15524055		97.32233885	97.33317976	97.32872216	97.3559303	97.3570716	97.38436854	97.38941525	96.13665567	97.48998349	94.00029749	95.46164831	94.51537551	90.39785311
	96.67316789	96.7096333	96.7553779	96.77419634	96.78674629	96.89060953	96.99746059	96.76637189	100.0292599	97.65975706	98.05314702	96.23757567	94.22024099		97.27396181	97.28484363	97.28026611	97.30735763	97.30909754	97.33654688	97.34342984	96.09349491	97.50135595	94.07588887	95.51314	94.56130121	90.4557741
	96.6287986	96.66446835	96.70931897	96.72729821	96.7403854	96.84188177	96.95095979	96.71751344	100.0477035	97.73806275	98.1209467	96.29810087	94.2850802		97.22566117	97.23657528	97.23188501	97.25883298	97.26117223	97.28875912	97.29747467	96.05042061	97.51246973	94.15110504	95.56455303	94.60702397	90.51358103
	96.58456092	96.61942501	96.66337649	96.68052241	96.69412567	96.7932044	96.90451565	96.66849923	100.0651725	97.81549992	98.18866137	96.35899411	94.34976758		97.17743658	97.18837508	97.18357879	97.21035833	97.21329727	97.24100506	97.2515518	96.00743319	97.52332139	94.2259305	95.61588751	94.65254428	90.57127562
	96.54045157	96.57450292	96.61754963	96.63386865	96.64796689	96.74457968	96.85813099	96.61935071	100.0816585	97.89206904	98.25628725	96.420244	94.41431409		97.12928769	97.14024339	97.13534738	97.16193561	97.16547424	97.19328451	97.20566322	95.96453294	97.53390774	94.30035053	95.66714298	94.69786324	90.62885946
	96.49646724	96.5297017	96.57183749	96.5873366	96.6019089	96.69600991	96.81180818	96.57008991	100.0971532	97.96777319	98.3238222	96.48183891	94.47873216		97.08121408	97.09218062	97.08719068	97.11356672	97.11770472	97.14559729	97.15981088	95.92171999	97.54422588	94.37435117	95.71831834	94.74298254	90.68633411
	96.45260465	96.48502088	96.52623917	96.54092586	96.55595163	96.64749746	96.7655492	96.52073934	100.1116483	98.04261802	98.39126587	96.54376732	94.54303566		97.03321535	97.04418714	97.03910861	97.06525351	97.06999028	97.09794327	97.11399666	95.87899438	97.55427317	94.44791927	95.76941195	94.78790446	90.74370104
	96.40886054	96.44045992	96.48075375	96.49463596	96.51009508	96.59904478	96.7193557	96.47132192	100.1251362	98.1166115	98.45861985	96.60601814	94.60723975		96.98529106	96.99626335	96.99110105	97.01699776	97.02233245	97.05032238	97.06822235	95.83635601	97.56404723	94.52104253	95.82042166	94.83263189	90.80096174
	96.36523171	96.39601812	96.43538031	96.44846644	96.46433935	96.55065441	96.67322898	96.42186089	100.1376092	98.18976378	98.52588767	96.66858105	94.67136065		96.93744078	96.94840964	96.94316791	96.96880118	96.97473272	97.0027346	97.02248965	95.7938047	97.57354594	94.59370952	95.87134484	94.8771683	90.85811766
	96.32171501	96.35169465	96.39011796	96.40241676	96.4186846	96.50232895	96.62717012	96.37237975	100.1490603	98.26208699	98.5930748	96.73144676	94.73541555		96.88966407	96.90062639	96.89530906	96.92066542	96.92719256	96.95518001	96.97680017	95.75134016	97.58276742	94.66590975	95.92217845	94.92151775	90.91517027
	96.27830736	96.30748851	96.34496583	96.35648642	96.37313112	96.45407114	96.58117998	96.32290213	100.1594828	98.33359498	98.66018853	96.79460732	94.7994223		96.84196051	96.85291399	96.84752439	96.87259204	96.87971339	96.90765876	96.93115539	95.70896203	97.59171002	94.73763362	95.97291916	94.9656849	90.97212103
	96.23500577	96.2633985	96.29992308	96.31067486	96.32767925	96.40588379	96.53525926	96.27345173	100.168871	98.40430314	98.72723787	96.85805635	94.86339918		96.79432969	96.80527278	96.79981377	96.82458253	96.83229657	96.8601711	96.88555668	95.6666699	97.60037235	94.80887249	96.02356335	95.00967497	91.02897142
	96.19180732	96.21942325	96.25498895	96.26498158	96.28232943	96.35776979	96.48940855	96.22405221	100.1772195	98.47422815	98.79423329	96.9217892	94.92736469		96.74677124	96.75770313	96.75217705	96.77663829	96.78494343	96.81271737	96.84000526	95.62446327	97.6087532	94.87961869	96.07410724	95.05349373	91.0857229
	96.14870919	96.17556117	96.2101627	96.21940604	96.23708215	96.30973214	96.44362841	96.1747271	100.1845239	98.54338773	98.8611865	96.9858031	94.99133725		96.69928478	96.71020536	96.70461409	96.72876066	96.73765524	96.76529801	96.79450223	95.58234164	97.61685161	94.94986548	96.12454692	95.09714752	91.14237691
	96.10570864	96.13181048	96.16544368	96.17394777	96.19193797	96.26177393	96.39791938	96.12549967	100.1907806	98.61180046	98.92811015	97.05009728	95.05533494		96.65186997	96.66277978	96.65712474	96.68095088	96.69043324	96.71791353	96.74904855	95.54030446	97.62466678	95.01960709	96.17487846	95.14064319	91.19893486
	96.06280304	96.0881692	96.12083129	96.12860632	96.14689748	96.21389829	96.35228207	96.07639284	100.195987	98.67948553	98.99501747	97.11467296	95.1193753		96.6045265	96.61542667	96.60970881	96.63321013	96.64327861	96.67056454	96.70364502	95.49835114	97.63219809	95.08883868	96.22509799	95.18398813	91.25539808
	96.01998985	96.04463519	96.07632499	96.08338126	96.10196129	96.16610844	96.30671714	96.02742909	100.2001415	98.74646261	99.061922	97.17953336	95.18347507		96.55725406	96.5681463	96.56236614	96.58553952	96.59619249	96.62325172	96.6582923	95.4564811	97.63944508	95.15755634	96.2752017	95.2271902	91.31176781
	95.97726659	96.00120613	96.03192433	96.03827223	96.05713001	96.11840762	96.26122541	95.97863032	100.2032434	98.81275168	99.12883714	97.24468357	95.24764999		96.51005238	96.52093889	96.51509654	96.53794007	96.54917598	96.57597582	96.6129909	95.41469372	97.64640737	95.22575704	96.32518594	95.27025778	91.36804515
	95.93463088	95.95787958	95.98762888	95.99327889	96.01240426	96.07079913	96.21580781	95.93001775	100.205293	98.87837288	99.19577587	97.31013048	95.31191469		96.46292121	96.47380463	96.46789984	96.49041277	96.50223014	96.52873767	96.56774116	95.37298835	97.65308469	95.29343858	96.37504728	95.31319966	91.42423102
	95.89208044	95.91465297	95.94343831	95.94840098	95.9677846	96.02328626	96.17046546	95.88161185	100.2062919	98.94334648	99.26275036	97.37588254	95.37628248		96.4158603	96.42674369	96.42077585	96.44295851	96.455356	96.48153812	96.52254329	95.33136432	97.65947679	95.3605996	96.42478251	95.35602511	91.48032615
	95.84961302	95.87152364	95.8993523	95.90363825	95.92327154	95.97587229	96.12519967	95.83343221	100.2062426	99.00769276	99.32977168	97.44194953	95.44076534		96.36886944	96.37975622	96.37372439	96.39557815	96.40855455	96.43437812	96.47739734	95.28982092	97.66558344	95.42723946	96.47438869	95.39874377	91.53633102
	95.80722646	95.82848889	95.85537059	95.85899052	95.87886556	95.92856048	96.08001193	95.78549747	100.2051487	99.07143203	99.39684946	97.50834232	95.50537378		96.32194839	96.33284233	96.32674529	96.3482725	96.36182672	96.38725862	96.43230322	95.2483574	97.67140434	95.49335826	96.52386314	95.44136565	91.59224583
	95.76491863	95.78554597	95.81149291	95.81445765	95.834567	95.88135403	96.03490395	95.73782523	100.2030148	99.13458463	99.46399166	97.57507254	95.57011688		96.27509698	96.28600209	96.27983837	96.30104232	96.31517342	96.34018063	96.38726071	95.20697293	97.67693915	95.55895673	96.57320352	95.4839011	91.64807049
	95.72268747	95.74269216	95.76771905	95.77003951	95.79037616	95.83425607	95.98987763	95.69043197	100.1998466	99.19717097	99.5312043	97.64215224	95.63500229		96.22831499	96.23923558	96.23300349	96.2538883	96.26859551	96.29314521	96.34226945	95.1656666	97.68218735	95.62403619	96.62240774	95.52636074	91.70380457
	95.68053094	95.69992476	95.72404876	95.72573603	95.74629319	95.78726963	95.94493506	95.64333296	100.1956507	99.25921158	99.59849136	97.70959358	95.70003627		96.18160227	96.19254282	96.18624051	96.20681113	96.22209379	96.24615345	96.29732897	95.12443743	97.68714829	95.68859851	96.67147402	95.56875543	91.75944735
	95.63844704	95.65724113	95.6804818	95.68154712	95.70231814	95.74039765	95.90007849	95.59654227	100.1904346	99.32072722	99.66585457	97.77740847	95.76522373		96.13495863	96.14592384	96.1395493	96.15981143	96.175669	96.19920648	96.2524387	95.08328429	97.69182108	95.75264603	96.72040083	95.61109619	91.8149977
	95.59643379	95.61463873	95.6370179	95.63747273	95.65845094	95.6936429	95.85531032	95.55007267	100.1842068	99.38173896	99.73329337	97.84560827	95.83056841		96.08838392	96.09937865	96.09292975	96.11288978	96.12932184	96.15230548	96.20759798	95.04220595	97.69620461	95.81618151	96.7691869	95.65339417	91.87045421
	95.55448922	95.57211514	95.59365674	95.59351278	95.61469141	95.64700802	95.81063307	95.50393558	100.1769765	99.4422683	99.80080486	97.91420342	95.89607291		96.041878	96.05290723	96.04638178	96.06604673	96.0830529	96.10545166	96.16280606	95.00120102	97.70029748	95.87920812	96.81783115	95.69566054	91.92581511
	95.51261138	95.52966807	95.55039797	95.5496672	95.57103921	95.60049549	95.76604937	95.45814113	100.1687536	99.50233724	99.86838384	97.98320322	95.96173883		95.99544076	96.00650957	95.99990532	96.01928279	96.03686271	96.05864631	96.11806215	94.96026795	97.70409799	95.94172935	96.86633268	95.73790646	91.98107833
	95.47079834	95.48729538	95.50724116	95.50593587	95.5274939	95.5541076	95.72156192	95.41269803	100.159549	99.56196842	99.93602284	98.05261553	96.02756694		95.9490721	95.96018566	95.95350032	95.97259842	95.99075172	96.01189075	96.0733654	94.91940501	97.70760412	96.00374897	96.91469072	95.78014295	92.03624149
	95.42904816	95.44499511	95.46418582	95.46231867	95.48405493	95.50784644	95.67717343	95.36761367	100.1493736	99.62118521	100.0037122	98.12244663	96.09355726		95.90277193	95.91393547	95.90716674	95.92599404	95.94472028	95.96518636	96.02871496	94.87861031	97.71081353	96.06527103	96.96290458	95.82238087	92.09130199
	95.38735893	95.40276547	95.42123138	95.41881538	95.44072164	95.46171392	95.63288663	95.32289407	100.1382394	99.68001172	100.0714404	98.19270102	96.1597092		95.85654021	95.86775899	95.86090457	95.87947005	95.89876861	95.91853458	95.98410994	94.83788175	97.71372353	96.12629983	97.01097358	95.86463079	92.14625701
	95.34572871	95.36060484	95.37837719	95.37542578	95.39749325	95.41571175	95.58870415	95.27854391	100.1261584	99.73847291	100.1391938	98.26338136	96.22602166		95.81037693	95.82165619	95.8147138	95.83302676	95.85289687	95.8719369	95.93954948	94.79721701	97.7163311	96.18683986	97.058897	95.90690293	92.20110352
	95.3041556	95.31851181	95.3356225	95.33214954	95.35436893	95.36984142	95.54462857	95.23456656	100.1131432	99.79659457	100.2069575	98.33448841	96.29249315		95.7642821	95.77562706	95.76859444	95.78666447	95.80710508	95.82539487	95.89503274	94.75661362	97.71863285	96.2468958	97.10667404	95.94920706	92.25583842
	95.26263772	95.27648512	95.2929665	95.28898628	95.31134775	95.32410424	95.5006623	95.19096411	100.0992063	99.85440331	100.2747148	98.40602108	96.35912188		95.71825577	95.7296716	95.7225465	95.74038343	95.76139316	95.7789101	95.85055894	94.71606889	97.72062512	96.30647252	97.15430372	95.99155247	92.31045849
	95.22117317	95.2345237	95.25040825	95.24593554	95.26842875	95.27850132	95.4568076	95.14773742	100.0843607	99.91192653	100.3424479	98.4779765	96.42590578		95.67229803	95.6837898	95.67657002	95.69418382	95.71576091	95.73248422	95.80612733	94.67557991	97.7223039	96.36557507	97.20178484	96.03394784	92.36496049
	95.17976009	95.19262663	95.20794677	95.20299678	95.22561091	95.23303357	95.41306651	95.10488614	100.0686193	99.96919231	100.4101383	98.55035014	96.49284261		95.62640899	95.63798165	95.63066502	95.64806579	95.67020804	95.68611892	95.76173725	94.63514364	97.72366489	96.42420861	97.24911592	96.07640121	92.41934119
	95.13839667	95.15079314	95.16558096	95.16016936	95.18289319	95.18770174	95.36944081	95.06240881	100.0519948	100.0262293	100.4777665	98.62313601	96.55992992		95.58058881	95.59224716	95.58483155	95.60202944	95.62473416	95.6398159	95.71738809	94.59475682	97.72470353	96.4823785	97.29629511	96.11891993	92.47359743
	95.09708111	95.10902257	95.12330967	95.11745257	95.14027455	95.14250641	95.32593204	95.02030288	100.0345	100.0830667	100.5453125	98.69632684	96.62716513		95.53483767	95.54658633	95.53906965	95.55607481	95.57933878	95.59357687	95.67307936	94.55441606	97.72541502	96.54009019	97.34332017	96.16151057	92.52772613
	95.05581167	95.0673144	95.08113167	95.0748456	95.09775395	95.09744802	95.28254141	94.97856476	100.0161476	100.1397339	100.6127562	98.76991437	96.69454546		95.48915578	95.50099915	95.49337936	95.51020191	95.53402131	95.54740357	95.62881065	94.5141178	97.7257943	96.59734931	97.39018835	96.20417893	92.58172434
	95.01458664	95.02566817	95.03904569	95.03234757	95.05533036	95.05252686	95.23926982	94.93718992	99.99694961	100.1962603	100.6800773	98.8438896	96.76206795		95.4435434	95.45548563	95.44776075	95.46441068	95.48878111	95.5012977	95.58458164	94.47385836	97.72583614	96.65416155	97.43689642	96.24693	92.63558927
	94.97340439	94.98408353	94.9970504	94.98995751	95.01300278	95.00774312	95.19611788	94.89617291	99.97691813	100.2526753	100.7472555	98.91824305	96.82972941		95.39800078	95.41004574	95.40221386	95.41870104	95.44361746	95.45526094	95.5403921	94.43363396	97.72553512	96.71053276	97.48344055	96.28976794	92.68931832
	94.93226335	94.94256014	94.95514442	94.94767438	94.97077027	94.96309689	95.15308584	94.85550745	99.95606467	100.3090081	100.8142708	98.9929651	96.89752636		95.35252821	95.36467946	95.35673877	95.37307284	95.3985296	95.40929494	95.49624192	94.3934407	97.72488568	96.76646885	97.52981631	96.33269608	92.74290906
	94.89116205	94.9010977	94.91332639	94.90549708	94.92863192	94.91858816	95.11017365	94.81518648	99.93440036	100.3652869	100.8811037	99.06804617	96.96545499		95.30712599	95.31938673	95.31133552	95.3275259	95.35351673	95.36340128	95.45213107	94.35327465	97.72388212	96.82197582	97.57601864	96.37571694	92.79635929
	94.85009908	94.85969594	94.87159489	94.86342444	94.88658686	94.87421689	95.06738096	94.77520221	99.91193587	100.4215397	100.9477348	99.14347706	97.03351113		95.26179444	95.2741675	95.26600421	95.28205998	95.30857799	95.3175815	95.40805959	94.31313179	97.72251862	96.87705973	97.6220418	96.41883224	92.849667
	94.80907313	94.81835457	94.82994854	94.82145525	94.8446343	94.82998295	95.02470714	94.73554618	99.8886814	100.477793	101.0141453	99.21924911	97.10169013		95.21653386	95.22902167	95.22074491	95.23667482	95.26371255	95.27183704	95.36402764	94.27300811	97.72078931	96.93172666	97.66787937	96.46204293	92.9028304
	94.76808299	94.77707326	94.78838595	94.77958824	94.80277349	94.78588621	94.98215133	94.69620932	99.86464665	100.5340725	101.0803168	99.29535444	97.16998687		95.1713446	95.18394915	95.17555771	95.1913701	95.21891954	95.22616927	95.32003541	94.23289957	97.71868821	96.98598272	97.71352428	96.50534925	92.95584787
	94.72712757	94.73585166	94.74690576	94.73782212	94.76100374	94.74192651	94.93971244	94.657182	99.83984087	100.5904022	101.1462314	99.37178603	97.23839567		95.12622696	95.13894979	95.13044271	95.14614546	95.17419808	95.18057946	95.27608318	94.19280216	97.71620933	97.03983401	97.75896876	96.54875075	93.00871799
	94.68620587	94.69468938	94.70550665	94.69615556	94.7193244	94.69810366	94.89738925	94.61845405	99.81427283	100.6468046	101.2118714	99.44853789	97.30691026		95.08118128	95.09402344	95.08540002	95.10100051	95.12954733	95.13506879	95.23217127	94.15271192	97.71334663	97.0932866	97.80420439	96.59224638	93.06143952
	94.64531701	94.65358596	94.66418734	94.65458724	94.67773488	94.65441748	94.85518043	94.58001487	99.78795091	100.7033008	101.2772196	99.52560504	97.37552373		95.03620789	95.04916991	95.04042974	95.0559348	95.08496643	95.08963833	95.18830006	94.11262493	97.71009406	97.1463465	97.8492221	96.63583452	93.11401131
	94.60446024	94.61254087	94.62294659	94.61311581	94.6362346	94.61086779	94.81308459	94.5418534	99.76088308	100.7599097	101.3422586	99.60298357	97.44422854		94.9913071	95.00438901	94.995532	95.01094786	95.04045455	95.04428907	95.14446995	94.07253738	97.70644559	97.19901964	97.89401225	96.67951306	93.16643236
	94.56363492	94.57155352	94.58178325	94.57173992	94.59482305	94.56745442	94.77110035	94.50395817	99.73307699	100.8166485	101.4069711	99.68067055	97.51301645		94.94647923	94.95968049	94.95070694	94.96603916	94.99601089	94.99902187	95.10068137	94.03244556	97.70239521	97.25131183	97.9385646	96.72327944	93.21870174
	94.52284051	94.53062326	94.54069621	94.53045824	94.55349969	94.5241772	94.72922639	94.46631738	99.70454003	100.8735322	101.4713396	99.75866393	97.58187857		94.90172459	94.91504412	94.90595467	94.92120815	94.95163463	94.95383751	95.05693477	93.99234591	97.69793693	97.30322879	97.98286843	96.76713076	93.27081856
	94.48207661	94.48974936	94.49968443	94.48926945	94.51226402	94.48103596	94.68746151	94.42891886	99.67527936	100.9305741	101.5353463	99.83696242	97.65080533		94.85704348	94.87047964	94.86127533	94.87645422	94.90732502	94.90873666	95.0132306	93.95223502	97.69306484	97.35477604	98.02691253	96.8110638	93.32278198
	94.44134293	94.44893105	94.45874694	94.44817224	94.47111553	94.43803053	94.64580469	94.39175016	99.64530204	100.9877852	101.5989727	99.9155653	97.71978651		94.8124362	94.82598677	94.81666906	94.83177674	94.86308129	94.86371991	94.96956932	93.91210964	97.68777311	97.40595898	98.07068529	96.85507509	93.37459108
[truncated: 428 more rows]
