# Supplementary material for: Large vessels as a tree of transmission lines incorporated in the CircAdapt whole-heart model: A computational tool to examine heart-vessel interaction
Source: PLoS Comput Biol. 2019 Jul 15;15(7):e1007173. doi: 10.1371/journal.pcbi.1007173 (PMC6677326; doi:10.1371/journal.pcbi.1007173)
Supplement: S2 Dataset — This file provides flow data at thirteen locations, generated using on the one hand the TL model and on the other hand the PWP model. Each column contains a flow waveform for a specific location and model. Column headers are coded as ‘Seg#_Model_Flow’. For example, ‘Seg1p2_PWP_Flow’ denotes the pressure over time for the ‘1+2’ tube as generated by the PWP model. (CSV) [file pcbi.1007173.s003.csv]

	TL Model														PWP Model
Tube #	1+2	4	15	19+27	3	16	20	21	22	23	24	26	25		1+2	4	15	19+27	3	16	20	21	22	23	24	26	25
	2.669271478	8.410929877	6.131059144	6.441690324	1.540997612	12.35394212	-2.588695165	2.418375945	-1.70789017	0.502961881	0.839591995	0.595439643	0.77923022		1.84675448	3.552467887	5.517977348	6.66581436	1.38383256	11.90792431	-2.219544009	2.375685143	-1.606959834	0.479327519	0.608814977	0.475431609	0.713661963
	2.670554834	8.415144649	6.126484835	6.438747366	1.555126987	12.34655586	-2.563752119	2.417117023	-1.69387697	0.504991748	0.843041598	0.597342792	0.779465436		0.916721404	3.521928475	5.485986947	6.663036576	1.385509284	11.90103691	-2.210803187	2.374695226	-1.598704365	0.480133512	0.612022437	0.477295699	0.713175072
	2.671947011	8.419522276	6.12187523	6.435049868	1.569522495	12.33906071	-2.538468121	2.415753129	-1.679747111	0.507028356	0.846750253	0.599311269	0.77970712		0.868231197	3.643996396	5.589239208	6.659931085	1.403718318	11.89411375	-2.201478042	2.373703854	-1.590361105	0.480951833	0.615245607	0.479166749	0.712701176
	2.673685171	8.424939314	6.112017288	6.431792999	1.58798925	12.3288906	-2.507949908	2.414080288	-1.661275469	0.509615715	0.850720526	0.601516893	0.779940497		1.484810275	3.589709418	5.550154936	6.658448444	1.372392198	11.88690884	-2.193933272	2.372711314	-1.581930507	0.481782129	0.618484061	0.481044153	0.712240127
	2.928232609	8.429423343	6.103349106	6.429273234	1.602071608	12.3217662	-2.480547131	2.413082041	-1.64828616	0.511323445	0.853603047	0.603043313	0.780198184		2.553743221	3.4626109	5.408447583	6.652999132	1.393082446	11.88056648	-2.18148695	2.371715709	-1.573413014	0.482624055	0.621737378	0.482927307	0.711791777
	3.487310162	8.433731632	6.094610193	6.426204906	1.614428155	12.31558302	-2.458628874	2.41198148	-1.636302776	0.513022805	0.856709479	0.604622762	0.780464023		3.92089189	3.403261426	5.340520792	6.651451514	1.433614462	11.87189439	-2.173431135	2.370724699	-1.564809112	0.483477272	0.625005146	0.484815616	0.711355978
	4.35200704	8.438607299	6.085959828	6.422909083	1.630354471	12.30724497	-2.432868577	2.410559634	-1.62088074	0.515196393	0.860243203	0.606462044	0.780725364		5.475810776	3.473285447	5.423729276	6.651192971	1.434623398	11.8659817	-2.166796657	2.369717824	-1.556119042	0.484341446	0.628286959	0.486708486	0.710932586
	5.334309831	8.444125405	6.077075831	6.419794464	1.64737384	12.29848242	-2.403910029	2.409223877	-1.605115801	0.517263557	0.863590547	0.608181125	0.780991991		7.136946175	3.639515751	5.596142436	6.64720197	1.394368919	11.85963779	-2.155435847	2.368729005	-1.547344017	0.485216252	0.631582415	0.488605334	0.710521453
	6.484634283	8.44983397	6.067853916	6.416740543	1.663880356	12.29013511	-2.37556356	2.407975078	-1.590017021	0.519218256	0.866756621	0.609777018	0.781265411		8.855469015	3.814067594	5.744044411	6.640752252	1.358819125	11.85028883	-2.141173899	2.367730809	-1.538482317	0.486101372	0.634891115	0.49050558	0.710122435
	7.904733642	8.45536813	6.059965069	6.413498948	1.678928731	12.28240875	-2.348627981	2.406771005	-1.575937633	0.521028979	0.869860507	0.611282094	0.781544742		10.61319192	3.906868491	5.78808046	6.636805066	1.370013513	11.84179174	-2.12997472	2.366715515	-1.529538725	0.486996497	0.638212669	0.492408654	0.709735386
	9.554719856	8.460663959	6.052192397	6.410125784	1.694451584	12.27429303	-2.321889463	2.405467984	-1.561243963	0.522958481	0.87308449	0.612834203	0.781824297		12.40523905	3.864791672	5.709853248	6.637371561	1.43011298	11.83670151	-2.12369578	2.365713677	-1.520507996	0.487901323	0.641546685	0.494313991	0.709360164
	11.33893578	8.466230953	6.044715979	6.406581969	1.711863679	12.26545115	-2.293559376	2.404142572	-1.545492811	0.524977232	0.876293942	0.614371505	0.782103468		14.22264222	3.688243872	5.535790999	6.639343788	1.50290142	11.83160793	-2.118241317	2.364726051	-1.511393856	0.488815557	0.644892776	0.496221036	0.708996626
	13.1557612	8.472529877	6.038912595	6.402635575	1.729602607	12.25670779	-2.264478569	2.402875682	-1.529927136	0.526871674	0.879393891	0.615808675	0.782382888		16.04896073	3.424463013	5.312446856	6.63788546	1.541367949	11.82248815	-2.108230878	2.363721675	-1.502199675	0.489738914	0.648250557	0.498129242	0.708644629
	14.97514805	8.478924264	6.034290944	6.398177686	1.746735906	12.24820924	-2.235872203	2.401611816	-1.514754414	0.528715628	0.882456887	0.617194351	0.782653193		17.86893722	3.144285699	5.0892902	6.631000031	1.517916644	11.8106934	-2.092172528	2.362693341	-1.492919721	0.490671117	0.651619646	0.500038071	0.708304033
	16.79439442	8.485045858	6.029392872	6.393258187	1.76408759	12.23958491	-2.20735567	2.400324502	-1.499476075	0.530579562	0.885511559	0.618557842	0.782905266		19.67766973	2.915269224	4.909004215	6.621153098	1.439519599	11.80137271	-2.073607002	2.361670508	-1.48355457	0.491611898	0.65499966	0.501946994	0.707974697
	18.61365291	8.491031493	6.023370961	6.388000492	1.782873293	12.23062291	-2.178286973	2.399024584	-1.483737939	0.532473756	0.888545061	0.619893041	0.783137078		21.48187646	2.783675629	4.802367046	6.613276086	1.342687262	11.79719616	-2.058169739	2.360675853	-1.474111824	0.492561	0.658390218	0.503855493	0.707656483
	20.43300893	8.4980763	6.016729897	6.382549684	1.803100597	12.22151334	-2.148647345	2.397737628	-1.467764178	0.534339362	0.891535522	0.621172576	0.783348433		23.29319706	2.770609437	4.78710088	6.611266092	1.274257426	11.79512437	-2.049446516	2.359692795	-1.46459049	0.493518173	0.661790938	0.505763058	0.707349253
	22.25214485	8.510753809	6.010256347	6.377116335	1.823761586	12.21247937	-2.118849519	2.396457129	-1.451891588	0.53614866	0.894489667	0.62239708	0.783537623		25.11907134	2.879020598	4.87042421	6.615526002	1.269570581	11.78936015	-2.046577307	2.358684981	-1.454982715	0.494483176	0.665201438	0.507669192	0.707052869
	24.07053028	8.542253441	6.003854468	6.371904644	1.844374156	12.20339944	-2.088975023	2.395165607	-1.436010455	0.537956734	0.897412668	0.623586597	0.783707259		26.95715412	3.103996537	5.053439375	6.62279651	1.33851592	11.77699252	-2.04482958	2.357639499	-1.445289699	0.495455779	0.668621339	0.509573407	0.706767197
	25.88808884	8.618774819	5.997197021	6.367007315	1.865215604	12.19411655	-2.058833761	2.393865973	-1.419899281	0.539773648	0.900296447	0.624739038	0.78387174		28.79618235	3.440043643	5.334745292	6.627958013	1.464093873	11.7609043	-2.038401729	2.356583191	-1.435521786	0.49643576	0.672050254	0.511475227	0.706492101
	27.70426723	8.776664835	5.990400119	6.362419865	1.886461822	12.18468499	-2.028421635	2.392560955	-1.403566851	0.54157256	0.903148355	0.625844873	0.78405023		30.62230753	3.883190163	5.711795847	6.626583022	1.611449305	11.74761537	-2.023625161	2.35555671	-1.425682008	0.497422906	0.675487802	0.513374187	0.706227448
	29.51612735	9.050821496	5.983814672	6.358116921	1.907805154	12.17521978	-1.997819837	2.391241135	-1.387153402	0.543340562	0.905978401	0.6269027	0.784251859		32.42711624	4.429344107	6.180357231	6.616966081	1.741314801	11.74211445	-2.00083178	2.354574608	-1.415760473	0.498417016	0.678933597	0.515269834	0.705973105
	31.31668267	9.463484897	5.977574553	6.354079993	1.928852567	12.16571484	-1.967018	2.389888795	-1.370696178	0.545090337	0.90878258	0.627917785	0.784473922		34.21296206	5.071740311	6.733485681	6.600848855	1.821702725	11.74382948	-1.974113842	2.353609513	-1.405749132	0.499417894	0.682387251	0.517161729	0.705728941
	33.09431467	10.0213866	5.971567379	6.35026237	1.949525028	12.15608497	-1.935962339	2.388487581	-1.354107617	0.546837374	0.911550155	0.628890831	0.784712886		35.9928632	5.799701186	7.361284986	6.582714388	1.834346955	11.74667446	-1.94936235	2.352613362	-1.395655245	0.500425357	0.685848376	0.519049441	0.705494826
	34.83426255	10.72196397	5.965759396	6.346577796	1.969934126	12.14631864	-1.904696481	2.38702495	-1.337341613	0.548571899	0.914281985	0.629814553	0.784971127		37.78508624	6.599388906	8.051797285	6.568077055	1.77563653	11.74300302	-1.93171265	2.351556571	-1.38549385	0.501439226	0.689316582	0.520932556	0.705270631
	36.52183946	11.55900469	5.960265268	6.342951286	1.99012813	12.13647099	-1.873305688	2.385493404	-1.320442847	0.550283321	0.916987691	0.630681068	0.785251506		39.60510272	7.455829517	8.792500923	6.561499583	1.653902463	11.7286629	-1.923579161	2.350453427	-1.37526862	0.502459336	0.692791478	0.52281067	0.705056229
	38.14615506	12.52193851	5.955128474	6.339361971	2.01012646	12.12654591	-1.841767764	2.383898645	-1.303451581	0.551976195	0.919668729	0.63148195	0.785549817		41.45864127	8.354902496	9.571549198	6.565074799	1.485406195	11.70583629	-1.923963893	2.349354754	-1.364965854	0.503485527	0.696272668	0.524683394	0.704851492
	39.70199058	13.59185291	5.950227709	6.335820093	2.030061366	12.11646379	-1.810004264	2.382262894	-1.286349499	0.553657666	0.922318844	0.632204905	0.785856047		43.3387574	9.284305906	10.37815718	6.577851034	1.29070353	11.68200048	-1.929053604	2.348313803	-1.354569915	0.504517648	0.699759754	0.526550351	0.704656295
	41.18913843	14.74160481	5.945424762	6.332312434	2.050127809	12.1061087	-1.778001868	2.380618724	-1.269104313	0.555327016	0.924935644	0.632836037	0.786161462		45.22784391	10.23334322	11.20214884	6.596276812	1.092026381	11.66581742	-1.933630698	2.34734942	-1.344082598	0.505555555	0.703252343	0.528411176	0.704470514
	42.61089041	15.94198115	5.940716458	6.328789109	2.070441522	12.09533824	-1.745805424	2.378997853	-1.251718775	0.556978626	0.927523288	0.633367136	0.786462777		47.10340647	11.19215495	12.03320137	6.615365782	0.911547711	11.66244444	-1.93266617	2.346430888	-1.333524214	0.506599113	0.706750037	0.53026552	0.704294025
	43.97369343	17.16907643	5.936254238	6.325198076	2.091107434	12.08394514	-1.713423109	2.377423469	-1.234214413	0.558612277	0.930084891	0.633801333	0.786760906		48.94516041	12.15129838	12.8604703	6.630085091	0.770103168	11.67080605	-1.922586768	2.345493692	-1.322914114	0.507648194	0.710252431	0.532113047	0.704126706
	45.28782417	18.40781518	5.932457989	6.321512711	2.112613102	12.07167273	-1.680805271	2.375907633	-1.216594597	0.560231728	0.93261871	0.634152626	0.787057935		50.74092662	13.10226868	13.67300674	6.636500831	0.686057188	11.68404803	-1.901961254	2.3444761	-1.312250268	0.508702675	0.713759122	0.533953433	0.703968437
	46.56738917	19.65083161	5.930528104	6.317725294	2.136501563	12.0583213	-1.647920105	2.374451907	-1.198845685	0.561837791	0.935122545	0.634442054	0.787355444		52.48967678	14.03889848	14.46088848	6.632412314	0.674289429	11.69267575	-1.871591327	2.343354903	-1.301508802	0.509762443	0.717269713	0.535786369	0.703819096
	47.82885787	20.89534684	5.933363692	6.313831795	2.166302925	12.04385547	-1.614792541	2.373049127	-1.180961283	0.563428444	0.937597137	0.634693285	0.787654096		54.20132249	14.95897368	15.21656904	6.617450449	0.745498528	11.6887044	-1.834145795	2.342160528	-1.290665161	0.510827387	0.720783803	0.53761156	0.703678565
	49.08913146	22.14058997	5.946555573	6.309832607	2.208599168	12.02842532	-1.581466631	2.371686099	-1.16294819	0.565002771	0.940044207	0.634928197	0.787953635		55.89388894	15.86519182	15.93581549	6.592793361	0.906033074	11.66895134	-1.793530029	2.340964108	-1.279718061	0.511897404	0.724300987	0.539428723	0.703546727
	50.36437646	23.38663573	5.978935401	6.305739852	2.273725011	12.01231067	-1.547970339	2.370346812	-1.144812161	0.566562134	0.942463742	0.635163379	0.788253243		57.58924286	16.76485584	16.6177917	6.560714287	1.158277866	11.63623814	-1.754163542	2.339844032	-1.268694396	0.512972396	0.727820854	0.54123759	0.703423463
	51.66958953	24.63433091	6.042191967	6.301573722	2.375401315	11.99584992	-1.514326655	2.36901629	-1.126549991	0.568107573	0.944854423	0.635408411	0.788552148		59.30855285	17.66826758	17.26422482	6.524138414	1.501386727	11.59827168	-1.720287527	2.338848951	-1.257629558	0.514052269	0.731343002	0.543037906	0.703308658
	53.01805351	25.885722	6.149382074	6.297351595	2.528994281	11.97938731	-1.480573046	2.367684331	-1.108156736	0.569638493	0.947215301	0.635665907	0.788849948		61.06835538	18.58634777	17.87797182	6.486299787	1.932027634	11.56485975	-1.695376319	2.337974465	-1.246538499	0.515136934	0.734867038	0.54482943	0.703202197
	54.42031614	27.14457042	6.31272006	6.293086955	2.748907911	11.96323449	-1.446751029	2.366347529	-1.089632935	0.57115412	0.949545761	0.635932243	0.789146398		62.87773647	19.5282917	18.46151315	6.450510334	2.444872521	11.54459311	-1.68169917	2.337163083	-1.235400953	0.516226306	0.738392564	0.546611932	0.703103967
	55.88316708	28.41667082	6.541471786	6.288808766	3.046154831	11.94763978	-1.412887286	2.365008115	-1.070981836	0.572654334	0.951844373	0.63619875	0.789441041		64.73687444	20.49997885	19.01587538	6.420009332	3.03277338	11.54213081	-1.680067488	2.33632622	-1.224173584	0.517320302	0.741919176	0.548385198	0.703013852
	57.40918772	29.70969891	6.840694989	6.284605591	3.426946556	11.93276753	-1.378995307	2.363670234	-1.0522039	0.574138585	0.954108609	0.636454004	0.789733059		66.63703735	21.50349222	19.54026931	6.397853556	3.686784404	11.55686784	-1.689791188	2.335378155	-1.212821251	0.518418844	0.745446463	0.550149025	0.702931742
	58.99691343	31.03241627	7.210982807	6.280701792	3.892422334	11.91868673	-1.345086526	2.36233643	-1.033297064	0.575604465	0.956335733	0.63668709	0.790021255		68.56200694	22.53767525	20.03244276	6.386819072	4.396293703	11.58323258	-1.708841939	2.334268244	-1.201345006	0.519521855	0.74897403	0.551903223	0.702857525
	60.64129412	32.39335775	7.648808481	6.277570776	4.439061124	11.90536548	-1.311169083	2.361006568	-1.014260457	0.577047418	0.958523801	0.636890371	0.790303975		70.49072676	23.59934774	20.4895161	6.389298383	5.149477016	11.61234922	-1.734181551	2.332999767	-1.189786161	0.520629261	0.752501499	0.553647615	0.70279109
	62.33430995	33.79943505	8.147010435	6.276069773	5.059324338	11.8926778	-1.277237529	2.359679103	-0.995095263	0.578461166	0.960672237	0.637060316	0.790579114		72.40073877	24.68470316	20.90896928	6.40718496	5.934128464	11.63445301	-1.762176379	2.331629816	-1.178202202	0.521740988	0.75602849	0.555382034	0.702732329
	64.06590275	35.25492456	8.695321364	6.277551163	5.742478262	11.88043475	-1.243269697	2.358352818	-0.975802527	0.579838179	0.962782225	0.637196421	0.790844429		74.27176196	25.79049262	21.28948499	6.441744703	6.738750578	11.64133278	-1.789003653	2.330251683	-1.166629535	0.522856966	0.759554611	0.557106328	0.702681131
	65.82533189	36.76105543	9.281141505	6.283888662	6.475807226	11.86843761	-1.209228188	2.357027596	-0.956381959	0.581170823	0.964857054	0.637299515	0.791098169		76.08869138	26.91477623	21.63146876	6.493486417	7.553673115	11.62818609	-1.810973078	2.328966659	-1.155057201	0.523977123	0.76307946	0.558820353	0.702637389
	67.60269595	38.31614811	9.890665544	6.29736844	7.246250544	11.85652914	-1.17504528	2.355704166	-0.936833046	0.582453605	0.966902047	0.637370597	0.791339721		77.84342685	28.0571956	21.93719289	6.562060428	8.371947426	11.59453009	-1.824729667	2.327854535	-1.143429087	0.525101389	0.766602648	0.560523978	0.702600997
	69.39010734	39.91619258	10.51015711	6.320435409	8.042093463	11.84461705	-1.140574498	2.3543835	-0.917156161	0.583685647	0.968923823	0.63741051	0.791569943		79.53525271	29.21883585	22.21060068	6.646227739	9.189818931	11.54410889	-1.827351194	2.326951224	-1.131674578	0.526229692	0.770123815	0.562217083	0.702571847
	71.18214968	41.5558304	11.12700389	6.355338313	8.854158454	11.83266509	-1.105506166	2.353066331	-0.897352146	0.584871936	0.97092907	0.637420039	0.791791077		81.16987625	30.40179118	22.45685055	6.743940384	10.00668331	11.4839796	-1.816384675	2.326238804	-1.119750254	0.527361964	0.773642617	0.563899558	0.702549836
	72.97564973	43.22969373	11.73033266	6.403759923	9.676168172	11.82066865	-1.069254449	2.351752909	-0.877421467	0.586022773	0.97292334	0.637400033	0.792006278		82.75755372	31.6085493	22.68169467	6.852551518	10.8245499	11.42309034	-1.789870193	2.325649352	-1.107668477	0.528498133	0.777158702	0.5655713	0.702534857
	74.76911644	44.9338728	12.31123775	6.466529162	10.50437598	11.80863515	-1.030835708	2.350443025	-0.857364245	0.587151917	0.974910235	0.637351455	0.792218964		84.31088612	32.84129788	22.89079308	6.969136257	11.64714181	11.37068221	-1.746381347	2.325080472	-1.095496009	0.529638126	0.780671693	0.567232221	0.702526808
	76.56224404	46.66707698	12.86282535	6.543485552	11.33684579	11.79657684	-0.988778218	2.349136268	-0.837180822	0.5882742	0.976891143	0.637275387	0.792432227		85.84282381	34.10125186	23.08907016	7.090865822	12.47883536	11.33479123	-1.685083671	2.324418114	-1.083322386	0.530781869	0.784181203	0.568882238	0.702525585
	78.35570347	48.43104253	13.38023135	6.633518034	12.17276357	11.7845115	-0.941116727	2.347832338	-0.816871912	0.589403158	0.97886545	0.637173038	0.792648485		87.36522797	35.38810572	23.28021821	7.215354444	13.32366565	11.32104295	-1.605790671	2.323561355	-1.071214126	0.531929288	0.787686874	0.570521277	0.702531088
	80.15122654	50.22999657	13.86064246	6.734753589	13.01197987	11.77246461	-0.885511607	2.346531219	-0.796438267	0.590549111	0.980831127	0.637045743	0.792869409		88.88808981	36.69971409	23.46643194	7.340901173	14.18459472	11.3318584	-1.508989867	2.322444013	-1.059178347	0.533080305	0.791188389	0.572149274	0.702543216
	81.95183637	52.06937133	14.30326592	6.844841657	13.85479736	11.76046904	-0.819490438	2.345233129	-0.77588049	0.591717995	0.982785494	0.636894931	0.793095991		90.41929941	38.03208013	23.64841525	7.466576539	15.06316301	11.36613381	-1.395817622	2.321049037	-1.047154498	0.534234844	0.794685459	0.573766172	0.702561867
	83.76201953	53.95423974	14.70918227	6.961269742	14.70192555	11.74856169	-0.740761813	2.343938358	-0.755199191	0.592911115	0.984725966	0.636722085	0.793328624		91.96474436	39.37967697	23.82564549	7.592146416	15.95954485	11.41940996	-1.267974823	2.319413231	-1.035038958	0.535392824	0.798177785	0.575371918	0.702586943
	85.58765289	55.88796291	15.08103915	7.081648965	15.55451642	11.73677692	-0.647523534	2.342647096	-0.734395174	0.594125686	0.986650587	0.636528739	0.793567122		93.52851671	40.73605161	23.99682759	7.717867264	16.87293457	11.48449473	-1.127588454	2.317621775	-1.022731366	0.536554162	0.801665025	0.576966473	0.702618346
	87.4355757	57.87134219	15.42257485	7.203922427	16.41421771	11.72513802	-0.53869358	2.341359318	-0.713469375	0.595355984	0.988558276	0.63631651	0.793810734		95.11308675	42.09458956	24.16043548	7.844214894	17.8021248	11.55244101	-0.977032882	2.31579393	-1.010181531	0.537718771	0.805146813	0.578549798	0.702655978
	89.3128186	59.90232164	15.73800445	7.326472716	17.28320216	11.71364943	-0.414025607	2.340074789	-0.692422736	0.596594897	0.990448799	0.636087141	0.79405824		96.71940958	43.44927878	24.31523043	7.971616602	18.74611595	11.61372297	-0.818729753	2.314062889	-0.997415768	0.538886564	0.808622803	0.580121865	0.702699745
	91.22562619	61.97613853	16.03136339	7.448132663	18.16414303	11.70229239	-0.274109814	2.338793206	-0.671256201	0.597835559	0.992322534	0.635842497	0.794308166		98.34701674	44.79532125	24.46066379	8.100245004	19.70461132	11.65941743	-0.654948942	2.31255368	-0.984530888	0.540057452	0.812092715	0.581682646	0.702749551
	93.17848424	64.0857938	16.3059555	7.568126378	19.06011782	11.69102569	-0.120283555	2.337514416	-0.649970807	0.599072663	0.994180154	0.635584477	0.794559054		99.99417729	46.12949628	24.59710882	8.229907942	20.67829598	11.68220288	-0.487635958	2.311363096	-0.971658138	0.541231346	0.81555633	0.583232123	0.702805301
	95.17334939	66.22273628	16.56405259	7.685977473	19.97443884	11.67979102	0.045522432	2.336238615	-0.628567704	0.600303024	0.996022309	0.635314822	0.794809704		101.6581882	47.45025876	24.72591035	8.360041292	21.66885177	11.67703963	-0.318292031	2.310544878	-0.958911795	0.542408151	0.819013442	0.584770281	0.702866901
	97.20921002	68.37765374	16.80692438	7.801417054	20.91043396	11.66852116	0.220984502	2.334966395	-0.607048117	0.601525361	0.997849401	0.635034843	0.795059291		103.3357945	48.75762627	24.84928059	8.489787848	22.67871593	11.64147806	-0.147928355	2.310102083	-0.946342909	0.54358777	0.822463799	0.58629711	0.70293426
	99.28206344	70.54124304	17.03517359	7.914311378	21.87122712	11.65714894	0.40361658	2.333698661	-0.585413307	0.602739601	0.999661478	0.634745147	0.795307357		105.0236784	50.05294584	24.97009407	8.618130642	23.71063797	11.57562984	0.02289631	2.309987038	-0.933916128	0.544770099	0.825907078	0.587812606	0.703007288
	101.3849266	72.70483794	17.24926271	8.024615824	22.85958048	11.64561568	0.591003243	2.332436463	-0.563664594	0.603946162	1.001458194	0.634445457	0.795553711		106.7189201	51.33862567	25.09164051	8.744044306	24.76712474	11.48190327	0.193964152	2.310107966	-0.921518236	0.545955037	0.829342929	0.589316766	0.703085895
	103.5084743	74.86083402	17.45008116	8.132353157	23.87784438	11.63387805	0.780997094	2.331180824	-0.541803385	0.6051455	1.003238766	0.634134599	0.795798314		108.4193371	52.6178802	25.21738186	8.866632462	25.84988376	11.3646287	0.365241899	2.310340492	-0.908995158	0.547142483	0.832771049	0.590809592	0.703169993
	105.6417126	77.00293717	17.63941416	8.237610366	24.92801792	11.62191422	0.971845483	2.329932628	-0.519831168	0.60633797	1.005001888	0.633810677	0.796041197		110.1236402	53.89449342	25.35073796	8.985229579	26.95937471	11.22968191	0.536721621	2.310541873	-0.896204238	0.548332333	0.836191241	0.592291086	0.703259495
	107.7727508	79.12631933	17.8202142	8.340547543	26.01187027	11.60973089	1.162232138	2.328692537	-0.497749495	0.607523845	1.006745613	0.633471429	0.796282429		111.8313946	55.17257741	25.49490352	9.099458659	28.09455734	11.08416366	0.708301761	2.310565888	-0.883063842	0.549524484	0.839603401	0.593761256	0.703354311
	109.8896481	81.22776024	17.99662517	8.441412236	27.13104202	11.59737553	1.351246107	2.327460921	-0.475559971	0.608703366	1.008467286	0.633114674	0.796522122		113.5428118	56.4563031	25.65268788	9.209247793	29.25288252	10.93613598	0.87973868	2.310276706	-0.8695839	0.550718826	0.843007449	0.595220115	0.703454356
	111.9812361	83.30579823	18.17375647	8.540552853	28.28705386	11.5849612	1.538309093	2.326237758	-0.453264271	0.609876775	1.010163603	0.632738751	0.796760462		115.2584298	57.74960299	25.82636973	9.31481625	30.43052021	10.7943695	1.050676559	2.30956059	-0.855867754	0.551915243	0.84640323	0.596667678	0.703559547
	114.0378459	85.36084637	18.35725089	8.638425783	29.48119439	11.57271506	1.723095383	2.325022504	-0.430864139	0.611044312	1.011830878	0.632342857	0.796997737		116.9787444	59.05587575	26.01756993	9.416643007	31.6227683	10.6680386	1.220739266	2.308334834	-0.842084888	0.553113619	0.849790473	0.598103961	0.703669802
	116.0519062	87.39519099	18.55272871	8.735593439	30.71431233	11.56106315	1.905468714	2.323813959	-0.408361379	0.612206209	1.013465529	0.631927213	0.797234355		118.703861	60.37774123	26.22715722	9.51542805	32.82455191	10.56631558	1.389650096	2.306553791	-0.828422919	0.554313841	0.853168829	0.599528981	0.703785042
	118.018345	89.41279371	18.76521202	8.832714205	31.98657512	11.55076095	2.085445433	2.32261017	-0.385757834	0.613362689	1.015064783	0.63149302	0.797470844		120.4332277	61.71689196	26.45520645	9.612051329	34.03091543	10.49785462	1.557339835	2.304212179	-0.81503299	0.5555158	0.856537983	0.600942756	0.703905186
	119.934757	91.41886012	18.99863	8.930528564	33.29726242	11.54306794	2.263180618	2.321408418	-0.363055384	0.614513966	1.016627477	0.63104225	0.797707808		122.165508	63.07406429	26.70102364	9.707528805	35.23742775	10.47020656	1.724011063	2.301346035	-0.801984167	0.556719387	0.859897763	0.602345305	0.704030154
	121.8012804	93.4192009	19.25547768	9.029846625	34.64464581	11.53994679	2.438966774	2.320205299	-0.340255934	0.615660254	1.018154811	0.630577339	0.797945856		123.8986277	64.44912135	26.96323812	9.802961899	36.44045856	10.48924933	1.890143139	2.298031654	-0.78923959	0.55792449	0.863248166	0.603736654	0.704159864
	123.6202086	95.41947182	19.53666063	9.131539797	36.02598184	11.54424674	2.613233463	2.318996914	-0.317361407	0.616801775	1.019650843	0.630100857	0.798185494		125.6300055	65.84121443	27.23994648	9.899477069	37.63732458	10.55874052	2.056441129	2.29438272	-0.776660931	0.559130993	0.866589297	0.605116831	0.704294238
	125.3953738	97.42441833	19.84151934	9.236534216	37.43762473	11.55981468	2.786538957	2.317779162	-0.294373743	0.617938766	1.021122562	0.629615231	0.798427008		127.3569295	67.24897934	27.52888173	9.998155738	38.82633584	10.68009069	2.223746552	2.290545649	-0.764040134	0.560338772	0.86992122	0.606485868	0.7044332
	127.1313832	99.43725591	20.16800184	9.345798145	38.87524866	11.59147545	2.959550013	2.316548158	-0.271294912	0.619071484	1.022579457	0.629122568	0.798670349		129.0770072	68.67073017	27.82757947	10.09995957	40.00678468	10.85241911	2.392934079	2.28669306	-0.751150325	0.561547704	0.873243843	0.607843794	0.70457668
	128.8328081	101.4592844	20.51294034	9.460313178	40.33415217	11.64483963	3.133011282	2.315300838	-0.248126939	0.620200194	1.024032602	0.628624584	0.798915058		130.788585	70.10462817	28.13351911	10.20566002	41.17891172	11.07289703	2.564815957	2.283015313	-0.737803018	0.562757672	0.876556881	0.609190638	0.704724606
	130.5034794	103.4897793	20.87238643	9.581021511	41.80959898	11.72593263	3.307710134	2.314035854	-0.224871933	0.62132517	1.02549343	0.628122633	0.799160237		132.4910406	71.54881842	28.44422918	10.31578239	42.34386192	11.33732215	2.740067626	2.279710337	-0.723897345	0.563968567	0.879859948	0.610526427	0.70487691
	132.1460534	105.5261451	21.2419636	9.708748886	43.29713602	11.84068229	3.484444512	2.312754918	-0.201532091	0.622446681	1.026972425	0.627617792	0.79940458		134.1848794	73.00153398	28.75735604	10.43057265	43.5036191	11.64081807	2.919178206	2.276972347	-0.709449244	0.565180288	0.883152728	0.611851192	0.705033517
	133.7619545	107.5642714	21.6172042	9.844112263	44.79283271	11.99434119	3.663999958	2.311464757	-0.178109694	0.623564992	1.028477999	0.627110968	0.799646468		135.8716199	74.46116711	29.07070224	10.5499913	44.66089164	11.97852759	3.102422227	2.274980483	-0.694593557	0.566392732	0.88643513	0.613164973	0.705194352
	135.3517106	109.5990163	21.99384826	9.987429388	46.29340712	12.1909403	3.847137856	2.310179789	-0.154607059	0.624680358	1.03001576	0.626602981	0.799884112		137.5535064	75.9263023	29.3822428	10.67373309	45.81892136	12.34617367	3.289846219	2.273888659	-0.679558586	0.567605788	0.889707338	0.61446781	0.705359344
	136.915608	111.6247359	22.36809042	10.13865069	47.79623884	12.43286653	4.03459184	2.308925526	-0.131026503	0.625793033	1.031588284	0.626094619	0.800115738		139.2331232	77.3957045	29.69012706	10.80126779	46.98120345	12.7403966	3.481265525	2.273817915	-0.66461899	0.568819339	0.892969712	0.615759752	0.705528421
	138.4545239	113.6358002	22.73676611	10.29733102	49.29929971	12.72063138	4.227065348	2.30774248	-0.107370313	0.62690327	1.033195374	0.625586639	0.800339795		140.9129996	78.86826183	29.99267272	10.93189479	48.15113286	13.15882914	3.676270797	2.274852211	-0.650037694	0.570033262	0.896222591	0.617040842	0.705701522
	139.9707483	115.627046	23.09746926	10.46265047	50.80104954	13.05285963	4.425222392	2.306690068	-0.083640768	0.628011323	1.034834702	0.625079759	0.800555159		142.5952728	80.3428939	30.28835817	11.06480465	49.33162121	13.59993026	3.874247543	2.277038028	-0.636009484	0.571247442	0.899466091	0.618311121	0.705878586
	141.4686135	117.5941407	23.44859317	10.63348227	52.30034057	13.4264886	4.629666023	2.305849725	-0.059840219	0.629117447	1.036502647	0.624574634	0.800761303		144.2814494	81.81845064	30.57581915	11.19914213	50.52474956	14.06264858	4.074413571	2.280387437	-0.622618191	0.572461774	0.902700014	0.619570626	0.706059554
	142.9547841	119.5338372	23.78928902	10.80849554	53.79635626	13.83713581	4.840903704	2.305326201	-0.035971198	0.630221899	1.038195151	0.624071839	0.800958399		145.9722684	83.29363471	30.85385588	11.33406706	51.73152547	14.54601653	4.275877383	2.284883701	-0.609815969	0.573676172	0.905923912	0.620819397	0.706244364
	144.4381317	121.4441139	24.11934461	10.98627366	55.2885875	14.27957254	5.05930409	2.305246063	-0.012036541	0.631324938	1.03990842	0.623571867	0.801147328		147.6676508	84.76697806	31.12145466	11.4688106	52.95179798	15.04878188	4.477716084	2.290488139	-0.597428375	0.574890559	0.90913731	0.622057482	0.706432951
	145.9291936	123.324199	24.43899716	11.16542749	56.77683101	14.74823047	5.285052953	2.305752698	0.011960535	0.63242683	1.041639378	0.623075144	0.801329582		149.3667125	86.23689008	31.37782402	11.60272431	54.18435084	15.56916469	4.679065749	2.297146953	-0.585183614	0.576104856	0.912339958	0.623284941	0.706625245
	147.4392902	125.1744834	24.74870688	11.34468637	58.26118652	15.23767101	5.5181171	2.306997708	0.036016427	0.633527851	1.043385853	0.622582059	0.80150707		151.0678286	87.70177451	31.62244078	11.73531908	55.42715477	16.10479223	4.879212375	2.304796988	-0.572759855	0.577318971	0.91553201	0.624501837	0.706821177
	148.9794323	126.9963345	25.04892582	11.52295692	59.74202943	15.74296008	5.75822377	2.309129364	0.06012721	0.634628304	1.045146538	0.622093014	0.80168187		152.7687451	89.16019184	31.85509673	11.86629087	56.67772214	16.65282093	5.077669192	2.313369889	-0.559841422	0.5785328	0.91871402	0.62570824	0.707020684
	150.5591782	128.7918261	25.3398975	11.6993481	61.21994399	16.25991406	6.004860536	2.312279505	0.084288782	0.635728528	1.046920803	0.621608478	0.801855972		154.4667436	90.61103071	32.07593403	11.99553046	57.93348527	17.21021369	5.274226924	2.322794561	-0.54617364	0.579746234	0.921886752	0.62690421	0.707223713
	152.1856042	130.5634152	25.6215159	11.87316828	62.69561207	16.78521082	6.257297389	2.316550768	0.108497034	0.636828911	1.048708477	0.621129056	0.802031054		156.1588557	92.05364875	32.285458	12.12311678	59.19211807	17.7741103	5.468967624	2.332998295	-0.531606952	0.580959168	0.925050877	0.6280898	0.707430216
	153.8625234	132.3136161	25.89325871	12.04390421	64.16966484	17.31638543	6.51462935	2.322006139	0.132748028	0.637929897	1.050509657	0.620655535	0.802208338		157.8421123	93.48795138	32.48451861	12.24929581	60.45174081	18.34221384	5.662239005	2.34390707	-0.516123351	0.582171522	0.928206692	0.629265059	0.707640148
	155.5900424	134.044657	26.15419403	12.2111929	65.64251385	17.85174804	6.775834934	2.328662463	0.157038139	0.639031999	1.052324614	0.620188924	0.802388534		159.5137951	94.91439278	32.674257	12.37444967	61.71098266	18.91311705	5.854593418	2.355445609	-0.499841653	0.58338324	0.931353992	0.630430042	0.707853459
	157.3644941	135.7582569	26.40304641	12.37479537	67.11418625	18.39026596	7.039843097	2.336488908	0.181364139	0.64013579	1.054153811	0.619730458	0.802571871		161.1716466	96.33390067	32.85601892	12.49906184	62.9689164	19.48650832	6.046702175	2.367537629	-0.483001813	0.58459429	0.934492162	0.631584814	0.708070093
	159.1787397	137.4555035	26.63830149	12.53457799	68.58419138	18.93144632	7.305599687	2.345410523	0.205723213	0.641241898	1.055998013	0.619281561	0.802758182		162.8140004	97.74774179	33.03124224	12.62368424	64.22491128	20.06322222	6.239260418	2.380106524	-0.465931835	0.585804639	0.937620467	0.632729459	0.708289984
	161.0227894	139.1368651	26.85832887	12.69050306	70.05144525	19.47524167	7.572124552	2.355316193	0.230112907	0.642350975	1.057858457	0.618843781	0.80294704		164.4398075	99.15735447	33.20133023	12.74890961	65.4784659	20.64512804	6.432899052	2.393076588	-0.449003149	0.587014244	0.940738426	0.633864072	0.708513065
	162.8846692	140.8023124	27.06150938	12.84262749	71.51427209	20.02198643	7.83855287	2.366069677	0.254531026	0.643463663	1.059737036	0.618418693	0.803137883		166.0485634	100.5641767	33.36752518	12.87534977	66.72907882	21.23487681	6.62811818	2.406374693	-0.432581462	0.588223039	0.943846109	0.634988752	0.708739274
	164.7514387	142.4515262	27.24636015	12.99110584	72.97049061	20.57235942	8.104158118	2.377521989	0.278975507	0.644580539	1.061636432	0.618007804	0.803330136		167.640166	101.969495	33.53079804	13.00361764	67.97619387	21.83554757	6.825251335	2.419932327	-0.416979882	0.589430936	0.946944234	0.636103588	0.708968557
	166.610256	144.0841271	27.4116563	13.13619358	74.4175784	21.12736113	8.368358323	2.389523386	0.303444279	0.645702057	1.063560124	0.617612451	0.803523291		169.2147552	103.3743327	33.69176851	13.13430928	69.21922784	22.45024467	7.024462774	2.433687838	-0.402419944	0.590637845	0.95003401	0.637208653	0.709200876
	168.4493789	145.6999446	27.55654807	13.2782463	75.85289373	21.68829285	8.630710253	2.401933464	0.32793515	0.646828499	1.065512255	0.617233742	0.803716961		170.7725851	104.7793847	33.85066674	13.26798268	70.45765977	23.08169985	7.225772923	2.44758873	-0.389004346	0.591843694	0.953116765	0.638304011	0.7094362
	170.2589992	147.2991556	27.68066919	13.41771157	77.27392312	22.2567279	8.890897425	2.414628427	0.352445718	0.647959932	1.067497315	0.616872513	0.803910887		172.3139709	106.1850007	34.00734136	13.40513189	71.69114234	23.73192616	7.429101423	2.461593835	-0.376703295	0.593048451	0.956193503	0.639389725	0.709674501
	172.03182	148.8823961	27.78422691	13.55511188	78.67851848	22.83446988	9.148716851	2.427505199	0.376973319	0.649096201	1.06951968	0.616529337	0.804104931		173.8393237	107.5912077	34.16131194	13.54615814	72.9195918	24.40195979	7.63431449	2.475675156	-0.365354663	0.594252122	0.959264561	0.64046587	0.709915745
	173.7633203	150.4507777	27.8680613	13.69101839	80.06508943	23.42349855	9.404067199	2.440482677	0.401515005	0.650236946	1.071583086	0.616204551	0.804299042		175.3492589	108.9977601	34.31185619	13.69134196	74.1432222	25.09171202	7.841264134	2.489819124	-0.354676987	0.595454747	0.962329492	0.641532551	0.71015988
	175.4516884	152.005826	27.93366142	13.8260176	81.43272528	24.02590682	9.656938437	2.453500815	0.42606756	0.65138166	1.073690123	0.615898311	0.804493224		176.8447392	110.4042029	34.45811687	13.84082159	75.36250894	25.79994012	8.049810613	2.504027018	-0.344293569	0.596656367	0.965387242	0.642589893	0.710406847
	177.0974506	153.5493467	27.98313047	13.96067365	82.78123359	24.64383311	9.907401205	2.46651844	0.450627523	0.652529765	1.075841876	0.615610651	0.804687498		178.3271994	111.8099339	34.59921083	13.99458264	76.57808839	26.52433493	8.25982534	2.518314293	-0.333765545	0.597857003	0.968436578	0.643638041	0.710656574
	178.7028719	155.0832445	28.019099	14.09549065	84.11109597	25.27939172	10.15559343	2.479510608	0.475191251	0.653680703	1.078037799	0.615341546	0.804881884		179.7986058	113.2142571	34.73432379	14.15246142	77.79061838	27.26171265	8.471177382	2.53270869	-0.322631449	0.599056636	0.971476614	0.644677132	0.710908998
	180.2712357	156.6093254	28.04459295	14.23087894	85.4233541	25.93460123	10.40170217	2.492466126	0.499754992	0.654834028	1.080275851	0.615090959	0.805076378		181.2614202	114.6164214	34.86277998	14.31416177	79.00063341	28.00829123	8.68371121	2.547247106	-0.310450428	0.60025521	0.974507253	0.645707286	0.711164067
	181.8061299	158.129019	28.06287054	14.36712923	86.71944721	26.61130883	10.64593992	2.505385547	0.524314992	0.655989467	1.082552903	0.614858882	0.80527095		182.7184639	116.0156484	34.98408231	14.47928172	80.20842822	28.76002463	8.897225295	2.56197143	-0.296845795	0.601452651	0.977529393	0.646728594	0.711421751
	183.310856	159.6431509	28.07724632	14.50439721	88.00102714	27.31110898	10.88851637	2.518279708	0.548867621	0.657146971	1.084865313	0.614645363	0.805465549		184.1727044	117.4111532	35.09792686	14.64734472	81.4139937	29.51296343	9.111460187	2.576923703	-0.281545166	0.602648903	0.980544799	0.647741128	0.711682039
	184.7880468	161.1517326	28.09092237	14.64270015	89.26977686	28.03525711	11.12960827	2.531168699	0.573409517	0.658306712	1.087209589	0.614450522	0.805660112		185.6270084	118.8021693	35.2042007	14.81782964	82.61701576	30.26360678	9.326101455	2.592141147	-0.26441319	0.603843959	0.983555665	0.64874496	0.711944927
	186.2395357	162.6538258	28.10684433	14.78192504	90.52725478	28.78458335	11.36933119	2.544081058	0.597937734	0.65946907	1.089582983	0.614274576	0.805854585		187.083908	120.1879832	35.30297444	14.99019481	83.81693218	31.00921029	9.540798367	2.607651663	-0.245473155	0.605037874	0.986564005	0.649740182	0.712210409
	187.6664636	164.1474973	28.12759439	14.92184685	91.77477993	29.55941485	11.60771768	2.557053008	0.622449868	0.660634585	1.091983942	0.614117847	0.806048935		188.5454242	121.5679816	35.3944994	15.16389376	85.01303136	31.74801793	9.755194872	2.623470374	-0.224914557	0.606230764	0.989571051	0.650726929	0.712478461
	189.0695669	165.6299028	28.15532662	15.06215407	93.0133652	30.35951798	11.84470567	2.570127599	0.646944145	0.6618039	1.094412329	0.613980784	0.80624317		190.0129702	122.9417102	35.47921439	15.3383827	86.20456953	32.47939332	9.968966362	2.639597647	-0.20308515	0.607422776	0.992576868	0.651705374	0.712749037
	190.4495608	167.0974946	28.19174356	15.20247816	94.24369781	31.18407091	12.08014011	2.583353702	0.671419437	0.662977705	1.096869409	0.613863969	0.806437349		191.4873381	124.3089331	35.55776084	15.51312218	87.39088235	33.2038369	10.1818546	2.656018819	-0.180467767	0.608614048	0.995580317	0.652675722	0.713022068
	191.8075241	168.5463559	28.23810931	15.34242337	95.46616149	32.03167468	12.31378847	2.596784821	0.695875196	0.66415669	1.099357629	0.613768123	0.80663158		192.9687475	125.6696821	35.63099911	15.68757613	88.57147037	33.92288822	10.39369398	2.672705574	-0.157644072	0.60980467	0.998579403	0.653638179	0.713297479
	193.1452044	169.9726146	28.29529938	15.48159374	96.6808903	32.90040561	12.54536864	2.610477759	0.720311274	0.665341509	1.101880251	0.6136941	0.806826018		194.4569283	127.0242802	35.70001543	15.86121206	89.74604528	34.63892579	10.60442457	2.689618648	-0.135249021	0.610994663	1.001571919	0.654592923	0.713575197
	194.4651858	171.3728791	28.36383697	15.61961488	97.88784241	33.78790635	12.77458548	2.624491097	0.744727651	0.666532769	1.104440935	0.613642856	0.807020844		195.9512017	128.3733304	35.76610866	16.03350476	90.91453209	35.35488835	10.81409042	2.706711407	-0.113920826	0.612183984	1.004556204	0.655540091	0.713855176
	195.770893	172.744634	28.44399127	15.75614912	99.08687946	34.69150737	13.00117079	2.638883452	0.769124083	0.66773103	1.107043343	0.613615422	0.807216251		197.4505392	129.7176635	35.83075008	16.20394479	92.0770308	36.0739488	11.02282429	2.723933681	-0.094251534	0.61337256	1.007531798	0.656479773	0.714137398
	197.0664397	174.0865373	28.53582294	15.89090388	100.2778362	35.60836605	13.22492079	2.653711458	0.793499704	0.668936824	1.109690821	0.613612851	0.807412423		198.9535916	131.0582496	35.89551505	16.37205148	93.23374728	36.79917649	11.23082222	2.741235351	-0.076742889	0.614560334	1.010499782	0.657412037	0.714421878
	198.356354	175.3985821	28.63925068	16.02363419	101.4605827	36.53560841	13.44572574	2.669027427	0.817852667	0.670150683	1.112386206	0.613636171	0.807609521		200.4586991	132.3960855	35.96199314	16.53738897	94.38490762	37.53322249	11.43831224	2.758569272	-0.061771134	0.615747319	1.013462685	0.658336962	0.714708649
	199.6452269	176.6821043	28.75409824	16.15414111	102.6350654	37.47045875	13.66358786	2.68487672	0.842179866	0.671373165	1.115131747	0.613686345	0.807807677		201.9639053	133.7320741	36.03168844	16.69958308	95.53067159	38.27805869	11.64552164	2.775893339	-0.049562995	0.616933623	1.016423975	0.659254671	0.714997747
	200.9373364	177.9396406	28.88009506	16.28226822	103.8012892	38.41034534	13.87862547	2.701294959	0.866476824	0.672604885	1.117929133	0.613764241	0.808006994		203.4670023	135.0669179	36.10592569	16.85833711	96.67106051	39.03479454	11.85264675	2.793171707	-0.040183629	0.618119456	1.01938723	0.660165355	0.715289183
	202.2362981	179.1746702	29.01685229	16.40789839	104.9592813	39.35297507	14.09106358	2.718305317	0.890737794	0.673846522	1.120779577	0.613870624	0.808207561		204.9656276	136.4010428	36.18577651	17.01344433	97.80591183	39.80358591	12.0598279	2.810375346	-0.033535979	0.619305092	1.022355226	0.661069273	0.715582935
	203.5447826	180.3912782	29.16380524	16.5309524	106.1090141	40.296376	14.30121316	2.735916216	0.914956128	0.675098823	1.12368395	0.61400616	0.808409465		206.4574176	137.7345638	36.27201613	17.16479592	98.93486879	40.58364081	12.26713167	2.827482195	-0.029369986	0.620490818	1.025329187	0.661966724	0.715878945
	204.8643341	181.5937922	29.32012116	16.65139031	107.2503346	41.23891122	14.50944252	2.754119771	0.939124932	0.676362575	1.126642898	0.614171443	0.808612812		207.9402057	139.0672959	36.36511428	17.31238327	100.0574085	41.37331606	12.47454163	2.844477189	-0.027299473	0.621676866	1.028308399	0.662858012	0.71617712
	206.1953071	182.7864276	29.48460398	16.76921533	108.3828438	42.17927142	14.71614501	2.772891293	0.963238064	0.677638553	1.129656954	0.614367024	0.808817743		209.4122339	140.3988029	36.4652564	17.45629413	101.1729066	42.17028961	12.68195809	2.861352352	-0.026824293	0.622863367	1.031290324	0.663743395	0.716477361
	207.5369264	183.9729815	29.65561414	16.88447913	109.505823	43.11645331	14.92170735	2.792190003	0.987291526	0.678927437	1.132726613	0.614593434	0.809024448		210.8723393	141.7284711	36.57238514	17.59670272	102.2807305	42.97178562	12.88920716	2.878107024	-0.027355378	0.624050328	1.034271206	0.66462306	0.716779584
	208.8874591	185.1565961	29.83102624	16.9972865	110.6181858	44.04973056	15.12648234	2.811960964	1.011285407	0.68022972	1.135852376	0.614851206	0.809233165		212.3200736	143.0555901	36.68624908	17.73385424	103.3803515	43.7748243	13.09605853	2.894748172	-0.028240644	0.625237653	1.037247039	0.665497111	0.717083745
	210.2444762	186.3396044	30.00824291	17.10779738	111.7184886	44.97862029	15.3307684	2.832138056	1.03522658	0.681545595	1.139034772	0.615140865	0.809444177		213.755727	144.3794243	36.80644541	17.86804497	104.4714604	44.57646788	13.30225094	2.911290645	-0.028790045	0.626425205	1.040214657	0.666365598	0.717389851
	211.6051705	187.5234631	30.18427722	17.2162239	112.804993	45.90284568	15.53479767	2.852647648	1.059132452	0.682874864	1.142274354	0.615462915	0.809657797		215.180243	145.6992607	36.9324474	17.99959979	105.554071	45.37403623	13.50752294	2.927757177	-0.028298591	0.627612876	1.043172691	0.667228567	0.717697959
	212.9666914	188.7087727	30.35590471	17.32282092	113.8757911	46.82229316	15.73873263	2.873412581	1.083036146	0.684216874	1.145571688	0.615817798	0.809874345		216.5950354	147.0144299	37.06361318	18.12884931	106.6285975	46.16527269	13.71164598	2.944177988	-0.026066523	0.628800665	1.046122136	0.668086109	0.718008159
	214.3264563	189.8953806	30.51986713	17.42786937	114.9289676	47.73696216	15.94267027	2.894356054	1.106993419	0.685570516	1.148927344	0.616205852	0.810094126		218.0017376	148.3242977	37.19917885	18.25610934	107.6958924	46.94844898	13.9144557	2.960589889	-0.021416372	0.629988728	1.049066379	0.668938416	0.718320546
	215.6824017	191.082551	30.67310657	17.53165303	115.9627974	48.64690673	16.1466523	2.915405113	1.131091511	0.686934294	1.152341885	0.616627273	0.810317404		219.4019279	149.6282398	37.33824461	18.3816649	108.757236	47.72240831	14.11587717	2.977034902	-0.013706954	0.631177384	1.052010638	0.669785794	0.718635186
	217.0331474	192.2691804	30.81299943	17.63443075	116.9759294	49.55217108	16.35067854	2.936493563	1.15545979	0.688306469	1.155815869	0.617082086	0.810544378		220.7968797	150.9256072	37.47976504	18.50576072	109.8142742	48.48655436	14.31594013	2.993558497	-0.002344781	0.632367072	1.054960944	0.670628651	0.718952096
	218.378063	193.4540312	30.9375604	17.73640718	117.9675399	50.45272413	16.5547211	2.957564284	1.180281602	0.689685267	1.159349856	0.617570137	0.810775177		222.18738	152.2156976	37.62255496	18.62859875	110.8689065	49.24080052	14.5147811	3.010207633	0.01320643	0.633558269	1.057922857	0.671467444	0.719271226
	219.7172363	194.6359492	31.04559038	17.8377059	118.9374294	51.3484011	16.75873669	2.978571014	1.205806158	0.691069126	1.162944425	0.618091122	0.811009855		223.5736436	153.4977412	37.76531818	18.75034244	111.9231319	49.98549678	14.71263126	3.027028791	0.033417338	0.634751399	1.060900219	0.672302615	0.719592465
	221.0513596	195.8140373	31.13675133	17.93834918	119.8860577	52.23886192	16.96267535	2.999479775	1.232358737	0.692456937	1.166600189	0.61864463	0.8112484		224.9553319	154.7709084	37.90670169	18.87112582	112.9788674	50.72135085	14.90979082	3.044066221	0.05868495	0.635946733	1.063894215	0.673134515	0.71991567
	222.3815537	196.9877554	31.21156333	18.03824778	120.8145095	53.12357581	17.16648307	3.020270032	1.260347011	0.693848247	1.170317808	0.619230223	0.811490753		226.3316659	156.0343376	38.04537123	18.99106502	114.0377565	51.44935682	15.10659284	3.061360534	0.089324572	0.637144342	1.066902984	0.673963366	0.720240691
	223.7091563	198.1569362	31.27132793	18.13720328	121.7243967	54.00183923	17.37009829	3.040935681	1.2902612	0.695243372	1.174097995	0.619847526	0.811736835		227.7016034	157.2871821	38.18009905	19.11026909	115.1009876	52.1707385	15.30336119	3.078947727	0.125561813	0.638344088	1.069921871	0.674789248	0.72056742
	225.0355002	199.3217167	31.31799131	18.23492349	122.6177196	54.8728299	17.57344254	3.061485802	1.322665998	0.696643417	1.177941509	0.620496324	0.811986568		229.0640454	158.5286654	38.30985132	19.22884758	116.1691452	52.88690909	15.50036865	3.096858666	0.167525251	0.639545685	1.072944298	0.675612137	0.720895815
	226.3617017	200.4824047	31.35396581	18.33104948	123.4967069	55.73569411	17.77640751	3.081945014	1.358182984	0.69805018	1.181849133	0.62117667	0.812239901		230.4180299	159.7581388	38.43386196	19.34691271	117.2421122	53.59944315	15.69780104	3.115118967	0.215240909	0.640748797	1.075963099	0.676431982	0.72122592
	227.688476	201.6393123	31.3819325	18.4251908	124.3636564	56.58965835	17.97884021	3.102353189	1.397463415	0.699465966	1.185821647	0.621888962	0.812496824		231.7628807	160.9751314	38.55168189	19.46457566	118.3190364	54.31005379	15.89573287	3.133749185	0.268629992	0.641953156	1.078972034	0.67724879	0.721557859
	229.0159916	202.79259	31.40464688	18.51696423	125.2207942	57.43415148	18.18052977	3.122764246	1.441152751	0.700893346	1.189859783	0.622634003	0.812757374		233.0982892	162.179387	38.66319648	19.58193713	119.3983716	55.02056692	16.09411805	3.152765207	0.327511367	0.643158682	1.081967205	0.678062712	0.721891809
	230.3437711	203.9420994	31.42476692	18.60603072	126.0701624	58.26892015	18.38120007	3.143243769	1.489849764	0.702334892	1.19396419	0.623413029	0.813021625		234.4243195	163.3708833	38.76860971	19.69907425	120.4779909	55.7328854	16.29279743	3.172178722	0.39160994	0.644365553	1.084948048	0.678874087	0.722227962
	231.6706459	205.0873483	31.44471816	18.69212579	126.9135431	59.09411964	18.58051097	3.163865347	1.544064296	0.703792938	1.198135393	0.624227679	0.813289675		235.7413445	164.5498332	38.868398	19.81602609	121.5553638	56.44893891	16.49152192	3.191997675	0.460571363	0.645574216	1.087917719	0.679683444	0.722566474
	232.9947691	206.2275008	31.46660551	18.77507977	127.75242	59.91036491	18.77806993	3.184705692	1.604178427	0.705269395	1.202373771	0.625079928	0.813561621		237.0499262	165.7166678	38.96324152	19.9327808	122.6277791	57.17061887	16.68998823	3.212226614	0.533982662	0.646785334	1.090882766	0.680491445	0.722907427
	234.3136893	207.36146	31.49217496	18.85482613	128.5879719	60.71873112	18.97345377	3.205838859	1.670415745	0.706765646	1.20667955	0.625971961	0.813837534		238.3506673	166.8720041	39.05394255	20.04926702	123.6925917	57.89970149	16.88788225	3.232866899	0.611397345	0.647999667	1.093852135	0.681298785	0.723250799
	235.6244827	208.4880065	31.52282213	18.93139836	129.4210909	61.52070044	19.16623934	3.227330095	1.742822615	0.708282519	1.211052808	0.626906012	0.814117434		239.6440568	168.0165992	39.14134157	20.16535187	124.7474638	58.6377649	17.08492398	3.253916728	0.69236281	0.649217923	1.096835686	0.682106082	0.72359646
	236.9239381	209.6059687	31.55963819	19.00491719	130.2524177	62.31805926	19.35603934	3.249230034	1.82126381	0.70982034	1.215493504	0.627884174	0.81440128		240.9303364	169.151295	39.22624042	20.28084653	125.7905753	59.38610839	17.28090819	3.275371022	0.77644731	0.650440614	1.099842479	0.682913773	0.7239442
	238.2087802	210.7143957	31.60347914	19.07557166	131.0823841	63.11275758	19.54253859	3.271569961	1.905433047	0.71137903	1.220001509	0.62890821	0.814688962		242.2094066	170.2769555	39.30933988	20.39551964	126.8207782	60.14568209	17.47573556	3.297221185	0.863263745	0.651667935	1.102879132	0.683722049	0.724293765
	239.4759125	211.8127064	31.65504174	19.14359754	131.9112583	63.9067476	19.7255258	3.294358831	1.994876954	0.712958233	1.224576652	0.629979385	0.814980314		243.4807876	171.3944012	39.39119608	20.50911754	127.8376787	60.91703483	17.66943051	3.31945484	0.952487878	0.652899722	1.105948556	0.684530861	0.724644918
	240.7226576	212.9007949	31.71492919	19.20925679	132.7391837	64.7018219	19.90491663	3.317582447	2.089029402	0.714557445	1.229218753	0.63109835	0.815275133		244.7436396	172.5043446	39.47219766	20.62138912	128.8416371	61.70028626	17.862144	3.342055601	1.043869398	0.654135486	1.109049275	0.685339978	0.724997489
	241.9469686	213.9790763	31.78369269	19.27282055	133.566208	65.49947107	20.08076532	3.341204948	2.187251991	0.716176125	1.233927661	0.63226509	0.815573212		245.9968448	173.6073318	39.55256314	20.73211283	129.8336881	62.49512667	18.05414163	3.365003016	1.137235186	0.655374519	1.112175467	0.686149107	0.725351428
	243.1475925	215.0484714	31.86184044	19.33455739	134.3923006	66.30077746	20.25326335	3.365172385	2.288876141	0.717813781	1.238703267	0.633478956	0.815874378		247.2391401	174.7036959	39.63235598	20.84112222	130.815391	63.30084541	18.24577886	3.388272736	1.232485183	0.656616067	1.115317722	0.686958038	0.725706818
	244.3241648	216.1103303	31.94981295	19.39472694	135.2173581	67.10635609	20.42272585	3.389417882	2.39324253	0.719470016	1.243545516	0.634738766	0.81617852		248.4692876	175.7935273	39.71151416	20.94832717	131.7886298	64.11638589	18.43746735	3.411837021	1.329582139	0.657859518	1.118464411	0.687766777	0.726063874
	245.47723	217.1663069	32.04793035	19.4535784	136.0411989	67.91634642	20.58956812	3.413867628	2.499734561	0.721144552	1.248454396	0.636042974	0.816485626		249.6862627	176.8766661	39.78988953	21.05372756	132.7553856	64.94042304	18.62963636	3.435665588	1.428537076	0.65910457	1.121603451	0.688575638	0.726422904
	246.6081856	218.2181964	32.15632359	19.51135224	136.8635527	68.73045105	20.75427556	3.438446929	2.607803817	0.722837227	1.253429928	0.637389865	0.816795796		250.8894346	177.9527182	39.86729266	21.15741748	133.7175079	65.77145706	18.82269422	3.459726786	1.529392578	0.660351351	1.124724213	0.68938527	0.726784258
	247.7191589	219.2677556	32.27486444	19.5682833	137.68405	69.54801211	20.91737095	3.463085571	2.7169868	0.72454798	1.258472138	0.638777765	0.817109249		252.0787154	179.0210958	39.94353795	21.25957866	134.6765101	66.60791622	19.01699396	3.483989036	1.63220589	0.661600444	1.127819271	0.690196594	0.727148256
	248.8128334	220.3165258	32.40310998	19.62460317	138.5022169	70.36811669	21.07938256	3.487721974	2.826913505	0.726276827	1.263581046	0.640205227	0.817426315		253.2546529	180.081079	40.0184846	21.36046345	135.6334095	67.44826101	19.21280638	3.508422373	1.737033503	0.662852816	1.130885759	0.691010681	0.727515121
	249.892245	221.3656773	32.54027448	19.6805403	139.3174814	71.18969728	21.24081643	3.512305851	2.937309227	0.728023843	1.268756638	0.641671167	0.817747416		254.4184496	181.1318936	40.0920691	21.46036863	136.5886257	68.2910823	19.4103028	3.532999944	1.84391835	0.664109671	1.1339261	0.691828576	0.727884933
	250.9605738	222.4158948	32.68523638	19.73631655	140.129193	72.0116301	21.40213463	3.53679937	3.047991439	0.729789141	1.27399886	0.643174953	0.818073032		255.5718977	182.1727962	40.16432606	21.5596028	137.5419447	69.13518668	19.60954801	3.557699252	1.952880256	0.665372235	1.136948023	0.692651116	0.7282576
	252.0209527	223.4673172	32.8365823	19.79213974	140.9366558	72.83281165	21.56374079	3.561177034	3.158863639	0.731572863	1.279307604	0.64471642	0.818403672		256.7172313	183.2031598	40.23539542	21.6584508	138.492548	69.97966379	19.81050269	3.582502969	2.063909767	0.666641521	1.139963824	0.693478785	0.728632869
	253.0763135	224.519539	32.9926836	19.84819271	141.7391729	73.65220254	21.72597242	3.585424639	3.269907717	0.733375165	1.284682707	0.646295838	0.818739842		257.8569086	184.2225511	40.30551598	21.75713913	139.4390977	70.82393169	20.01303361	3.607399177	2.176965185	0.667918129	1.14298896	0.694311636	0.729010361
	254.1292844	225.5716728	33.15179593	19.90461992	142.5360971	74.46885097	21.88909953	3.60953774	3.381175958	0.735196215	1.290123952	0.647913844	0.819082012		258.9933498	185.2307919	40.37500663	21.85580641	140.379865	71.66775816	20.21692873	3.632380967	2.291972413	0.66920211	1.146040139	0.695149304	0.729389637
	255.1821421	226.6224643	33.31216953	19.96151357	143.3268806	75.28188804	22.05332789	3.633520002	3.492783243	0.737036187	1.295631071	0.649571336	0.819430601		260.1286613	186.2280009	40.44423868	21.95448226	141.3128839	72.51125766	20.42191456	3.657445401	2.408827144	0.670492924	1.149133138	0.695991114	0.729770275
	256.2368171	227.6704447	33.47215661	20.01890134	144.1111169	76.09049877	22.21880534	3.65738174	3.604899612	0.738895254	1.301203744	0.651269377	0.819785965		261.2643854	187.2146124	40.51360356	22.05307721	142.2361148	73.35486515	20.62767285	3.68259195	2.527398933	0.671789515	1.152280621	0.696836266	0.730151951
	257.2949372	228.7141003	33.63030379	20.07673814	144.8885711	76.89389235	22.3856295	3.681138778	3.71774301	0.740773585	1.306841609	0.653009094	0.8201484		262.4013089	188.1913711	40.58348044	22.15138469	143.1475976	74.1992896	20.83385461	3.707820587	2.64753678	0.673090475	1.155490247	0.697684058	0.730534501
	258.3578923	229.7520371	33.78541985	20.13490362	145.6591922	77.6912788	22.55385525	3.704811667	3.831571914	0.742671334	1.312544253	0.654791599	0.820518146		263.5393591	189.1593047	40.65420844	22.24909519	144.0455846	75.04545092	21.04009033	3.733129779	2.769075837	0.674394293	1.158763301	0.698534104	0.730917967
	259.4268959	230.7831217	33.93661337	20.19320676	146.4231101	78.48186764	22.72350097	3.72842515	3.946677471	0.744588635	1.318311222	0.656617932	0.820895402		264.6776051	190.1196759	40.72606612	22.34582083	144.9286411	75.89440529	21.24599614	3.75851465	2.891844944	0.675699625	1.162094069	0.699386501	0.731302605
	260.5030243	231.8065817	34.08329856	20.25139756	147.1806148	79.26487422	22.89455265	3.752007724	4.063374816	0.746525588	1.324142014	0.658489015	0.821280338		265.8143646	191.0739169	40.79926005	22.44112782	145.7957107	76.74726395	21.45117686	3.783965584	3.015674618	0.677005556	1.165470054	0.700241906	0.731688854
	261.5872146	232.8220577	34.2251718	20.30918505	147.932126	80.03956005	23.06696557	3.775591104	4.181993334	0.748482254	1.330036079	0.660405637	0.821673104		266.947405	192.0235494	40.8739219	22.53457325	146.6461455	77.60511078	21.65522742	3.809467469	3.14040514	0.678311799	1.168873056	0.701101503	0.732077285
	262.6802156	233.8296047	34.36216468	20.36625964	148.6781541	80.80528906	23.24066358	3.799209442	4.302865698	0.750458643	1.335992822	0.662368445	0.822073839		268.0742128	192.970094	40.95011221	22.62574235	147.4797058	78.46892389	21.85773462	3.834999734	3.265894272	0.679618798	1.172281022	0.701966862	0.732468513
	263.7824944	234.8296463	34.4943817	20.42231728	149.419261	81.56159592	23.41553678	3.822898173	4.426315708	0.752454714	1.342011599	0.664377942	0.822482667		269.1922965	193.9149723	41.02782798	22.71428241	148.296536	79.33950569	22.05828094	3.860537214	3.39202413	0.680927709	1.175670483	0.702839712	0.732863107
	264.8941126	235.822893	34.62203189	20.47708264	150.1560235	82.30825282	23.59143888	3.846692465	4.552645107	0.754470371	1.348091725	0.666434502	0.822899699		270.299484	194.859407	41.1070109	22.79992999	149.0971276	80.21742549	22.25645209	3.886051794	3.518706714	0.682240272	1.17901931	0.703721666	0.733261497
	266.0145942	236.810237	34.74536387	20.53032866	150.8890055	83.04532578	23.76817778	3.870625298	4.682119813	0.756505468	1.354232476	0.668538381	0.823325016		271.3941774	195.8043252	41.18755382	22.88252903	149.8822749	81.10297748	22.45184857	3.911514654	3.645887601	0.683558567	1.182309482	0.704613952	0.733663898
	267.1428129	237.7926377	34.86461232	20.58189047	151.6187396	83.77320897	23.94552085	3.894725304	4.814956248	0.758559817	1.360433097	0.67068973	0.823758669		272.4755342	196.750271	41.26930417	22.96203832	150.6530354	81.99615623	22.64410136	3.936898917	3.773547419	0.684884716	1.185529532	0.705517199	0.734070263
	268.2769245	238.7710132	34.97996193	20.63167271	152.3457226	84.49263506	24.12319202	3.919014546	4.95130868	0.760633199	1.366692806	0.67288861	0.824200665		273.5435561	197.6973343	41.35206449	23.03852822	151.4106953	82.89665077	22.83289022	3.962182397	3.901700833	0.686220547	1.18867638	0.706431318	0.734480274
	269.4143659	239.7461487	35.09153178	20.67965002	153.0704227	85.20464939	24.30087491	3.943506461	5.091258667	0.76272538	1.373010809	0.675135014	0.824650968		274.5990748	198.6451027	41.43559191	23.11216758	152.1567474	83.8038572	23.01796302	3.987350173	4.030392949	0.68756729	1.191756313	0.707355513	0.734893362
	270.5519313	240.7186316	35.19938036	20.72586182	153.7932996	85.91055628	24.478219	3.968204221	5.234807657	0.764836122	1.379386303	0.677428876	0.825109503		275.6436435	199.5926429	41.5195992	23.18320271	152.8928774	84.71690872	23.19915338	4.012396724	4.159693295	0.688925347	1.194784964	0.708288405	0.735308781
	271.6859257	241.688817	35.30352815	20.77040253	154.5148337	86.6118419	24.65485059	3.993099736	5.381873695	0.7669652	1.385818487	0.679770089	0.825576156		276.679348	200.5385163	41.60376061	23.25193118	153.6209569	85.63472115	23.37639432	4.037327405	4.289687735	0.690294158	1.197786253	0.709228284	0.735725695
	272.8123832	242.656826	35.40399274	20.81340931	155.2355618	87.31008409	24.83038693	4.018173493	5.5322928	0.769112409	1.392306567	0.682158514	0.826050797		277.7085634	201.4808307	41.68772522	23.31867347	154.3430388	86.5560507	23.54972561	4.062159128	4.420468957	0.69167222	1.200790362	0.710173415	0.736143297
	273.9273269	243.6225699	35.50082987	20.85504908	155.9561142	88.0068551	25.0044539	4.043395324	5.685825155	0.771277575	1.39884976	0.684593999	0.826533284		278.7336869	202.4173284	41.77113931	23.38374552	155.0613462	87.47956026	23.71929303	4.086920191	4.55212633	0.693057222	1.203830932	0.71112238	0.736560923
	275.0270414	244.5857969	35.59417366	20.89550608	156.6772481	88.7036269	25.17670337	4.068726113	5.842165709	0.773460554	1.405447299	0.687076381	0.827023489		279.7568763	203.3455064	41.85367767	23.44743499	155.7782519	88.40388951	23.88533902	4.111649291	4.684736108	0.694446322	1.206941743	0.712074379	0.736978161
	276.1083267	245.5461494	35.68426932	20.93497127	157.39987	89.40169353	25.34683296	4.094120312	6.000958337	0.775661236	1.412098433	0.689605497	0.827521302		280.7798227	204.2627616	41.93508196	23.50998329	156.4962419	89.32772412	24.04818467	4.136393834	4.818352965	0.695836509	1.210153215	0.713029452	0.737394927
	277.168704	246.5032227	35.77149356	20.97363377	158.1250435	90.10211468	25.51460646	4.119529074	6.16181232	0.777879535	1.41880242	0.692181191	0.828026652		281.8035792	205.166552	42.01520205	23.57157454	157.2178594	90.24985891	24.20820459	4.161207689	4.953003762	0.697225012	1.21348907	0.713988569	0.73781151
	278.2065522	247.4566169	35.85635915	21.01167457	158.8539773	90.80568347	25.67986548	4.144903695	6.324319738	0.780115386	1.425558527	0.694803315	0.828539505		282.8284592	206.0545609	42.09403546	23.63233196	157.9456319	91.16925066	24.36579686	4.186148614	5.088684283	0.69860971	1.216963513	0.714953589	0.738228566
	279.2211606	248.4059749	35.93950217	21.04926204	159.5879924	91.51291737	25.84254024	4.170199072	6.488072375	0.782368735	1.432366017	0.697471735	0.82905987		283.8540101	206.9248537	42.1717588	23.69232083	158.6819827	92.08505692	24.52135106	4.211275543	5.225359291	0.699989477	1.220579219	0.715927061	0.73864706
	280.2126977	249.3510017	36.0216527	21.08654886	160.3284701	92.22407057	26.00265361	4.195376856	6.65267692	0.784639533	1.439224144	0.700186329	0.829587794		284.8790571	207.776012	42.24874563	23.75155672	159.4291337	92.99665832	24.6752178	4.236645942	5.362965919	0.701364422	1.224326349	0.716911915	0.739068176
	281.1821036	250.2914673	36.103591	21.12366982	161.0767846	92.93916339	26.16031822	4.220408074	6.817767556	0.786927726	1.446132139	0.702946983	0.83012336		285.9018073	208.6072377	42.32556606	23.81001701	160.189008	93.90366363	24.82768296	4.262313388	5.50141995	0.702735974	1.228182717	0.717911067	0.739493175
	282.1309254	251.2271948	36.18609336	21.1607401	161.8342269	93.65802255	26.31572709	4.245275028	6.983015361	0.78923325	1.4530892	0.705753591	0.830666672		286.9199983	209.4184158	42.40296502	23.86765343	160.9631424	94.80589813	24.9789498	4.288325485	5.640624142	0.704106807	1.232115134	0.718927002	0.739923248
	283.0611195	252.1580397	36.26987253	21.1978538	162.6019295	94.3803253	26.46913826	4.269972422	7.148134328	0.791556029	1.460094485	0.708606046	0.831217849		287.9310706	210.2101326	42.48181863	23.92440348	161.7526184	95.70337766	25.12913065	4.314722184	5.780477491	0.705480592	1.236081806	0.71996139	0.740359355
	283.9748471	253.0838682	36.35551872	21.23508261	163.3807985	95.10564144	26.62085513	4.294507693	7.312884025	0.793895969	1.467147103	0.711504237	0.831777018		288.9323472	210.9836481	42.56307039	23.98019885	162.5580202	96.59627195	25.27824935	4.341534533	5.920884151	0.706861604	1.240035613	0.721014795	0.74080209
	284.8742886	254.0045408	36.4434473	21.27247471	164.1714622	95.83346947	26.77120397	4.318900615	7.477069118	0.796252958	1.474246116	0.71444804	0.832344304		289.9212035	211.7408238	42.64765163	24.03496976	163.3794245	97.48486146	25.42625397	4.368783813	6.061760785	0.708254225	1.243927968	0.722086524	0.741251574
	285.7614965	254.9199068	36.53385889	21.31005404	164.9742406	96.56326494	26.92051139	4.343182273	7.640536275	0.798626865	1.481390536	0.717437314	0.832919824		290.8952155	212.4840137	42.73639259	24.08864468	164.2164245	98.36949269	25.57303819	4.396481046	6.203041334	0.709662394	1.247712928	0.723174644	0.7417074
	286.6382997	255.8298143	36.62671682	21.34782013	165.7891366	97.29446052	27.0690834	4.36739347	7.803168484	0.801017544	1.488579331	0.720471897	0.833503688		291.8522801	213.2159273	42.82993199	24.1411458	165.0681856	99.25053642	25.7184686	4.424626803	6.344678585	0.711089076	1.251351191	0.724276176	0.74216864
	287.5062619	256.7341345	36.72174471	21.38574848	166.6158514	98.02647836	27.21719023	4.391582685	7.964877735	0.803424829	1.495811438	0.723551598	0.834095997		292.7907046	213.9394752	42.92863388	24.19238146	165.9335263	100.1283525	25.8624147	4.453211276	6.486642389	0.712535808	1.254813641	0.725387448	0.742633906
	288.3666886	257.6327994	36.8184454	21.42379173	167.4538181	98.75873683	27.36505367	4.415803624	8.125598064	0.805848536	1.503085768	0.726676203	0.83469684		293.7092687	214.6576105	43.03251976	24.24223699	166.8110186	101.0032641	26.00477762	4.482214572	6.628914893	0.714002389	1.258084136	0.726504568	0.743101479
	289.2206709	258.5258461	36.91613934	21.46188137	168.3022489	99.49065456	27.51284203	4.440112456	8.285276042	0.808288465	1.510401218	0.729845467	0.835306302		294.6072637	215.3731779	43.14122343	24.2905662	167.6990947	101.8755416	26.14551445	4.511607223	6.771483608	0.715486751	1.261161312	0.727623963	0.743569475
	290.0691494	259.4134616	37.01401863	21.49992993	169.1601917	100.221654	27.66067047	4.464564796	8.443862287	0.8107444	1.517756679	0.733059116	0.83592446		295.4845131	216.0887821	43.25397364	24.33718519	168.596153	102.745397	26.28465506	4.541350902	6.914333479	0.716985042	1.264059277	0.728742916	0.744036046
	290.9129805	260.2960202	37.11121072	21.53783369	170.0265877	100.9511656	27.80860615	4.489212557	8.601304826	0.813216106	1.525151041	0.736316849	0.836551387		296.3413809	216.806684	43.36960716	24.38187036	169.5006511	103.6129854	26.42230979	4.571399382	7.057439255	0.718491922	1.266807146	0.729860021	0.744499596
	291.7529909	261.1741044	37.20684444	21.57547547	170.9003272	101.6786334	27.95667674	4.514100825	8.757543347	0.815703334	1.532583197	0.739618334	0.837187151		297.1787683	217.5287306	43.4866123	24.42436159	170.4111817	104.4784119	26.55866724	4.601699721	7.200759427	0.720001049	1.269447491	0.730975507	0.74495897
	292.5900093	262.0485052	37.30011116	21.6127279	171.780299	102.403521	28.10488095	4.539264932	8.912509507	0.818205821	1.540052037	0.742963206	0.837831817		297.9980996	218.2563229	43.60319989	24.46437093	171.3265242	105.3417398	26.69398289	4.632193714	7.34423276	0.721505706	1.272033853	0.732091363	0.745413622
	293.4248712	262.9201981	37.39031408	21.64945686	172.6654314	103.1253195	28.25319921	4.564727938	9.066126147	0.820723286	1.547556445	0.746351066	0.83848544		298.8012938	218.9904199	43.7173964	24.50159655	172.245672	106.2029974	26.82856008	4.662819583	7.487778025	0.722999523	1.274627506	0.733211251	0.745863721
	294.2584	263.7902948	37.47690104	21.68552546	173.554724	103.8435547	28.40160332	4.59049875	9.21830908	0.823255441	1.555095294	0.749781471	0.83914807		299.5907169	219.7315756	43.827152	24.53574057	173.1678357	107.0621804	26.96272583	4.693513866	7.631297069	0.724477192	1.277293747	0.734340196	0.746310192
	295.0913701	264.6599749	37.55947799	21.72079857	174.4472706	104.5577925	28.55006389	4.616571031	9.368973435	0.825801986	1.562667434	0.753253935	0.839819742		300.3691107	220.480004	43.93045533	24.56652911	174.0924273	107.9192489	27.09680442	4.724213438	7.774680831	0.725935131	1.280097944	0.735484082	0.746754678
	295.9244623	265.5304045	37.63780338	21.755148	175.3422736	105.2676434	28.69855514	4.642923035	9.518040182	0.828362612	1.570271695	0.756767923	0.840500479		301.1394934	221.2356624	44.02544634	24.5937324	175.0190286	108.7741185	27.23109165	4.754857561	7.917817481	0.727371998	1.283101611	0.736649002	0.747199429
	296.7582244	266.4026504	37.71176603	21.78845819	176.2390519	105.9727653	28.84705675	4.669518405	9.66544501	0.830937006	1.577906875	0.760322849	0.84119029		301.9050322	221.9983473	44.11051919	24.61718274	175.9473511	109.6266484	27.36583234	4.785389843	8.060601524	0.728788998	1.286358722	0.737840534	0.747647121
	297.5930426	267.2775998	37.78135144	21.82063213	177.1370432	106.6728646	28.99555323	4.696307876	9.811145152	0.833524852	1.585571747	0.763918074	0.841889168		302.6688904	222.7677901	44.18440846	24.63678829	176.8771929	110.4766271	27.50120312	4.815759957	8.202942594	0.730189963	1.289912443	0.739063029	0.748100622
	298.4291329	268.1558949	37.84660265	21.85159707	178.0358026	107.367698	29.14403115	4.723231744	9.95512413	0.83612583	1.593265054	0.767552907	0.842597092		303.4340566	223.5437481	44.24625342	24.65254116	177.808399	111.3237624	27.63730188	4.845924991	8.344772698	0.731581147	1.29379242	0.740318989	0.748562725
	299.2665514	269.0378888	37.90758234	21.88130932	178.9349988	108.0570731	29.29247547	4.750222908	10.09739551	0.838739621	1.600985524	0.771226606	0.843314029		304.2031683	224.3260824	44.29563746	24.66451878	178.7408268	112.1676756	27.77414407	4.875850327	8.486050906	0.732970785	1.29801273	0.741608624	0.749035874
	300.1052205	269.9236292	37.96434238	21.90975748	179.8344091	108.7408492	29.44086555	4.777210221	10.2380039	0.841365904	1.608731868	0.774938387	0.844039937		304.9783439	225.1148162	44.3326012	24.67287857	179.6743215	113.0079074	27.91166574	4.905509951	8.626764866	0.734368415	1.30257053	0.742929634	0.749521908
	300.9449651	270.8128695	38.01690533	21.93696354	180.7339139	109.4189371	29.58917187	4.804121911	10.37702321	0.844004359	1.616502796	0.778687425	0.844774767		305.7610402	225.910173	44.35763046	24.67784627	180.6087023	113.8439331	28.04973223	4.934886184	8.766928985	0.735784045	1.307445459	0.744277271	0.750021846
	301.7855485	271.7051059	38.0652605	21.96298135	181.6334916	110.0912982	29.73735389	4.830888841	10.51455232	0.846654664	1.62429702	0.782472861	0.845518467		306.5519509	226.7125899	44.37162089	24.67969937	181.5437572	114.6751909	28.18815103	4.963968848	8.906579549	0.737227226	1.312599774	0.745644678	0.750535742
	302.6266996	272.5996371	38.10937453	21.98789242	182.5332129	110.7579423	29.88535948	4.857447415	10.65070881	0.849316494	1.632113269	0.786293812	0.846270984		307.3509576	227.5227093	44.37582313	24.67874718	182.479247	115.5011198	28.32668729	4.99275397	9.045767525	0.738706116	1.317979231	0.747023488	0.751062613
	303.4681239	273.4956383	38.14921417	22.01179931	183.4332341	111.418923	30.03312577	4.883742009	10.7856215	0.851989521	1.639950297	0.790149372	0.847032262		308.1571436	228.341348	44.37177224	24.67530976	183.4149153	116.3212037	28.4650804	5.021242142	9.18455001	0.740226629	1.323514666	0.748404625	0.751600466
	304.3094936	274.3922415	38.18477673	22.03481718	184.3337888	112.0743314	30.18058127	4.90972686	10.91942348	0.854673412	1.647806891	0.794038619	0.847802245		308.9688697	229.1694484	44.36120614	24.66969757	184.3505022	117.1350174	28.60305996	5.049436711	9.322981485	0.741791751	1.329124249	0.749779241	0.7521464
	305.1504178	275.2886159	38.21612285	22.0570643	185.2351765	112.7242873	30.32764869	4.935367378	11.05224544	0.857367825	1.655681881	0.797960626	0.848580871		309.7839091	230.0080153	44.34597742	24.66219374	185.2857591	117.942269	28.7403603	5.077342	9.461105972	0.743401074	1.334716336	0.751139687	0.752696801
	305.9903959	276.1840375	38.24340537	22.0786527	186.1377467	113.3689297	30.47424789	4.960640925	11.1842098	0.860072412	1.663574152	0.80191446	0.849368073		310.5996289	230.8580423	44.32796294	24.65304056	186.2204635	118.7428323	28.87673272	5.104961721	9.598951028	0.745050624	1.340192856	0.752480417	0.753247597
	306.8287635	277.0779441	38.26688938	22.09967989	187.0418789	114.0084083	30.62029832	4.985537072	11.31542606	0.862786813	1.671482648	0.805899191	0.850163772		311.4132022	231.7204334	44.30897515	24.64243084	187.1544323	119.5367654	29.01195494	5.132297744	9.73652421	0.746732968	1.345453105	0.753798741	0.753794559
	307.6646394	277.96997	38.28695959	22.12022241	187.9479582	114.6428761	30.76572064	5.010057389	11.44598769	0.865510662	1.679406379	0.809913899	0.850967875		312.2218299	232.5959249	44.290679	24.63050484	188.0875333	120.3243123	29.14583801	5.159349343	9.8738123	0.748437633	1.350397846	0.755095317	0.754333625
	308.4968867	278.8599587	38.30411342	22.14033213	188.8563472	115.2724866	30.91043717	5.034214797	11.57597054	0.868243581	1.687344425	0.813957677	0.851780274		313.0229518	233.485013	44.27451764	24.61735216	189.0196947	121.1058857	29.27823073	5.186112955	10.01078318	0.750151773	1.354933536	0.756374344	0.754861218
	309.3240947	279.7479543	38.31894063	22.16003516	189.7673574	115.8973932	31.05437132	5.058032517	11.70543188	0.870985187	1.695295927	0.818029636	0.852600843		313.8144267	234.3878922	44.26165017	24.60301818	189.9509141	121.8820335	29.40902189	5.212582454	10.14738996	0.751861053	1.358976531	0.757643406	0.755374534
	310.1445925	280.634174	38.33209229	22.17933362	190.6812207	116.5177537	31.19744638	5.081542637	11.83440975	0.873735085	1.703260082	0.822128908	0.853429441		314.5946656	235.3044084	44.25290408	24.58751378	190.8812655	122.6533915	29.53814098	5.238749883	10.28357677	0.753550674	1.362457081	0.758912983	0.755871785
	310.9564941	281.5189671	38.34424328	22.19820949	191.5980644	117.1337382	31.33958405	5.104784328	11.96292264	0.876492879	1.711236122	0.826254651	0.854265915		315.3627075	236.2340322	44.24874464	24.570827	191.8109073	123.4206277	29.66555747	5.26460652	10.41928531	0.755206463	1.365322938	0.76019564	0.756352376
	311.7577757	282.402765	38.35605386	22.21663011	192.5178922	117.7455386	31.48070347	5.127801752	12.09096907	0.879258165	1.719223294	0.830406041	0.855110105		316.1182333	237.1758532	44.24926292	24.55293548	192.7400888	124.1843842	29.79127914	5.290144145	10.55446157	0.75681594	1.367542417	0.761504984	0.756816997
	312.5463808	283.2860297	38.36813494	22.23455426	193.4405713	118.3533784	31.62072118	5.150641723	12.21852705	0.882030534	1.727220838	0.834582269	0.855961853		316.8615207	238.1285989	44.25418334	24.53381823	193.6691548	124.9452232	29.91534943	5.315356343	10.68906195	0.758369298	1.369106754	0.76285446	0.757267638
	313.3203424	284.1692063	38.38102152	22.2519381	194.3658284	118.9575197	31.75955263	5.173351202	12.34555327	0.884809575	1.735227968	0.838782539	0.856821006		317.5933477	239.0906755	44.26289056	24.51346585	194.5985473	125.7035825	30.03784413	5.340239706	10.82305824	0.759860216	1.370031656	0.764256109	0.757707524
	314.0779135	285.0526817	38.39515673	22.2687403	195.2932526	119.5582648	31.89711535	5.195974745	12.4719824	0.887594869	1.743243869	0.843006055	0.857687428		318.3148599	240.0602315	44.27447455	24.4918886	195.5288028	126.4597448	30.15886718	5.364794799	10.95644129	0.761286465	1.370357976	0.765719385	0.758140965
	314.8176935	285.9367548	38.41088731	22.28492577	196.2223064	120.1559527	32.03333369	5.21855205	12.59772714	0.890385987	1.751267725	0.84725201	0.858561003		319.0274144	241.0352371	44.28779108	24.4691217	196.4605413	127.2138239	30.27854586	5.389026806	11.08922311	0.762650258	1.370151467	0.76725015	0.758573143
	315.5387385	286.8216159	38.42846931	22.30046792	197.1523405	120.7509469	32.16814506	5.241115734	12.72267929	0.893182493	1.759298787	0.85151958	0.859441643		319.7324198	242.0135776	44.30153417	24.44522824	197.3944476	127.9657672	30.3970253	5.4129458	11.22143761	0.763958337	1.369501648	0.768849933	0.759009843
	316.2406465	287.7073362	38.44808156	22.31534951	198.082614	121.3436178	32.30150674	5.263689526	12.84671239	0.895983934	1.767336511	0.855807908	0.860329284		320.4311867	242.9931506	44.3143156	24.42029947	198.3312428	128.7153739	30.51446259	5.436566643	11.35314006	0.765221789	1.368519827	0.770515534	0.759457147
	316.9236098	288.5938628	38.46984313	22.32956241	199.0123147	121.9343185	32.43340291	5.286286982	12.96968593	0.89878984	1.775380786	0.860116103	0.861223895		321.1248011	243.9719622	44.32474616	24.39445333	199.2716461	129.4623249	30.63102087	5.45990855	11.48440551	0.766455598	1.367336384	0.772238994	0.759921102
	317.5884299	289.4810191	38.49383094	22.34310673	199.9405798	122.5233584	32.5638508	5.30891087	13.09145142	0.90159972	1.783432279	0.864443231	0.862125465		321.8140303	244.9482145	44.33151303	24.36783131	200.2163284	130.2062197	30.74686364	5.482994377	11.61532641	0.767677975	1.366097445	0.774007951	0.760407382
	318.2364932	290.3685052	38.52009412	22.35598994	200.8665141	123.1109773	32.69290533	5.33155325	13.21185997	0.904413063	1.791492933	0.868788313	0.863034007		322.4992663	245.9203758	44.33344793	24.34059437	201.1658604	130.9466167	30.86214985	5.505849728	11.74600939	0.76890948	1.364961094	0.775806363	0.760920964
	318.8697094	291.2558988	38.54866246	22.36822612	201.7892056	123.6973222	32.82066151	5.354196292	13.33077092	0.907229338	1.799566642	0.873150327	0.863949547		323.1805056	246.8872309	44.32958145	24.31291819	202.1206592	131.6830707	30.97703014	5.528501963	11.87657156	0.770172005	1.364093287	0.777615522	0.761465825
	319.4904176	292.1426565	38.57954795	22.37983599	202.7077369	124.2824322	32.94725404	5.376813758	13.44806072	0.910047998	1.807660151	0.877528215	0.864872119		323.8573644	247.8479054	44.31918018	24.28498802	203.0809374	132.4151641	31.0916446	5.550979202	12.0071359	0.771487633	1.363663663	0.779415313	0.762044686
	320.1012639	293.0281145	38.61273982	22.39084729	203.6211935	124.8662304	33.07285402	5.39937304	13.56363116	0.912868483	1.815784184	0.881920883	0.865801755		324.5291216	248.801864	44.30176493	24.25699328	204.0466608	133.1425298	31.20612206	5.573309407	12.13782607	0.772877461	1.363841399	0.781185596	0.762658802
	320.7050623	293.9114925	38.64819459	22.40129576	204.5286682	125.4485266	33.19766253	5.421837608	13.67741634	0.915690231	1.823954831	0.886327212	0.866738485		325.1947832	249.7488836	44.27710965	24.22912195	205.017519	133.8648639	31.32058111	5.595519564	12.26876037	0.774360413	1.364791306	0.782907642	0.763307819
	321.304644	294.7919028	38.68582397	22.41122601	205.4292651	126.0290281	33.32190166	5.444169657	13.78938767	0.918512688	1.83219519	0.890746066	0.867682325		325.85316	250.6890036	44.24522267	24.20155457	205.9929126	134.5819294	31.43513233	5.617635035	12.40004496	0.775952114	1.366670292	0.784565501	0.7639897
	321.9027075	295.6683652	38.72548351	22.42069209	206.3221017	126.6073584	33.44580335	5.466332774	13.89955627	0.921335317	1.840537224	0.895176298	0.868633279		326.5029509	251.6224596	44.20631324	24.17445794	206.9719608	135.2935515	31.54988152	5.639679053	12.53176656	0.777663865	1.369624363	0.786147225	0.764700722
	322.5016763	296.539832	38.76696493	22.42975725	207.2063135	127.1830802	33.5695969	5.488294408	14.00797277	0.924157604	1.849023781	0.899616757	0.869591332		327.1428254	252.5496058	44.16074714	24.14797844	207.9535296	135.9996074	31.66493308	5.661672371	12.66398493	0.779501776	1.373786231	0.787645871	0.765435554
	323.1035739	297.4052187	38.8099945	22.43849253	208.0810591	127.7557208	33.69349605	5.51002801	14.11472446	0.926979074	1.857710668	0.904066294	0.870556452		327.771501	253.4708338	44.10899628	24.12223507	208.9362791	136.7000141	31.78039312	5.683633022	12.79672571	0.781466108	1.379273648	0.789060211	0.7661874
	323.7099217	298.2634443	38.85423849	22.44697426	208.9455302	128.324796	33.8176866	5.531514692	14.21993033	0.929799287	1.866668645	0.908523763	0.871528591		328.3878107	254.3864938	44.0515869	24.09731246	209.918728	137.3947149	31.89637145	5.705576178	12.92997408	0.783550836	1.386188483	0.790395123	0.766948221
	324.3216664	299.1134728	38.89931565	22.45528035	209.7989629	128.8898306	33.94231557	5.552744352	14.32373443	0.932617845	1.875985146	0.912988026	0.872507683		328.9907591	255.2968261	43.98905099	24.07325439	210.8993292	138.0836682	32.01298198	5.727514069	13.06367013	0.785743501	1.394616549	0.791661635	0.767709004
	324.9391379	299.9543565	38.94481557	22.46348588	210.6406513	129.4503759	34.06748263	5.573716231	14.42629818	0.935434388	1.885765519	0.917457953	0.873493648		329.5795655	256.2019057	43.92188466	24.05005819	211.8765499	138.7668392	32.13034111	5.749455938	13.19770642	0.788025331	1.404628148	0.792876608	0.768460089
	325.5620409	300.785274	38.99032074	22.47165841	211.4699617	130.0060203	34.19323449	5.594438918	14.52779246	0.938248586	1.896133558	0.92193242	0.874486392		330.1536941	257.1016052	43.85051625	24.02767079	212.848951	139.4441945	32.24856413	5.771408024	13.3319284	0.79037166	1.416279225	0.794062101	0.769191527
	326.1894777	301.6055582	39.03542958	22.47985352	212.2863455	130.5563982	34.31956263	5.614929838	14.62839	0.941060135	1.907231107	0.92641031	0.87548581		330.7128697	257.9955766	43.77528586	24.00598702	213.8152558	140.1156997	32.36775954	5.793373565	13.46613774	0.792752634	1.429613021	0.795244412	0.769893459
	326.8199993	302.4147121	39.07977774	22.48811134	213.0893481	131.1011937	34.4464043	5.63521429	14.72825861	0.943868746	1.919216536	0.930890512	0.876491785		331.2570804	258.8832516	43.69643676	23.98485056	214.7744038	140.7813181	32.48802199	5.815352835	13.60009883	0.795134169	1.444662038	0.796452862	0.770556498
	327.4516815	303.2124083	39.12305521	22.49645436	213.8786134	131.6401441	34.57364668	5.655324108	14.82755563	0.946674135	1.932261965	0.935371921	0.877504194		331.7865669	259.7638599	43.61411812	23.96405815	215.725585	141.4410108	32.60942421	5.837343208	13.73354793	0.79747915	1.461450139	0.797718373	0.771172111
	328.0822188	303.9984718	39.16501765	22.50488659	214.6538819	132.1730432	34.70113368	5.675296001	14.92642358	0.949476017	1.946549199	0.939853431	0.878522904		332.3017986	260.636461	43.52839744	23.94336674	216.668249	142.0947361	32.73200895	5.859339291	13.86620442	0.799748801	1.479994581	0.79907189	0.771732965
	328.7090308	304.7728477	39.20549112	22.51339454	215.4149838	132.6997442	34.82867469	5.695169671	15.02498708	0.952274098	1.96226443	0.944333942	0.879547777		332.8034388	261.4999872	43.43928084	23.92250382	217.6020925	142.7424482	32.85578167	5.881333108	13.99778325	0.801904187	1.500307797	0.80054273	0.772233248
	329.3293752	305.5355555	39.24437063	22.52194943	216.1618266	133.220165	34.95605453	5.714985765	15.12335078	0.955068077	1.979591898	0.948812349	0.880578671		333.2922987	262.3532932	43.34673839	23.90117994	218.527023	143.3840958	32.98070482	5.903314363	14.12800746	0.80390778	1.522398771	0.802156925	0.772668935
	329.9404611	306.2866362	39.28161349	22.53051076	216.8943802	133.7342936	35.08304391	5.734783763	15.22159807	0.957857642	1.99870682	0.953287552	0.881615439		333.7692838	263.1952085	43.25073221	23.87910292	219.4431055	144.0196211	33.10669444	5.92527077	14.2566199	0.805725028	1.546273907	0.803935645	0.773038005
	330.5395577	307.0260964	39.31722934	22.53903002	217.6126607	134.2421926	35.20940949	5.754599885	15.31979023	0.960642473	2.019768007	0.957758446	0.882657934		334.2353357	264.0245882	43.15124451	23.85599264	220.3504967	144.6489603	33.23361961	5.947188441	14.38339298	0.807325859	1.571937339	0.805893765	0.773340595
	331.1240949	307.7538561	39.35126882	22.54745485	218.3167156	134.7440039	35.33492319	5.774465134	15.41796585	0.963422246	2.042910656	0.962223926	0.88370601		334.6913719	264.8403612	43.04830351	23.83159525	221.2493736	145.2720481	33.36130485	5.969052317	14.5081357	0.80868606	1.599390729	0.808038659	0.773579091
	331.6917515	308.4697054	39.38381295	22.55573299	219.0066123	135.2399491	35.45937022	5.794403568	15.51614029	0.966196633	2.068239859	0.966682881	0.884759519		335.1382286	265.6415703	42.9420053	23.80569576	222.1398637	145.8888262	33.48953555	5.990846612	14.6306977	0.809788483	1.628632618	0.810369289	0.773758157
	332.2405299	309.173274	39.41496468	22.56381539	219.68243	135.7303266	35.58255555	5.814430931	15.61430532	0.968965308	2.095825334	0.971134201	0.885818322		335.57661	266.4274056	42.83253002	23.77812812	223.0219834	146.499257	33.61806604	6.012555254	14.75096982	0.810624026	1.659657497	0.812875635	0.773884692
	332.7688144	309.8640176	39.44484377	22.57165863	220.3442569	136.2155041	35.70430888	5.834553719	15.71242879	0.971727945	2.125697838	0.975576771	0.886882288		336.0070475	267.1972273	42.7201515	23.74878198	223.8955911	147.1033422	33.74662972	6.034162292	14.86888184	0.81119236	1.692454768	0.815538512	0.773967744
	333.2754126	310.5412206	39.47358494	22.57922668	220.9921901	136.6959057	35.82448801	5.854768776	15.81045474	0.974484222	2.157847592	0.98000948	0.8879513		336.4298721	267.9505791	42.60523964	23.71760578	224.7603576	147.701145	33.87495042	6.05565225	14.98439749	0.811502368	1.72700779	0.818329809	0.774018348
	333.7595774	311.2040155	39.50133902	22.58649187	221.626338	137.1719953	35.94298077	5.875063449	15.90830407	0.977233822	2.192224891	0.98443122	0.889025271		336.845202	268.6871905	42.48825547	23.6846062	225.6157569	148.2928135	34.00275431	6.077010422	15.09750788	0.811572303	1.763293185	0.82121313	0.774049337
	334.221011	311.8514145	39.52827575	22.59343549	222.2468228	137.6442555	36.05970579	5.895416317	16.00587593	0.979976448	2.228742903	0.988840891	0.890104159		337.2529456	269.4069691	42.36973923	23.64984411	226.4610775	148.8786012	34.12978125	6.098223096	15.20822393	0.811429641	1.80128053	0.824144851	0.774075093
	334.6598476	312.4823515	39.55458674	22.6000477	222.8537814	138.1131664	36.17461206	5.915798443	16.1030502	0.982711842	2.267282483	0.993237409	0.891187991		337.6528189	270.1099835	42.25029203	23.61342772	227.2954515	149.4588825	34.25579492	6.119277712	15.31656898	0.811110661	1.840932534	0.827075537	0.774111288
	335.0766178	313.0957291	39.58048702	22.60632841	223.4473631	138.5791825	36.28767759	5.93617509	16.19969094	0.985439827	2.30769867	0.997619716	0.892276907		338.0443771	270.7964368	42.13055256	23.57550361	228.1178979	150.0341589	34.38059101	6.140162969	15.42257213	0.810659762	1.882205685	0.829951671	0.774174582
	335.4721944	313.6904655	39.60621364	22.61228698	224.0277226	139.0427129	36.39890727	5.956507772	16.29565108	0.98816038	2.349828393	1.001986781	0.893371214		338.4270553	271.4666334	42.01116999	23.53624666	228.927376	150.6050524	34.50400282	6.160868894	15.52626327	0.810128543	1.925051326	0.83271763	0.774282337
	335.8477228	314.2655385	39.63202021	22.61794228	224.5950087	139.5041042	36.50832995	5.976756516	16.39077792	0.99087374	2.393498883	1.006337616	0.894471455		338.800217	272.1209394	41.89277509	23.49584954	229.722843	151.1722863	34.62590428	6.181386881	15.62766991	0.809574708	1.969417041	0.835317822	0.77445231
	336.20454	314.820023	39.65816704	22.62332287	225.1493491	139.9636275	36.61599498	5.996882181	16.48491952	0.993580573	2.438536226	1.01067128	0.895578511		339.1632049	272.7597408	41.77595152	23.45451278	230.5033097	151.7366515	34.74621008	6.201709727	15.72681622	0.809060819	2.015248206	0.837698899	0.774702376
	336.5440873	315.3531202	39.68490691	22.62846697	225.6908325	140.4214707	36.72196811	6.016848693	16.57793129	0.996282203	2.484773564	1.014986883	0.896693721		339.5153911	273.3834004	41.66120927	23.41243591	231.2678911	152.2989612	34.8648732	6.221831665	15.8237239	0.808652964	2.062489533	0.83981195	0.775050269
	336.8678225	315.8641778	39.71246763	22.63342196	226.2194909	140.8777351	36.82632722	6.036625045	16.66968256	0.998980923	2.532058501	1.019283592	0.89781903		339.8562233	273.9922175	41.54896231	23.36981011	232.0158463	152.8599965	34.98188029	6.241748404	15.91841485	0.808419402	2.111086474	0.841614594	0.775513357
	337.1771395	316.3527009	39.74103255	22.63824344	226.7352823	141.3324375	36.92915773	6.056186956	16.76006253	1.001680402	2.580259387	1.02356063	0.898957163		340.1852625	274.586392	41.43951199	23.32681256	232.746606	153.4204479	35.09724534	6.261457176	16.01091483	0.808429232	2.160986355	0.843072887	0.776108448
	337.4732986	316.8183549	39.77072107	22.64299365	227.238079	141.7855138	37.03054824	6.075518095	16.84898519	1.004386203	2.629270258	1.027817271	0.900111823		340.5022117	275.1659977	41.33303775	23.28360245	233.4597866	153.9808591	35.21100236	6.280956776	16.10125776	0.808751148	2.21213919	0.844162961	0.776851645
	337.7573765	317.260962	39.80157093	22.64773921	227.72766	142.2368271	37.13058642	6.094610786	16.93639274	1.00710641	2.679014333	1.032052839	0.901287904		340.8069326	275.7309648	41.22959559	23.24031855	234.1551904	154.5415774	35.32319769	6.3002476	16.18948987	0.809452337	2.264498152	0.844872361	0.777758234
	338.0302347	317.6804909	39.8335244	22.65254838	228.2037111	142.6861761	37.22935559	6.113466188	17.02225732	1.009852369	2.729446047	1.036266693	0.902491719		341.0994495	276.2810747	41.12912462	23.19707797	234.8327939	155.1027166	35.43388266	6.319331648	16.27567331	0.810597545	2.318019748	0.845201002	0.778842605
	338.2925118	318.0770438	39.86641979	22.65748748	228.6658313	143.1333043	37.32693209	6.132093931	17.10658102	1.012639529	2.780551671	1.040458233	0.903731206		341.3799412	276.8159672	41.03146104	23.15397594	235.4927259	155.6641375	35.5431072	6.338212499	16.35988859	0.812248348	2.37266378	0.845161743	0.7801182
	338.5446345	318.4508385	39.89998942	22.66261735	229.1135462	143.5779101	37.42338355	6.150511238	17.18939405	1.015488369	2.832348637	1.044626894	0.905016133		341.64872	277.3351594	40.93635836	23.11108618	236.1352388	156.2254468	35.65091474	6.356895235	16.44223569	0.814462642	2.428393189	0.844780549	0.78159748
	338.7868464	318.802189	39.93386457	22.66798987	229.5463263	144.0196554	37.5187682	6.168741608	17.27075147	1.01842535	2.884883666	1.048772168	0.906358242		341.9062009	277.8380767	40.84351234	23.06846181	236.7606757	156.7860167	35.75733878	6.375386327	16.52283369	0.817294334	2.485173871	0.844096257	0.78329189
	339.0192482	319.1314835	39.96758722	22.67364436	229.9636094	144.4581753	37.61313496	6.18681313	17.35072872	1.021483863	2.938229842	1.052893642	0.907771344		342.152862	278.3240909	40.75258827	23.02613659	237.3694353	157.3450224	35.8624012	6.393693458	16.60181875	0.820793223	2.542974558	0.843159941	0.785211826
	339.2418429	319.4391611	40.00062771	22.67960468	230.3648252	144.8930865	37.70652418	6.20475655	17.42941644	1.024705076	2.992482752	1.056991072	0.909271324		342.3891994	278.7925647	40.66324872	22.9841265	237.9619386	157.9014949	35.96611216	6.411825322	16.67934088	0.825005024	2.601766784	0.842033943	0.787366594
	339.4545807	319.7256882	40.03240713	22.68587693	230.7494203	145.3239957	37.79896866	6.22260321	17.506915	1.028138616	3.047755812	1.061064505	0.910876046		342.6156795	279.2428987	40.57517927	22.94243168	238.5385979	158.454384	36.06847148	6.429791386	16.75555951	0.829971509	2.661524958	0.840790585	0.789764342
	339.6573965	319.9915339	40.06232263	22.69244812	231.1168818	145.7505084	37.89049479	6.240383002	17.58332915	1.031842982	3.104174917	1.065114469	0.912605139		342.8326935	279.6745759	40.48811039	22.90103882	239.0997891	159.0026258	36.16947091	6.447601636	16.83063829	0.835730684	2.72222648	0.839510651	0.792411991
	339.8502366	320.2371471	40.08977383	22.69928567	231.4667598	146.172237	37.98112317	6.258122459	17.65876323	1.035885595	3.16187253	1.069142236	0.914479665		343.0405154	280.0872022	40.40183393	22.85992408	239.6458295	159.5452084	36.26909708	6.465266333	16.90473949	0.84231699	2.783851854	0.838281687	0.795315146
	340.0330726	320.4629361	40.11418866	22.70633795	231.7986865	146.5888084	38.07086877	6.27584313	17.73331717	1.040342401	3.220981407	1.073150198	0.91652165		343.239271	280.4805381	40.31621306	22.81905644	240.1769602	160.0812304	36.36733438	6.482795777	16.97801831	0.849761455	2.846384682	0.837196216	0.798478013
	340.2059013	320.6692512	40.13504677	22.71353572	232.1123923	146.9998719	38.15974023	6.293560321	17.80708353	1.045296959	3.281628137	1.077142349	0.918753511		343.4289165	280.8545207	40.23118529	22.7784015	240.6933324	160.6099478	36.46416764	6.500200105	17.05061757	0.858091784	2.909811489	0.836349939	0.801903317
	340.3687329	320.8563735	40.15189958	22.72079454	232.4077187	147.4051054	38.2477384	6.311282298	17.88014559	1.050838972	3.343926755	1.081124916	0.921197379		343.6092331	281.2092738	40.14675867	22.73792556	241.1950005	161.1308045	36.5595839	6.517489116	17.12266287	0.867332373	2.974121292	0.835840005	0.805592252
	340.5215703	321.0245091	40.16438593	22.72801784	232.6846271	147.8042211	38.33485415	6.329009994	17.95257642	1.057062258	3.407972702	1.085107126	0.923874365		343.7798366	281.5451058	40.06300188	22.69759951	241.6819181	161.6434469	36.65357341	6.534672136	17.1942587	0.87750424	3.039304902	0.835763421	0.809544456
	340.6643839	321.1737909	40.17224307	22.73510067	232.9432044	148.1969691	38.42106564	6.346737217	18.02443886	1.064062196	3.473837431	1.089102137	0.926803788		343.9402015	281.8624964	39.9800293	22.65740251	242.1539399	162.14772	36.74612943	6.551757906	17.26548548	0.888624897	3.105353965	0.836215669	0.813758033
	340.7970858	321.3042881	40.17531302	22.7419339	233.1836642	148.5831409	38.5063355	6.364451347	18.09578609	1.071932745	3.541563978	1.093128112	0.930002436		344.0897	282.1620726	39.89798256	22.61732477	242.6108286	162.6436492	36.8372472	6.568754497	17.33639783	0.900708183	3.172259812	0.837289558	0.818229623
	340.919508	321.4160226	40.17354459	22.74840856	233.4063434	148.9625702	38.59060808	6.382134441	18.16666262	1.080763147	3.611163763	1.097209413	0.933483883		344.2276517	282.4445772	39.81701018	22.57736934	243.0522663	163.1314079	36.92692205	6.585669218	17.40702396	0.9137641	3.240012201	0.83907435	0.822954526
	341.0313861	321.5089907	40.16699157	22.75442026	233.611695	149.3351334	38.67380737	6.399764664	18.23710546	1.090634507	3.682614856	1.101377894	0.937257924		344.3533794	282.7108312	39.73724706	22.53755253	243.477871	163.6112767	37.01514706	6.60250853	17.47736635	0.927798674	3.308598071	0.841655141	0.827926863
	341.1323524	321.5831901	40.1558076	22.75987332	233.8002758	149.7007496	38.75583572	6.417317929	18.30714529	1.101616434	3.755861837	1.105674217	0.941330173		344.4662677	282.9616936	39.65879536	22.4979028	243.8872184	164.0835968	37.10191068	6.619277934	17.54740347	0.942813892	3.378000435	0.845112499	0.833139786
	341.2219381	321.6386479	40.14023835	22.7646846	233.9727299	150.0593786	38.83657382	6.434769631	18.37680743	1.113763974	3.8308173	1.110149125	0.945701838		344.5658178	283.1980214	39.58170832	22.45845836	244.2798669	164.5487229	37.18719447	6.635981823	17.6170926	0.958807706	3.448197523	0.849522287	0.838585712
	341.2995834	321.6754488	40.12061129	22.76878655	234.1297687	150.4110204	38.915882	6.452096334	18.4461127	1.127115061	3.907364888	1.114864569	0.950369721		344.6516943	283.4206311	39.50597819	22.41926336	244.6553864	165.0069778	37.27097156	6.652623311	17.68637344	0.975774145	3.519162248	0.85495564	0.844256571
	341.3646566	321.6937598	40.09732358	22.77212969	234.2721476	150.7557136	38.99360294	6.469277322	18.51507802	1.14168867	3.985363666	1.119894575	0.95532642		344.7237592	283.6302662	39.43152912	22.38036332	245.0133873	165.4586132	37.35320578	6.669204019	17.75517243	0.993703513	3.590862074	0.86147903	0.85014406
	341.4164782	321.6938501	40.07082812	22.77468405	234.4006409	151.0935334	39.06956572	6.486295894	18.58371674	1.157483846	4.06465352	1.125325731	0.960560753		344.7820907	283.8275702	39.35821569	22.34180007	245.35355	165.9037787	37.4338518	6.68572385	17.82340737	1.012582668	3.663259271	0.86915435	0.856239883
	341.4543502	321.6761036	40.04161811	22.77643983	234.5160165	151.4245901	39.14359113	6.503140326	18.65203897	1.174479709	4.145061176	1.131257166	0.966058358		344.8269845	284.0130672	39.28582711	22.30360687	245.6756506	166.3424998	37.51285613	6.702180742	17.89099227	1.032395366	3.736311534	0.878038972	0.862535978
	341.4775881	321.6410232	40.01021048	22.77740703	234.6190109	151.7490268	39.21549781	6.519804467	18.72005166	1.192636472	4.22640641	1.137799919	0.971802447		344.8589379	284.1871515	39.21409711	22.26580413	245.9795822	166.7746659	37.59015897	6.718570447	17.95784203	1.053122643	3.809972913	0.88818574	0.869024714
	341.4855551	321.5892274	39.97712843	22.7776142	234.7103067	152.0670157	39.28510903	6.536287913	18.7877587	1.211897443	4.308508014	1.145075591	0.97777467		344.8786194	284.3500845	39.14271886	22.22839626	246.2653681	167.2000287	37.6656966	6.734886341	18.02387672	1.074743215	3.884194953	0.899642882	0.87569906
	341.4776962	321.5214374	39.94288381	22.77710639	234.7905141	152.3787539	39.35225966	6.552595784	18.85516098	1.232191903	4.39118911	1.153214253	0.983956036		344.886825	284.5020008	39.07136417	22.19137008	246.5331668	167.61821	37.73940412	6.751119288	18.08902536	1.097233881	3.958927946	0.912453828	0.882552726
	341.4535726	321.4384587	39.90795995	22.77594238	234.8601562	152.6844573	39.41680296	6.568738105	18.92225647	1.253438687	4.474281504	1.162351582	0.990327836		344.884427	284.6429204	38.99970572	22.15469481	246.7832676	168.0287167	37.81121818	6.767257591	18.15322885	1.12056992	4.034122187	0.926656972	0.889580272
	341.4128948	321.3411562	39.87279595	22.77419134	234.9196603	152.9843526	39.47861675	6.584728858	18.98904031	1.275550268	4.557628871	1.172625299	0.996872538		344.8723192	284.7727675	38.92744102	22.11832372	247.0160753	168.430963	37.88107949	6.78328704	18.21644215	1.144725473	4.109729136	0.942285382	0.896777192
	341.3555527	321.2304279	39.83777316	22.77192909	234.9693537	153.2786681	39.53760868	6.600584756	19.05550494	1.298437091	4.641088691	1.184171008	1.003574592		344.8513627	284.8913935	38.85431636	22.08219723	247.2320879	168.8242974	37.94893488	6.799191063	18.27863551	1.169673912	4.185702395	0.959366527	0.904139969
	341.2816417	321.107176	39.80320495	22.76923418	235.0094664	153.567622	39.59372024	6.616323819	19.12164028	1.322011906	4.724532985	1.197117634	1.010421119		344.8223375	284.9986029	38.78014918	22.04624718	247.4318662	169.2080318	38.0147388	6.814950986	18.33979503	1.195388212	4.261998441	0.977922037	0.911666103
	341.1914827	320.9722813	39.76933024	22.76618381	235.0401375	153.8514109	39.64692934	6.631963866	19.18743393	1.346193856	4.807848027	1.211582689	1.017402465		344.7859013	285.0941802	38.70484699	22.01040161	247.6159996	169.5814721	38.07845411	6.830546391	18.39992233	1.221841311	4.338577056	0.997967539	0.919354123
	341.0856339	320.8265803	39.73631132	22.76285004	235.0614269	154.1301965	39.69725125	6.647520996	19.25287152	1.370912169	4.890933301	1.227667639	1.02451259		344.7425595	285.1779157	38.62842154	21.97458969	247.7850707	169.9439479	38.14005236	6.845955554	18.45903388	1.249006483	4.415401437	1.0195126	0.927203562
	340.9648928	320.6708478	39.70423609	22.75929618	235.0733295	154.404093	39.7447379	6.663008179	19.31793706	1.396109144	4.973700016	1.245453682	1.031749292		344.6926468	285.2496286	38.55099658	21.93874632	247.9396215	170.2948382	38.19951354	6.861155946	18.51715984	1.276857696	4.492437995	1.042560778	0.935214909
	340.8302854	320.5057854	39.6731241	22.75557377	235.0757925	154.6731548	39.78947559	6.678434052	19.38261352	1.421742415	5.056069508	1.264998232	1.039114274		344.6363192	285.3091868	38.4728087	21.90281581	248.0801257	170.6335942	38.25682548	6.876124759	18.57434287	1.305369964	4.569655851	1.067109798	0.943389535
	340.6830438	320.3320169	39.6429361	22.75172019	235.0687329	154.9373669	39.83158111	6.693802001	19.44688371	1.447786845	5.137971841	1.286332396	1.046613044		344.5735572	285.3565201	38.39420043	21.86675447	248.2069672	170.9597554	38.31198303	6.890839427	18.63063693	1.334519662	4.647026103	1.093151814	0.951729588
	340.5245702	320.1500894	39.61358562	22.74775701	235.0520554	155.1966364	39.87119666	6.70910959	19.51073127	1.474235548	5.219344814	1.309459634	1.054254673		344.5041782	285.3916285	38.31560614	21.83053198	248.3204292	171.2729598	38.36498713	6.90527812	18.68610629	1.364284788	4.724520913	1.120673774	0.960237859
	340.3563894	319.9604805	39.58495188	22.74368935	235.0256691	155.4507876	39.90848365	6.724348396	19.57414216	1.501097448	5.30013351	1.334355791	1.062051419		344.4278555	285.4145825	38.23753102	21.79413152	248.4206931	171.5729467	38.41584398	6.919420179	18.74082476	1.394645141	4.80211254	1.149657836	0.96891763
	340.1800911	319.7636086	39.55689242	22.73950612	234.9895018	155.6995609	39.94361578	6.73950425	19.63710639	1.528396945	5.380290393	1.360970501	1.070018245		344.3441437	285.4255188	38.1605248	21.75754878	248.507847	171.8595535	38.46456422	6.933246471	18.79487532	1.4255824	4.879772409	1.180081831	0.977772493
	339.9972662	319.5598475	39.52925475	22.73518122	234.9435123	155.9426151	39.97677168	6.754557869	19.69961992	1.556174236	5.459775878	1.389229961	1.078172237		344.2525068	285.4246282	38.08515162	21.72079035	248.5819039	172.1327062	38.51116221	6.946739658	18.84834985	1.457080081	4.957470348	1.211919761	0.986806173
	339.809439	319.349541	39.50188597	22.73067569	234.8876992	156.1795342	40.00812751	6.769485843	19.7616868	1.584482162	5.538559176	1.419040899	1.086531962		344.1523502	285.4121406	38.01195823	21.68387159	248.6428261	172.3924045	38.55565543	6.959884372	18.9013491	1.489123368	5.035174119	1.245142313	0.996022335
	339.6180021	319.1330185	39.47464005	22.72594057	234.8221068	156.4098376	40.0378498	6.784261897	19.82332114	1.613383156	5.616619228	1.450295514	1.09511678		344.0430533	285.388305	37.94144271	21.64681455	248.690554	172.6387047	38.5980639	6.97266731	18.95398255	1.52169881	5.112849336	1.279717398	1.005424407
	339.4241557	318.9106089	39.44738264	22.7209204	234.7468285	156.6329949	40.06608895	6.798858333	19.88454888	1.642946497	5.693945459	1.482877102	1.103946146		343.924002	285.353369	37.8740259	21.60964618	248.7250364	172.8717004	38.63840968	6.985077248	19.00636812	1.554793914	5.190459856	1.315610714	1.015015418
	339.2288566	318.6826525	39.4199938	22.71555713	234.6620069	156.8484433	40.09297354	6.813247566	19.94540909	1.673240537	5.770538184	1.516666024	1.113038926		343.7946214	285.3075575	37.81002737	21.57239707	248.7462588	173.0915037	38.67671635	6.997105013	19.05863149	1.588396649	5.267968679	1.35278634	1.024797861
	339.0327798	318.4495104	39.39236902	22.70979403	234.5678323	157.0556074	40.1186059	6.827403618	20.0059545	1.704334028	5.846408485	1.551545675	1.122412753		343.654406	285.2510535	37.74964784	21.53510084	248.754268	173.2982294	38.71300859	7.008743408	19.11090481	1.622494894	5.345339325	1.391207357	1.034773592
	338.8362952	318.2115706	39.3644194	22.70357953	234.4645406	157.2539212	40.14305885	6.841303495	20.06625135	1.736290779	5.921577526	1.587408137	1.132083454		343.5029464	285.1839824	37.69295881	21.49779418	248.7491904	173.4919818	38.74731183	7.019987128	19.1633249	1.657075873	5.422537635	1.430836501	1.044943768
	338.6394594	317.969251	39.33607159	22.69687052	234.3524089	157.4428496	40.16637412	6.854928324	20.1263782	1.769165771	5.996075272	1.624159214	1.142064569		343.3399518	285.1063999	37.63990025	21.46051742	248.7312416	173.6728475	38.77965208	7.030832677	19.21603067	1.692125627	5.499533845	1.471636825	1.055308819
	338.4420249	317.7229989	39.30726819	22.68963505	234.2317526	157.6219101	40.18856205	6.868264207	20.18642382	1.803001724	6.069938711	1.661722632	1.152366979		343.1652654	285.018287	37.5902861	21.42331534	248.7007295	173.8408924	38.81005592	7.041278293	19.26915993	1.727628543	5.576304769	1.513572346	1.065868473
	338.2434632	317.4732879	39.27796893	22.68185421	234.1029213	157.7906922	40.209603	6.88130271	20.24648422	1.837826644	6.14320969	1.700043223	1.162998642		342.9788724	284.9195491	37.54381716	21.38623806	248.6580475	173.9961651	38.83855087	7.051323891	19.32284576	1.763567004	5.652835876	1.556608655	1.076621805
	338.043002	317.2206108	39.24815275	22.67352304	233.9662964	157.9488736	40.22944997	6.894040984	20.30665894	1.873651312	6.2159325	1.739088997	1.173964452		342.7808982	284.8100224	37.50010013	21.34934157	248.6036616	174.1387044	38.8651659	7.060971023	19.37721245	1.799921157	5.729123034	1.600713438	1.087567327
	337.839673	316.9654709	39.2178208	22.66465062	233.8222885	158.0962333	40.24803253	6.906481517	20.36704681	1.910468	6.28815137	1.778852045	1.1852662		342.5715977	284.6894849	37.45867147	21.31268787	248.538091	174.2685501	38.8899323	7.070222836	19.43237142	1.836668849	5.805173726	1.64585688	1.098703104
	337.6323667	316.7083705	39.18699968	22.65525929	233.671336	158.232659	40.26526171	6.918631525	20.42774155	1.948249943	6.359907994	1.8193483	1.196902629		342.3513335	284.5576734	37.41902431	21.27634425	248.4618846	174.3857562	38.9128846	7.079084042	19.4884173	1.873785703	5.881007542	1.692011911	1.110026869
	337.4198924	316.4497971	39.15574477	22.64538317	233.5139027	158.3581505	40.28103551	6.930502063	20.48882739	1.986951815	6.431239216	1.860616183	1.208869545		342.1205469	284.4143024	37.38063664	21.24038199	248.3755956	174.4904045	38.93406162	7.087560856	19.54542447	1.911245354	5.956655859	1.739154268	1.121536165
	337.2010389	316.1902095	39.12414275	22.63506611	233.350477	158.4728168	40.29524492	6.942106895	20.55037514	2.026511007	6.502174977	1.902714233	1.221159982		341.8797212	284.2590872	37.34299908	21.2048742	248.2797554	174.5826166	38.95350732	7.095660923	19.60344433	1.949019813	6.03216063	1.787262356	1.133228459
	336.9746323	315.9300224	39.09231292	22.62435941	233.181569	158.5768696	40.30777981	6.95346123	20.61243884	2.066849726	6.572736589	1.94571783	1.233764376		341.6293414	284.0917668	37.30564039	21.16989312	248.1748498	174.6625635	38.97127139	7.103393191	19.66250347	1.987079925	6.107572342	1.83631692	1.145101246
	336.7395901	315.6695927	39.06040688	22.61331926	233.0077081	158.6706108	40.31853474	6.964580403	20.67505344	2.10787764	6.642935414	1.989715134	1.246670726		341.3698538	283.9121261	37.26814952	21.13550709	248.0612975	174.7304714	38.98740938	7.110767761	19.7226029	2.02539589	6.182947239	1.886300534	1.157152131
	336.4949663	315.4092069	39.0286063	22.60200428	232.8294383	158.7544173	40.32741411	6.975478595	20.73823333	2.149494989	6.712772003	2.034802418	1.259864751		341.1016274	283.7200171	37.23019293	21.10177736	247.939434	174.786622	39.00198236	7.117795681	19.78371841	2.063937802	6.258343996	1.937196941	1.169378868
	336.2399884	315.149071	38.99711883	22.59047323	232.6473135	158.8287228	40.33433669	6.986167695	20.80197205	2.19159594	6.782235748	2.081078954	1.273330011		340.8249237	283.5153754	37.19152645	21.06875515	247.8095004	174.8313494	39.01505593	7.124488712	19.84580195	2.102676149	6.333820068	1.988990299	1.181779367
	335.9740827	314.889305	38.96617217	22.57878295	232.4618904	158.8939974	40.33923916	6.996656364	20.86624297	2.234071829	6.851305105	2.128641676	1.28704802		340.5398745	283.2982331	37.15200117	21.03647915	247.6716375	174.8650314	39.0266988	7.130859062	19.90878411	2.141582242	6.409427981	2.041664384	1.194351671
	335.6968894	314.6299407	38.93600684	22.5669867	232.2737212	158.9507268	40.34207873	7.00694938	20.93100098	2.276814142	6.91994842	2.177579826	1.300998359		340.246472	283.0687257	37.11156323	21.00497369	247.5258865	174.8880772	39.03698085	7.13691911	19.97257721	2.18062853	6.48521182	2.095201802	1.207093888
	335.4082654	314.3709252	38.90686787	22.55513285	232.0833447	158.9993925	40.3428348	7.017047299	20.99618489	2.319717041	6.988125381	2.227969848	1.315158822		339.9445715	282.8270931	37.07024784	20.97424776	247.3721949	174.9009126	39.04597106	7.142681123	20.03707908	2.219788768	6.561204149	2.149583284	1.220004122
	335.1082776	314.1121288	38.87899598	22.54326401	231.8912767	159.0404527	40.3415096	7.026946455	21.06172042	2.362679431	7.055789051	2.279870753	1.329505615		339.6339062	282.5736744	37.02816801	20.94429489	247.2104272	174.9039636	39.05373525	7.148156992	20.10217708	2.259038051	6.637423582	2.204787111	1.233080378
	334.7971855	313.8533571	38.85261864	22.53141651	231.6980008	159.074326	40.33812805	7.036639293	21.12752364	2.40560648	7.122888439	2.333320221	1.344013648		339.3141131	282.308897	36.98549883	20.91509389	247.0403795	174.8976398	39.06033406	7.153357983	20.16775213	2.298352688	6.713873107	2.260788701	1.246320489
	334.4754166	313.5943673	38.82794147	22.51962028	231.503958	159.1013779	40.33273682	7.046115002	21.19350447	2.448410559	7.189371462	2.388331634	1.358656932		338.984767	282.0332596	36.94245849	20.88661033	246.8617975	174.8823194	39.06582123	7.158294531	20.23368252	2.337709968	6.790539273	2.317560412	1.259722053
	334.1435356	313.3348857	38.80514013	22.50789911	231.3095376	159.1219116	40.32540276	7.055360403	21.25957019	2.491011739	7.255188171	2.444892234	1.373409103		338.6454201	281.7473114	36.89928726	20.85879863	246.6743956	174.8583364	39.07024226	7.162976068	20.29984735	2.377087852	6.867392206	2.375071543	1.273282415
	333.8022093	313.0746275	38.78435309	22.49627118	231.1150682	159.1361616	40.31621094	7.064361016	21.3256287	2.533337947	7.320294003	2.502962496	1.388244057		338.295643	281.4516281	36.85622593	20.83160451	246.4778769	174.8259712	39.07363363	7.167410886	20.36612933	2.416464629	6.944386412	2.43328855	1.286998698
	333.4521696	312.8133145	38.76567537	22.48474987	230.9208106	159.1442922	40.30526218	7.073102228	21.39159144	2.575324942	7.384652878	2.562476758	1.4031367		337.9350634	281.1467865	36.81349521	20.80496768	246.2719514	174.7854458	39.07602243	7.171606052	20.43241701	2.455818624	7.021462241	2.492175424	1.300867875
	333.0941764	312.5506921	38.74915341	22.47334471	230.7269513	159.1463992	40.29267047	7.081570478	21.45737578	2.616916193	7.448239899	2.623345047	1.41806375		337.5634003	280.8333394	36.77127751	20.77882457	246.0563532	174.7369225	39.07742635	7.175567353	20.49860631	2.495127987	7.098547863	2.551694211	1.314886906
	332.7289827	312.2865418	38.73478123	22.46206249	230.5335984	159.142515	40.2785601	7.089754369	21.52290693	2.658062771	7.511043483	2.685455955	1.433004583		337.1804901	280.5117927	36.72970234	20.75311084	245.8308539	174.6805075	39.07785396	7.179299282	20.56460147	2.534370643	7.175561594	2.611805595	1.329052918
	332.357303	312.02069	38.72249806	22.45090836	230.3407797	159.1326171	40.26306282	7.097645625	21.58811918	2.698723313	7.573066763	2.74868035	1.447942039		336.7863028	280.1825864	36.6888365	20.72776377	245.5952726	174.6162579	39.07730502	7.182805052	20.63031551	2.573524421	7.252414389	2.672469483	1.343363407
	331.9797863	311.7530119	38.71218759	22.43988683	230.1484431	159.116638	40.24631486	7.105239839	21.65295661	2.738864124	7.63432817	2.812875643	1.462863157		336.3809485	279.8460806	36.64867966	20.70272422	245.3494814	174.5441916	39.07577079	7.186086645	20.69567019	2.61256738	7.329012356	2.733645529	1.35781647
	331.5969959	311.4834304	38.70367914	22.42900268	229.9564601	159.094477	40.22845405	7.11253695	21.7173732	2.778459353	7.694861166	2.877890293	1.477759772		335.9646729	279.502548	36.60916557	20.67793836	245.0934071	174.4642993	39.07323409	7.18914488	20.76059583	2.651478337	7.405259164	2.795293531	1.372411011
	331.2093937	311.2119101	38.69675073	22.41826149	229.7646315	159.0660126	40.20961705	7.119541421	21.78133244	2.817491182	7.754713157	2.943568261	1.49262893		335.5378435	279.1521728	36.57016882	20.653359	244.8270292	174.3765578	39.06966934	7.191979519	20.82503091	2.690237552	7.481058242	2.857373652	1.387146922
	330.8173328	310.9384481	38.69113435	22.40767003	229.5726967	159.0311144	40.18993664	7.126262123	21.84480649	2.855949927	7.813943658	3.009753111	1.507473098		335.1009279	278.7950558	36.53151648	20.6289467	244.5503746	174.2809423	39.06504231	7.194589388	20.88892163	2.728827515	7.556314723	2.919846452	1.402025209
	330.4210549	310.6630612	38.68652327	22.39723619	229.3803449	158.9896549	40.16953922	7.132711915	21.90777499	2.893833982	7.872621858	3.076291569	1.52230013		334.6544649	278.4312257	36.49300359	20.60467056	244.2635104	174.1774377	39.05930997	7.196972522	20.95222152	2.767233774	7.630937096	2.982672719	1.417048035
	330.020694	310.3857711	38.68258135	22.38696869	229.1872286	158.941519	40.14854248	7.138906966	21.97022372	2.931149523	7.930823715	3.143036377	1.53712302		334.199033	278.0606547	36.45441115	20.58050881	243.9665352	174.0660481	39.05242043	7.199126331	21.01489105	2.805445712	7.704838586	3.045813147	1.432218685
	329.6162841	310.10659	38.67895396	22.37687643	228.9929793	158.8866129	40.12705328	7.144865861	22.03214304	2.967909917	7.988628773	3.209848408	1.551959371		333.7352156	277.6832773	36.41552515	20.55644918	243.6595715	173.9468026	39.04431329	7.201047778	21.07689736	2.843457186	7.777938281	3.109227906	1.447541424
	329.2077707	309.8255055	38.67528016	22.36696771	228.7972228	158.82487	40.10516589	7.15060856	22.09352651	3.004134818	8.046116827	3.276598053	1.566830598		333.2635679	277.2990092	36.37615492	20.53248908	243.3427579	173.8197585	39.03492046	7.202733561	21.13821397	2.881266966	7.850162046	3.172876187	1.463021275
	328.7950238	309.5424676	38.67120547	22.35724931	228.599596	158.7562555	40.0829604	7.15615526	22.15436949	3.039848989	8.103364625	3.343165996	1.581760952		332.7845849	276.9077671	36.33614938	20.5086356	243.0162448	173.6850007	39.02416777	7.204180301	21.19882052	2.918878904	7.921443281	3.236715824	1.4786637
	328.3778519	309.2573782	38.66639454	22.34772556	228.3997617	158.6807692	40.06050155	7.161525257	22.21466815	3.075080886	8.160442721	3.409443506	1.596776401		332.2986754	276.5094836	36.29540988	20.4849052	242.680191	173.5426378	39.0119772	7.205384714	21.2587024	2.956301785	7.991723554	3.300703072	1.494474232
	327.9560152	308.9700828	38.66054312	22.33839755	228.1974224	158.5984468	40.03783775	7.166735869	22.27441859	3.109861095	8.217412664	3.475332407	1.611903557		331.8061407	276.1041197	36.25389865	20.4613232	242.3347643	173.3927959	38.99826993	7.206343769	21.31785032	2.993548876	8.060953147	3.364792632	1.510458047
	327.5292365	308.6803667	38.65338852	22.32926253	227.9923316	158.5093591	40.01500058	7.171801494	22.3336164	3.144220673	8.274324625	3.540744871	1.627168018		331.3071606	275.6916712	36.21164229	20.43792295	241.9801438	173.23561	38.98296998	7.207054819	21.37625969	3.030637155	8.129091536	3.428937981	1.526619534
	327.0972101	308.3879536	38.64471801	22.32031357	227.7843019	158.4136115	39.99200458	7.176732862	22.39225645	3.178189491	8.331215547	3.605603156	1.642593087		330.8017881	275.2721696	36.1687302	20.41474473	241.6165246	173.0712143	38.96600811	7.2075157	21.43392991	3.067586282	8.196107809	3.493092035	1.542961873
	326.6596073	308.0925082	38.63437468	22.31153959	227.5732098	158.3113421	39.96884739	7.181536527	22.45033288	3.211794653	8.38810788	3.669839352	1.65819837		330.2899514	274.8456776	36.12530831	20.3918343	241.2441231	172.8997322	38.94732586	7.207724802	21.4908635	3.104417374	8.261981006	3.557208129	1.559486645
	326.2160787	307.7936419	38.62226052	22.30292562	227.3589965	158.2027195	39.94551035	7.186214634	22.50783929	3.245059084	8.445008945	3.733395147	1.673998963		329.7714643	274.4122795	36.08156868	20.36924122	240.8631829	172.7212667	38.92687927	7.207681107	21.54706509	3.141151646	8.326700371	3.621241269	1.576193515
	325.7662543	307.4909215	38.60833643	22.29445354	227.1416658	158.0879406	39.92195947	7.190764966	22.56476889	3.27800035	8.501910974	3.796221604	1.690004727		329.2460441	273.9720685	36.03773608	20.34701688	240.47398	172.5358927	38.90464196	7.20738419	21.60254046	3.177809023	8.390265472	3.685149557	1.593079985
	325.3097421	307.1838797	38.59261956	22.28610288	226.9212776	157.9672284	39.89814682	7.195181267	22.6211146	3.310629785	8.558791802	3.858278861	1.706218394		328.7133348	273.5251312	35.99405261	20.32521244	240.076826	172.3436502	38.88060721	7.206834207	21.65729547	3.214406798	8.452686159	3.748895676	1.610141246
	324.8461248	306.8720277	38.5751779	22.27785195	226.6979394	157.8408289	39.87401235	7.199453828	22.67686897	3.342951979	8.615616208	3.919535706	1.722636159		328.1729351	273.0715327	35.95076163	20.30387668	239.6720688	172.1445414	38.85478894	7.206031861	21.71133514	3.250958418	8.513982327	3.812448306	1.627370112
	324.3749587	306.5548681	38.55612278	22.26967904	226.4717942	157.7090093	39.84948613	7.203570268	22.73202381	3.374964666	8.672337829	3.979968945	1.739247566		327.6244277	272.6113027	35.90809227	20.28305382	239.260091	171.9385288	38.82722134	7.204978351	21.76466282	3.287472465	8.574183452	3.875783309	1.644757067
	323.8957729	306.2319089	38.5355997	22.26156362	226.2430073	157.5720543	39.82449094	7.207516483	22.7865696	3.406659021	8.728901581	4.039562515	1.756035907		327.0674082	272.1444254	35.86624538	20.26278154	238.8413047	171.7255369	38.79795722	7.203675331	21.81727948	3.323951882	8.633327887	3.938884572	1.662290376
	323.4080722	305.902676	38.51377796	22.25348744	226.0117522	157.4302633	39.79894522	7.211277661	22.84049451	3.438020354	8.785246474	4.09830634	1.772978674		326.5015118	271.6708334	35.825382	20.24308926	238.4161436	171.5054564	38.76706512	7.202124849	21.86918327	3.36039347	8.691461908	4.001744398	1.67995628
	322.9113427	305.5667246	38.49083989	22.24543554	225.7781958	157.2839469	39.77276622	7.214839331	22.89378335	3.469029165	8.841308691	4.156194936	1.790048549		325.9264334	271.190407	35.78561475	20.22399672	237.9850531	171.2781496	38.73462552	7.200329302	21.92036917	3.396787668	8.748638534	4.064363362	1.697739243
	322.4050619	305.2236485	38.46697009	22.23739697	225.5424839	157.1334224	39.74587333	7.218188349	22.94641626	3.499662517	8.897024755	4.213225835	1.80721451		325.3419428	270.7029798	35.74700249	20.20551301	237.5484781	171.0434581	38.70072642	7.198291377	21.9708289	3.43311861	8.804916136	4.126749619	1.715622235
	321.8887113	304.8730874	38.4423452	22.22936524	225.3047286	156.9790095	39.71819138	7.221313766	22.99836747	3.529895645	8.952334632	4.269397901	1.824443361		324.7478905	270.2083496	35.70954836	20.18763607	237.1068501	170.8012117	38.66545857	7.196014001	22.02055095	3.469364426	8.860356891	4.188917669	1.733587035
	321.3617933	304.5147305	38.41712477	22.2213385	225.0649966	156.8210252	39.6896539	7.224207516	23.04960421	3.559703735	9.007184566	4.324709661	1.8417011		324.1442062	269.7062933	35.6732009	20.17035277	236.6605743	170.5512371	38.62891088	7.193500273	22.06952077	3.505497762	8.915025138	4.250886644	1.751614546
	320.8238496	304.1483173	38.39144346	22.2133193	224.8233005	156.6597785	39.6602061	7.226864889	23.10008584	3.589063763	9.061529515	4.379157728	1.8589543		323.5308901	269.1965868	35.63785787	20.15363942	236.2100176	170.2933671	38.59116626	7.190753397	22.11772107	3.541486467	8.968985697	4.312678208	1.769685092
	320.2744805	303.7736355	38.36540482	22.20531411	224.5795919	156.4955645	39.62980741	7.229284775	23.14976351	3.617956295	9.115335042	4.432735438	1.876171402		322.9079975	268.679025	35.60337226	20.13746286	235.7554969	170.0274491	38.55229828	7.187776592	22.16513219	3.577294414	9.022302225	4.374314207	1.787778715
	319.7133641	303.3905155	38.33907698	22.19733248	224.3337581	156.3286592	39.59843365	7.231469653	23.19858017	3.646367145	9.168578563	4.485431778	1.893323418		322.2756201	268.153444	35.56955991	20.12178194	235.2972711	169.7533526	38.51236881	7.184573002	22.21173254	3.612882399	9.075035679	4.435814194	1.805875437
	319.1402734	302.9988235	38.31249009	22.18938602	224.0856213	156.1593133	39.5660785	7.233425352	23.24647127	3.674288764	9.221249908	4.537230648	1.910385465		321.6338654	267.6197399	35.53620794	20.10654939	234.8355335	169.4709752	38.47142684	7.181145592	22.2574991	3.64820909	9.127242952	4.497192995	1.823955514
	318.5550906	302.5984517	38.28563567	22.18148712	223.8349402	155.9877478	39.53275434	7.235160607	23.29336595	3.701721288	9.273351177	4.588110523	1.927337043		320.9828375	267.0778852	35.50308356	20.09171389	234.3704081	169.1802471	38.4295085	7.177497047	22.30240786	3.683231987	9.178975732	4.558458443	1.841999661
	317.9578171	302.1893085	38.25846769	22.17364762	223.5814144	155.8141484	39.49849233	7.236686442	23.33918876	3.728673176	9.32489593	4.638044496	1.94416239		320.3226208	266.5279402	35.46994258	20.07722231	233.9019473	168.8811336	38.38663814	7.17362967	22.34643436	3.717908375	9.230279615	4.619609403	1.859989269
	317.3485781	301.7713078	38.23090524	22.1658774	223.3246913	155.6386625	39.46334181	7.238015448	23.38386184	3.755161401	9.375907805	4.687000722	1.960850585		319.6532699	265.9700582	35.43653722	20.06302184	233.4301328	168.5736359	38.34283052	7.169545309	22.38955419	3.752196239	9.281193512	4.680634197	1.877906606
	316.7276218	301.3443599	38.20283656	22.15818309	223.0643745	155.461396	39.42736885	7.239161	23.42730742	3.781211225	9.426418666	4.734943209	1.977395452		318.9748049	265.404485	35.40262286	20.04906207	232.9548783	168.2577897	38.29809363	7.165245302	22.43174343	3.786055143	9.331749333	4.741509479	1.895735009
	316.0953123	300.9083628	38.17412419	22.1505669	222.8000329	155.2824114	39.39065427	7.240136475	23.4694505	3.806855558	9.476466435	4.781832935	1.993795275		318.2872148	264.8315507	35.36796358	20.03529671	232.4760344	167.9336626	38.25243207	7.160730463	22.47297909	3.819447044	9.381971952	4.802199608	1.913459077
	315.4521169	300.4631966	38.1446109	22.14302566	222.5312118	155.1017282	39.35329089	7.240954535	23.51022158	3.832133988	9.526092772	4.827629209	2.010052389		317.5904659	264.2516567	35.33233644	20.02168491	231.9933952	167.6013499	38.20585066	7.156001107	22.51323956	3.852337056	9.43187942	4.862656516	1.931064848
	314.798588	300.0087192	38.11412611	22.13555019	222.2574428	154.9193234	39.31538034	7.241626502	23.5495592	3.857091501	9.575340752	4.872291215	2.026172661		316.8845163	263.665257	35.29553452	20.00819212	231.5067066	167.2609685	38.15835783	7.151057119	22.55250492	3.884694135	9.48148339	4.922820049	1.948539983
	314.1353397	299.5447664	38.08249252	22.12812499	221.9782551	154.7351345	39.27702945	7.2421619	23.58741231	3.881776982	9.624252696	4.91577965	2.04216491		316.1693328	263.0728355	35.25736895	19.99479046	231.0156759	166.9126517	38.10996878	7.145898061	22.59075724	3.916491691	9.530789718	4.982618731	1.965873919
	313.4630215	299.0711529	38.04953251	22.12072822	221.6931847	154.5490634	39.2383464	7.242568155	23.62374214	3.906241524	9.672868268	4.958058361	2.058040058		315.4449091	262.4748823	35.21767028	19.98145852	230.5199826	166.5565421	38.06070788	7.140523317	22.62798083	3.947708105	9.57979919	5.041970902	1.983058023
	312.7822885	298.587677	38.01507425	22.11333211	221.4017837	154.3609819	39.19943671	7.242850489	23.65852358	3.930536622	9.721222931	4.999095877	2.073811114		314.7112817	261.8718688	35.17628934	19.96818074	230.0192899	166.1927861	38.01061033	7.134932251	22.66416243	3.978327152	9.628508335	5.100786136	2.000085703
	312.0937716	298.0941267	37.97895702	22.10590364	221.1036281	154.170738	39.16039938	7.243011996	23.69174601	3.954712306	9.76934682	5.038866752	2.089492155		313.9685427	261.2642249	35.13309808	19.95494629	229.5132563	165.8215281	37.95972287	7.129124376	22.69929136	4.008338302	9.676910291	5.158966894	2.016952489
	311.3980469	297.5902872	37.94103581	22.09840552	220.7983239	153.9781635	39.12132313	7.243053874	23.72341345	3.978815293	9.817264039	5.077352618	2.10509756		313.2168469	260.6523199	35.0879906	19.94174784	229.0015477	165.4429063	37.90810344	7.123099508	22.73335958	4.037736903	9.724995691	5.216410311	2.033656067
	310.6956078	297.0759497	37.90118487	22.09079737	220.4855125	153.7830815	39.08228311	7.242975803	23.75354408	4.002887216	9.864992386	5.114542883	2.120641458		312.4564127	260.0364472	35.04088457	19.92858001	228.4838485	165.05705	37.85581995	7.116857894	22.76636184	4.066524213	9.772753553	5.27301008	2.050196262
	309.9868406	296.5509188	37.85930032	22.08303702	220.1648742	153.5853147	39.04333805	7.242776401	23.78216916	4.026963003	9.912543438	5.150435025	2.136137249		311.6875156	259.4168153	34.99172318	19.91543797	227.9598715	164.6640775	37.80294812	7.110400303	22.79829574	4.094707288	9.820172158	5.328658344	2.066574958
	309.2720042	296.0150208	37.81530176	22.07508187	219.83613	153.3846932	39.0045281	7.242453741	23.80933139	4.051069458	9.959922937	5.185034464	2.151597065		310.9104764	258.7935445	34.94047756	19.9023161	227.4293663	164.2640967	37.74956865	7.103728057	22.8291618	4.122298724	9.867239906	5.383247579	2.082795962
	308.5512169	295.4681096	37.76913289	22.0668903	219.4990428	153.1810615	38.96587339	7.242005874	23.83508282	4.075224098	10.00713138	5.21835402	2.167031303		310.125643	258.1666695	34.88714945	19.88920702	226.8921256	163.8572064	37.69576387	7.096843013	22.85896356	4.149316236	9.913946154	5.436672405	2.098864809
	307.8244491	294.9100709	37.72076148	22.0584228	219.153417	152.9742852	38.9273734	7.241431288	23.85948241	4.099434287	10.05416471	5.250413002	2.182448111		309.3333699	257.5361475	34.83177394	19.87610095	226.3479886	163.4434988	37.6416143	7.089747485	22.88770769	4.175782105	9.960282026	5.488831298	2.114788512
	307.0915242	294.3408248	37.6701785	22.04964315	218.7990975	152.764256	38.88900719	7.240729294	23.88259336	4.123696708	10.10101505	5.281235988	2.197853087		308.5339954	256.9018706	34.77442166	19.86298556	225.7968416	163.0230637	37.58719508	7.082444118	22.91540404	4.201722494	10.00624119	5.539628182	2.130575268
	306.3521261	293.7603262	37.61739698	22.04051917	218.4359667	152.5508952	38.85073445	7.239900279	23.9044804	4.147997228	10.1476713	5.310851386	2.213249091		307.7278195	256.2636805	34.71520029	19.84984624	225.2386161	162.5959926	37.53257298	7.074935714	22.94206569	4.227166667	10.0518206	5.588973876	2.146234129
	305.6058149	293.1685622	37.56245034	22.03102335	218.0639425	152.3341564	38.8124974	7.238945838	23.92520713	4.17231121	10.19411966	5.339289874	2.228636113		306.9150845	255.621386	34.65425456	19.83666685	224.6732839	162.1623829	37.47780389	7.067225041	22.96770896	4.252146127	10.09702118	5.636787369	2.161774659
	304.8520478	292.5655492	37.50539072	22.02113314	217.6829744	152.1140254	38.77422335	7.237868762	23.94483353	4.19660427	10.24034396	5.366582808	2.244011229		306.0959597	254.9747785	34.59176466	19.82343079	224.1008499	161.7223428	37.42293118	7.059314631	22.99235332	4.276693718	10.14184841	5.682996908	2.177206576
	304.090206	291.9513275	37.44628711	22.01083092	217.2930397	151.8905195	38.73582785	7.23667288	23.96341382	4.22083351	10.2863258	5.392760691	2.259368633		305.2705318	254.3236475	34.52794258	19.81012237	223.5213437	161.2759945	37.36798502	7.051206585	23.01602122	4.30084272	10.18631283	5.727540896	2.192539415
	303.3196243	291.3259548	37.3852235	22.0001038	216.8941394	151.6636847	38.69721828	7.235362737	23.98099468	4.244949183	10.33204456	5.417851796	2.274699781		304.438801	253.667792	34.46302644	19.79672826	222.9348104	160.8234776	37.31298275	7.042902401	23.03873778	4.324625968	10.23043039	5.770368553	2.207782208
	302.5396235	290.6895	37.32229707	21.98894311	216.4862934	151.4335919	38.65829768	7.233943221	23.99761405	4.268896698	10.37747728	5.441880977	2.289993572		303.6006837	253.0070291	34.39727262	19.78323891	222.3413008	160.3649507	37.25793021	7.03440286	23.06053051	4.348075037	10.27422262	5.811440357	2.222943205
	301.7495425	290.0420361	37.25761631	21.97734374	216.0695364	151.2003317	38.61896863	7.232419112	24.01330026	4.292618899	10.42259846	5.46486874	2.305236651		302.756021	252.3411978	34.33094632	19.76964989	221.7408634	159.9005927	37.20282391	7.025707945	23.08142875	4.371219509	10.31771663	5.850728237	2.238029636
	300.9487688	289.3836348	37.19129918	21.96530334	215.6439131	150.9640082	38.57913701	7.230794612	24.02807191	4.316058471	10.46737997	5.486830579	2.320413796		301.9045923	251.6701586	34.26431068	19.75596289	221.1335373	159.4306015	37.147654	7.016816838	23.10146327	4.394086353	10.36094484	5.888215516	2.253047532
	300.136766	288.7143604	37.12347111	21.95282148	215.2094731	150.7247334	38.53871545	7.229072876	24.04193804	4.339160362	10.51179093	5.507776607	2.335508424		301.0461325	250.9937903	34.19761534	19.74218643	220.5193477	158.9551928	37.09240746	7.007727974	23.12066563	4.416699428	10.40394447	5.923896605	2.2680016
	299.3130963	288.0342667	37.05426296	21.9398988	214.7662668	150.4826194	38.4976263	7.227255618	24.05489893	4.361874102	10.55579787	5.52771147	2.350503181		300.1803512	250.3119823	34.13108501	19.7283361	219.8983029	158.4745968	37.03707153	6.998439162	23.13906771	4.439079114	10.44675686	5.957776452	2.282895154
	298.4774382	287.343394	36.98380871	21.92653621	214.3143404	150.2377728	38.45580404	7.22534277	24.06694723	4.38415588	10.59936503	5.546634543	2.365380588		299.3069536	249.6246262	34.06490895	19.71443448	219.2703952	157.9890538	36.98163689	6.988947759	23.15670115	4.461242078	10.48942645	5.989869765	2.297730107
	297.629597	286.6417684	36.91224305	21.91273419	213.8537321	149.990288	38.41319705	7.223332403	24.07806934	4.405970302	10.64245487	5.564540399	2.380123774		298.425659	248.931606	33.99923201	19.70051058	218.6356026	157.4988093	36.92610038	6.979250892	23.17359691	4.483201161	10.53199964	6.020200032	2.312507009
	296.7695097	285.9294027	36.83969886	21.89849227	213.384468	149.7402422	38.36976859	7.221220645	24.08824714	4.427291707	10.68502891	5.58141952	2.394717251		297.5362182	248.2327885	33.93414802	19.68659896	217.9938929	157.004108	36.87046692	6.969345715	23.18978484	4.504965377	10.57452344	6.048798363	2.327225134
	295.8972429	285.2062983	36.76630449	21.88380867	212.9065588	149.4876902	38.32549722	7.219001772	24.09745976	4.448104982	10.72704871	5.597259242	2.409147676		296.638427	247.5280161	33.86969584	19.67273861	217.3452288	156.5051871	36.81475061	6.959229671	23.20529333	4.526540011	10.61704403	6.075702202	2.341882602
	295.0129852	284.4724493	36.6921811	21.86868006	212.4199972	149.2326614	38.28037641	7.216668505	24.1056854	4.468405825	10.76847698	5.612044891	2.423404582		295.7321354	246.8171003	33.80585867	19.65897158	216.6895728	156.00227	36.75897481	6.948900769	23.22014895	4.547926805	10.65960524	6.100953948	2.356476541
	294.1170344	283.727846	36.61744011	21.85310162	211.924756	148.9751573	38.23441363	7.214212404	24.11290312	4.488200439	10.8092789	5.625761078	2.437481025		294.8172517	246.0998201	33.7425664	19.64534152	216.0268926	155.4955594	36.7031713	6.938357822	23.23437613	4.5691242	10.70224705	6.124599537	2.371003261
	293.2097808	282.9724811	36.54218071	21.83706711	211.4207869	148.7151501	38.18762894	7.211624379	24.11909448	4.50750469	10.84942328	5.638393096	2.451374134		293.8937421	245.3759222	33.67970106	19.63189218	215.3571644	154.985232	36.6473785	6.927600669	23.2479968	4.590127644	10.74500419	6.146687023	2.385458456
	292.291687	282.2063539	36.4664878	21.8205692	210.9080213	148.4525833	38.14005314	7.208895259	24.12424507	4.526342773	10.88888378	5.649928365	2.465085492		292.9616256	244.6451247	33.61710491	19.61866592	214.6803754	154.471433	36.59163904	6.916630331	23.26102997	4.610929927	10.78790475	6.167265224	2.399837414
	291.363267	281.4294758	36.39043019	21.80359983	210.3863706	148.1873723	38.09172566	7.206016359	24.12834569	4.54474548	10.9276398	5.660357846	2.478621353		292.0209647	243.9071245	33.55459064	19.60570233	213.9965244	153.9542727	36.53599697	6.905449115	23.27349126	4.631521559	10.83096914	6.186382457	2.414135228
	290.4250638	280.6418748	36.31405932	21.78615063	209.8557291	147.9194073	38.04269228	7.202980096	24.13139345	4.562748169	10.96567708	5.669677359	2.49199263		291.0718531	243.1616058	33.49195293	19.59303687	213.3056196	153.4338251	36.48049464	6.89406065	23.28539233	4.651891165	10.87420913	6.204085417	2.428347014
	289.4776281	279.8435986	36.23740846	21.76821338	209.3159766	147.6485561	37.99300274	7.199780582	24.13339249	4.580388535	11.00298745	5.677888709	2.505214656		290.1144019	242.4082509	33.42898068	19.58069976	212.6076763	152.9101275	36.4251698	6.882469849	23.29674022	4.672025904	10.91762715	6.220418218	2.44246812
	288.5214988	279.0347167	36.16049244	21.74978048	208.7669831	147.3746684	37.9427084	7.196413886	24.1343545	4.597704307	11.03956937	5.685000572	2.518306687		289.1487246	241.6467514	33.36546901	19.56871492	211.9027119	152.3831826	36.37005299	6.870682811	23.30753676	4.691911895	10.96121595	6.235421617	2.456494321
	287.5571851	278.2153212	36.08330795	21.73084529	208.2086134	147.09758	37.89186001	7.192878383	24.134299	4.614730987	11.07542781	5.691029056	2.531291238		288.1749227	240.8768187	33.3012303	19.55709911	211.1907413	151.8529632	36.31516557	6.858706653	23.31777794	4.711534657	11.00495838	6.249132444	2.470422012
	286.5851521	277.385526	36.00583438	21.71140248	207.6407326	146.8171181	37.84050565	7.189174915	24.13325339	4.63149973	11.11057073	5.695997905	2.544193253		287.193074	240.098194	33.23610357	19.5458613	210.4717711	151.3194174	36.26051832	6.846549306	23.32745338	4.730879549	11.0488275	6.261583224	2.484248366
	285.6058096	276.5454647	35.92803519	21.69144823	207.0632117	146.5331062	37.78868882	7.185306747	24.1312528	4.648035503	11.14501032	5.699938332	2.557039129		286.2032229	239.3106552	33.16996178	19.53500213	209.7457954	150.7824767	36.20611094	6.834219272	23.336546	4.749932202	11.09278693	6.272801999	2.49797148
	284.6195034	275.6952869	35.8498598	21.6709803	206.4759342	146.2453691	37.73644692	7.181279378	24.12833975	4.664355607	11.17875972	5.702888478	2.569855633		285.2053744	238.5140226	33.1027165	19.52451369	209.0127924	150.242064	36.15193226	6.821725365	23.34503195	4.768678934	11.13679134	6.28281233	2.511590485
	283.6265108	274.8351538	35.77124595	21.64999808	205.8788013	145.9537379	37.68380988	7.177100179	24.12456361	4.680468652	11.21183037	5.704892538	2.582668777		284.1994927	237.708161	33.03432002	19.51437947	208.2727219	149.6981024	36.09796111	6.809076457	23.35288083	4.78710713	11.18078718	6.291633466	2.525105624
	282.6270382	273.9652334	35.69212244	21.62850238	205.2717377	145.6580545	37.63079919	7.172777975	24.11997997	4.696374054	11.24423075	5.705999613	2.595502701		283.1855031	236.8929788	32.96476472	19.50457461	207.5255255	149.1505235	36.04416775	6.796281247	23.36005627	4.805205588	11.22471348	6.29928066	2.538518297
	281.6212218	273.0856952	35.61241227	21.60649528	204.6546969	145.3581752	37.57742714	7.168322509	24.11464979	4.712062069	11.27596432	5.706262366	2.608378626		282.1632986	236.0684252	32.89408012	19.49506643	206.7711288	148.5992757	35.9905157	6.783348066	23.36651687	4.822964793	11.26850279	6.305765608	2.551831059
	280.6091301	272.196705	35.53203599	21.58397976	204.0276648	145.0539742	37.52369644	7.163743871	24.10863844	4.727514332	11.30702767	5.705735576	2.621313906		281.132749	235.2344841	32.8223279	19.48581518	206.0094442	148.0443294	35.93696372	6.770284728	23.37221754	4.840377124	11.31208219	6.311096994	2.565047587
	279.5907678	271.2984208	35.4509153	21.56095935	203.3906638	144.7453461	37.46960002	7.159051916	24.10201457	4.742704854	11.33740929	5.704474689	2.634321251		280.093713	234.3911669	32.74959532	19.47677509	205.240377	147.4856818	35.88346775	6.757098445	23.37711106	4.857436983	11.35537427	6.315281123	2.578172596
	278.5660818	270.3909892	35.36897657	21.53743777	202.7437547	144.4322079	37.41512114	7.15425571	24.09484892	4.75760136	11.36708843	5.702534461	2.647408166		279.0460509	233.5385046	32.67598784	19.46789564	204.4638309	146.9233594	35.82998271	6.743795796	23.38114997	4.874140819	11.39829823	6.318322613	2.591211721
	277.5349667	269.4745432	35.28615443	21.51341848	202.0870382	144.1144994	37.3602337	7.149363067	24.08721292	4.772166861	11.39603509	5.699967776	2.660576687		277.9896381	232.6765387	32.60162131	19.45912298	203.6797154	146.3574172	35.77646395	6.730382755	23.38428849	4.890487079	11.4407708	6.320225143	2.604171367
	276.497272	268.5492008	35.20239495	21.48890437	201.4206548	143.7921841	37.30490276	7.144380175	24.07917724	4.786361339	11.42420963	5.696824698	2.673823412		276.9243772	231.8053135	32.52661454	19.45040149	202.8879526	145.7879374	35.72286832	6.716864778	23.38648451	4.906476051	11.4827073	6.32099223	2.617058526
	275.452809	267.6150658	35.11765854	21.4638975	200.7447836	143.4652483	37.24908524	7.139311368	24.07081029	4.80014343	11.45156411	5.693151808	2.687139842		275.8502081	230.9248695	32.4510826	19.44167529	202.0884837	145.2150256	35.66915479	6.703246914	23.38770149	4.922109643	11.52402246	6.320628019	2.629880571
	274.4013577	266.6722288	35.03192227	21.43839888	200.0596401	143.1337002	37.19273082	7.134159026	24.06217663	4.813472043	11.47804333	5.688991832	2.700512992		274.7671155	230.0352377	32.37513143	19.4328898	201.2812745	144.6388054	35.61528467	6.689533956	23.38791008	4.937391082	11.56463131	6.319138071	2.642645038
	273.342674	265.72077	34.94518151	21.41240842	199.3654727	142.7975685	37.13578289	7.128923615	24.05333546	4.826307838	11.50358666	5.684383563	2.713926252		273.675133	229.1364376	32.29885396	19.42399303	200.4663191	144.0594131	35.56122146	6.675730587	23.38708944	4.952324576	11.60444989	6.316530129	2.655359402
	272.2764974	264.7607624	34.85745073	21.38592498	198.6625582	142.4569	37.0781798	7.123603869	24.04433916	4.838614549	11.52812968	5.679362035	2.727360427		272.5743429	228.2284758	32.22232794	19.4149368	199.643643	143.4769918	35.50693046	6.661841531	23.38522819	4.966914938	11.64339597	6.312814839	2.66803086
	271.2025582	263.7922754	34.76876357	21.3589466	197.9511969	142.1117576	37.01985613	7.118197085	24.035232	4.850360128	11.5516065	5.673958903	2.740794892		271.4648733	227.3113484	32.1456154	19.40567759	198.8133032	142.8916858	35.4523782	6.647871667	23.38232487	4.981167214	11.68138955	6.308006405	2.680666119
	270.1205852	262.8153786	34.67917183	21.33147071	197.2317061	141.7622175	36.96074416	7.1126995	24.026049	4.861517708	11.57395183	5.668202983	2.75420878		270.3468912	226.3850443	32.06876381	19.39617713	197.9753872	142.3036361	35.39753189	6.633826126	23.37838793	4.995086316	11.71835336	6.302123156	2.693271218
	269.0303144	261.8301456	34.58874381	21.30349461	196.5044145	141.4083665	36.90077544	7.107106734	24.0168152	4.872066392	11.59510311	5.662120863	2.767582126		269.2205936	225.4495511	31.99180836	19.38640272	197.1300103	141.7129767	35.34235883	6.619710329	23.37343532	5.008676699	11.75421327	6.295187997	2.705851366
	267.9314969	260.8366573	34.49756164	21.27501587	195.7696553	141.0502995	36.83988251	7.101414248	24.00754513	4.881991854	11.61500219	5.655737535	2.780896922		268.0861963	224.5048611	31.91477531	19.37632719	196.2773111	141.1198325	35.28682617	6.60552999	23.36749363	5.021942078	11.78889852	6.28722874	2.718410823
	266.8239075	259.8350039	34.40571806	21.24603285	195.0277602	140.6881161	36.77800065	7.095617797	23.9982428	4.891286771	11.63359699	5.649076977	2.794138029		266.9439224	223.5509789	31.83768577	19.36592865	195.4174469	140.5243185	35.23090068	6.591291071	23.3605969	5.034885215	11.82234197	6.278278269	2.730952813
	265.7073541	258.825287	34.3133126	21.21654511	194.2790531	140.3219179	36.71506965	7.089713828	23.98890202	4.89995107	11.65084274	5.642162495	2.807293906		265.7939904	222.5879277	31.76055965	19.35519002	194.550587	139.9265401	35.17454891	6.576999695	23.35278525	5.047507764	11.85448015	6.26837456	2.743479481
	264.5816859	257.8076202	34.22044742	21.18655393	193.523845	139.9518059	36.65103563	7.083699827	23.97950716	4.907991992	11.66670306	5.635016515	2.820357113		264.6366036	221.6157559	31.68341922	19.34409834	193.6769077	139.3265943	35.11773758	6.562662028	23.34410327	5.059810192	11.88525335	6.257560521	2.755991885
	263.4468015	256.7821287	34.12722296	21.15606257	192.7624291	139.5778775	36.58585265	7.077574552	23.97003439	4.915423967	11.68115039	5.627662934	2.833324575		263.4719417	220.6345414	31.606292	19.33264408	192.7965859	138.7245713	35.06043409	6.548284143	23.3345985	5.071791754	11.91460555	6.245883676	2.768490032
	262.3026565	255.7489484	34.03373365	21.12507654	191.995077	139.2002241	36.51948419	7.071338169	23.96045316	4.922268289	11.69416596	5.620125511	2.846197599		262.3001543	219.6443954	31.52921268	19.3208203	191.9097947	138.120557	35.00260729	6.533871878	23.3243199	5.083450529	11.94248429	6.233395679	2.780972946
	261.1492691	254.7082243	33.94006388	21.09360368	191.2220364	138.8189284	36.45190438	7.064992267	23.95072806	4.928552592	11.70573922	5.612427188	2.858981674		261.1213572	218.6454627	31.4522239	19.30862188	191.016699	137.5146342	34.94422826	6.519430688	23.31331649	5.094783502	11.96884061	6.220151693	2.793438765
	259.9867242	253.6601078	33.84628432	21.0616541	190.4435288	138.4340625	36.38309882	7.058539765	23.9408209	4.934310135	11.71586708	5.604590294	2.871686102		259.9356319	217.6379217	31.3753758	19.29604474	190.1174538	136.9068844	34.88527106	6.504965528	23.30163629	5.105786671	11.99362876	6.206209647	2.805884861
	258.8151755	252.6047547	33.75244894	21.02923997	189.6597499	138.0456859	36.31306501	7.051984725	23.93069281	4.939578902	11.72455291	5.59663647	2.884323456		258.743028	216.6219814	31.29872441	19.28308525	189.2122022	136.2973882	34.82571343	6.490480751	23.28932547	5.116455176	12.01680605	6.191629384	2.818307987
	257.6348442	251.5423221	33.65859258	20.99637517	188.8708694	137.6538441	36.24181238	7.04533208	23.92030645	4.944400559	11.73180533	5.588586211	2.896908914		257.5435669	215.5978773	31.22232901	19.26973957	188.3010765	135.6862249	34.76553732	6.475980042	23.27642779	5.126783434	12.03833264	6.17647176	2.830704428
	256.4460161	250.4729664	33.56472947	20.96307481	188.0770334	137.2585674	36.16936171	7.038587307	23.90962801	4.948819295	11.73763693	5.580458473	2.909459466		256.3372488	214.5658659	31.14624871	19.25600329	187.3841994	135.0734718	34.7047291	6.46146639	23.26298445	5.136765267	12.05817131	6.160797695	2.84307016
	255.2490343	249.3968411	33.47085252	20.92935468	187.2783669	136.8598704	36.09574414	7.031756075	23.89862903	4.952880611	11.74206303	5.572270131	2.921993089		255.1240595	213.5262186	31.07053857	19.24187103	186.4616871	134.4592019	34.64327961	6.446942089	23.24903408	5.146394008	12.07628729	6.144667225	2.855401007
	254.0442905	248.3140953	33.37693348	20.89523057	186.474977	136.457752	36.02099977	7.024843879	23.88728796	4.956630089	11.74510058	5.564035983	2.934527905		253.9039787	212.4792156	30.99524547	19.22733629	185.5336528	133.8434818	34.5811839	6.432408781	23.23461301	5.155662601	12.09264813	6.128138586	2.867692797
	252.8322125	247.2248731	33.28292396	20.86071763	185.6669572	136.0521957	35.9451757	7.017855711	23.87559121	4.960112233	11.74676724	5.555768867	2.947081353		252.6769872	211.4251397	30.92040433	19.21239132	184.6002104	133.2263691	34.51844067	6.417867523	23.21975575	5.164563655	12.10722357	6.111267347	2.8799415
	251.6132507	246.1293133	33.1887572	20.82582972	184.8543919	135.6431711	35.86832395	7.010795769	23.86353384	4.963369395	11.74708054	5.547479767	2.959669407		251.4430738	210.3642709	30.84603465	19.19702723	183.661479	132.6079096	34.45505154	6.403318875	23.20449542	5.173089493	12.11998554	6.094105627	2.892143357
	250.3878621	245.0275497	33.09435052	20.79057882	184.0373609	135.2306354	35.79049902	7.003667245	23.85111975	4.966440876	11.74605737	5.539178102	2.972305886		250.2022409	209.2968826	30.77213797	19.18123409	182.7175858	131.9881358	34.39102015	6.388762999	23.18886432	5.181232166	12.13090815	6.076701412	2.904294985
	249.1564943	243.9197132	32.99960834	20.75497449	183.2159445	134.8145356	35.71175541	6.996472192	23.83836138	4.969362207	11.74371359	5.530872171	2.985001867		248.9545078	208.2232385	30.69869617	19.16500122	181.768669	131.3670649	34.32635114	6.374199769	23.17289431	5.188983453	12.13996776	6.059097983	2.916393461
	247.9195691	242.8059325	32.90442563	20.71902354	182.3902276	134.394811	35.63214519	6.989211471	23.82527893	4.972164657	11.74006386	5.522569675	2.997765243		247.6999129	207.1435917	30.62567093	19.14831752	180.8148795	130.7446987	34.26104918	6.359628867	23.1566172	5.19633485	12.14714306	6.041333471	2.928436392
	246.6774672	241.6863366	32.80869154	20.6827297	181.5603036	133.9713968	35.55171567	6.981884787	23.81189921	4.974874967	11.73512166	5.514278206	3.010600416		246.4385132	206.0581843	30.55300427	19.13117191	179.8563814	130.1210239	34.19511804	6.34504988	23.14006479	5.203277551	12.15241527	6.023440544	2.940421951
	245.4305143	240.5610569	32.71229323	20.64609359	180.7262786	133.5442269	35.47050738	6.974490804	23.79825411	4.977515312	11.72889939	5.506005665	3.023508144		245.1703836	204.9672496	30.48062009	19.11355378	178.8933511	129.4960143	34.12855987	6.330462372	23.12326886	5.20980244	12.15576822	6.005446223	2.952348894
	244.1789704	239.4302288	32.61511959	20.60911279	179.8882731	133.113238	35.3885524	6.967027321	23.78437878	4.980103468	11.72140864	5.497760576	3.036485535		243.8956128	203.8710137	30.40842665	19.09545346	177.9259754	128.8696329	34.06137464	6.31586594	23.10626088	5.215900089	12.15718862	5.987371822	2.964216559
	242.9230211	238.293994	32.51706476	20.57178204	179.0464248	132.6783727	35.30587314	6.959491496	23.77030973	4.982653148	11.71266052	5.489552243	3.049526197		242.6143001	202.7696996	30.33631977	19.0768627	176.9544483	128.2418358	33.9935599	6.301260252	23.08907159	5.221560773	12.1566661	5.969233024	2.97602484
	241.6627732	237.1525012	32.41803132	20.5340936	178.2008891	132.2395831	35.22248162	6.951880099	23.75608279	4.985174465	11.70266607	5.481390703	3.062620521		241.3265506	201.6635299	30.26418643	19.05777509	175.978968	127.6125762	33.92511076	6.286645061	23.07173036	5.226774519	12.15419343	5.951040053	2.98777414
	240.3982535	236.0059067	32.31793309	20.4960378	177.3518394	131.796834	35.13837924	6.944189766	23.74173117	4.987674484	11.69143672	5.473286475	3.075756095		240.0324707	200.5527306	30.19190861	19.03818636	174.9997324	126.9818087	33.85602019	6.27202021	23.05426458	5.23153117	12.14976659	5.932797965	2.999465315
	239.129412	234.8543747	32.21669733	20.45760353	176.4994666	131.3501057	35.05355718	6.936417239	23.72728361	4.990157785	11.67898475	5.465250128	3.088918234		238.7321639	199.4375335	30.11936705	19.01809463	174.0169353	126.3494933	33.78627956	6.257385608	23.03669896	5.235820493	12.14338483	5.914507017	3.011099597
	237.8561279	233.6980763	32.11426647	20.41877895	175.643977	130.899396	34.96799718	6.928559569	23.71276283	4.992627026	11.66532374	5.457291695	3.102090591		237.425727	198.3181787	30.04644469	18.99750045	173.0307632	125.7155989	33.71587933	6.242741219	23.01905498	5.239632313	12.13505067	5.896163119	3.022678508
	236.5782195	232.5371879	32.01059917	20.37955211	174.7855909	130.444722	34.88167284	6.92061428	23.69818416	4.995083433	11.65046906	5.449419974	3.115255845		236.1132483	197.1949149	29.97302966	18.97640676	172.0413925	125.0801067	33.64480987	6.228087028	23.00135034	5.242956672	12.12476992	5.877758338	3.034203773
	235.2954564	231.3718891	31.90567086	20.33991159	173.924539	129.9861207	34.79455122	6.912579466	23.68355464	4.997527217	11.63443831	5.44164177	3.128396423		234.7948054	196.0679995	29.8990176	18.95481867	171.0489874	124.4430112	33.57306235	6.213423018	22.98359878	5.245784027	12.11255157	5.859281452	3.045677219
	234.0075737	230.2023606	31.79947369	20.29984708	173.0610596	129.5236491	34.70659479	6.904453842	23.66887236	4.999957874	11.61725169	5.433961154	3.141495234		233.4704656	194.9376967	29.82431331	18.93274307	170.0536996	123.804321	33.50062952	6.198749155	22.96580996	5.248105459	12.09840773	5.840718521	3.057100679
	232.714288	229.0287809	31.69201598	20.2593499	172.1953952	129.0573832	34.61776344	6.896236729	23.65412624	5.002374386	11.59893233	5.42637878	3.154536386		232.1402865	193.8042748	29.74883164	18.91018819	169.0556685	123.164058	33.42750645	6.184065376	22.94798971	5.249912905	12.08235352	5.822053479	3.068475898
	231.4153129	227.851324	31.5833212	20.21841337	171.3277882	128.5874163	34.52801663	6.887927983	23.63929616	5.004775585	11.57950657	5.418891338	3.167505843		230.8043181	192.6680025	29.6724978	18.88716303	168.055023	122.5222556	33.35369092	6.169371589	22.93014051	5.251199392	12.06440697	5.803268703	3.07980444
	230.1103751	226.6701564	31.47342658	20.17703311	170.4584776	128.1138569	34.4373154	6.879527895	23.62435331	5.007159609	11.55900408	5.411491178	3.180392004		229.4626053	191.5291441	29.59524709	18.86367678	167.0518837	121.8789554	33.2791838	6.154667689	22.91226213	5.251959278	12.04458886	5.784345572	3.091087605
	228.7992284	225.4854348	31.36238135	20.13520717	169.587695	127.6368253	34.34562424	6.871037055	23.60926096	5.009524116	11.53745798	5.404166145	3.193186166		228.1151911	190.3879547	29.51702412	18.83973818	166.0463662	121.2342036	33.20398889	6.139953583	22.89435251	5.252188477	12.02292268	5.765264975	3.102326354
	227.4816669	224.2973045	31.25024479	20.09293604	168.7156614	127.1564502	34.25291275	6.862456216	23.59397528	5.011866522	11.51490483	5.396899649	3.205882841		226.7621197	189.2446754	29.43778193	18.81535498	165.0385846	120.5880473	33.12811271	6.125229221	22.87640871	5.25188467	11.9994345	5.746007782	3.113521246
	226.1575349	223.105898	31.13708402	20.05022254	167.8425837	126.6728645	34.15915689	6.853786157	23.57844645	5.014183408	11.49138442	5.389670966	3.218479913		225.4034393	188.0995286	29.35748085	18.7905335	164.028655	119.9405299	33.05156391	6.110494635	22.85842793	5.25104749	11.97415295	5.726555244	3.124672382
	224.8267346	221.9113347	31.02297166	20.00707159	166.9686518	126.1862016	34.06433994	6.845027572	23.56261982	5.016470928	11.46693961	5.382455752	3.230978622		224.0392046	186.9527139	29.2760875	18.7652782	163.0166986	119.2916876	32.97435245	6.095749982	22.84040845	5.249678676	11.94710915	5.706889327	3.135779362
	223.4892307	220.7137208	30.90798346	19.96348992	166.0940365	125.696591	33.968453	6.836180976	23.54643713	5.018724642	11.44161593	5.375226737	3.243383354		222.669478	185.8044052	29.19357393	18.73959149	162.0028449	118.6415466	32.89648869	6.080995579	22.82235048	5.24778218	11.91833675	5.686992974	3.146841253
	222.1450518	219.5131505	30.79219581	19.91948565	165.2188871	125.2041547	33.87149521	6.827246657	23.52983778	5.020939434	11.41546115	5.367954553	3.255701264		221.2943309	184.6547489	29.10991692	18.71347364	160.987233	117.9901211	32.81798228	6.066231933	22.80425683	5.245364235	11.8878719	5.666850297	3.157856566
	220.7942892	218.3097074	30.67568334	19.87506792	164.3433298	124.7090035	33.77347344	6.818224666	23.5127601	5.023109821	11.38852475	5.360608625	3.267941733		219.9138425	183.5038631	29.02509763	18.68692285	159.9700132	117.3374123	32.73884113	6.051459769	22.78613335	5.242433372	11.85575331	5.646446685	3.168823238
	219.4370924	217.1034661	30.55851656	19.83024642	163.467467	124.2112345	33.67440182	6.809114841	23.49514252	5.02523012	11.3608573	5.353158074	3.280115687		218.5280986	182.3518385	28.9391015	18.65993539	158.9513466	116.6834093	32.65907037	6.036680031	22.76798909	5.239000382	11.82202234	5.625768859	3.179738629
	218.0736631	215.8944949	30.44075964	19.78503093	162.5913766	123.7109283	33.57430091	6.799916887	23.47692476	5.027294582	11.33250977	5.34557257	3.292234805		217.1371891	181.1987401	28.85191833	18.63250596	157.9314041	116.0280905	32.57867138	6.021893878	22.7498363	5.235078234	11.78672297	5.604804854	3.190599517
	216.7042461	214.6828574	30.3224684	19.739431	161.7151117	123.2081482	33.47319669	6.790630468	23.45804891	5.029297509	11.30353285	5.337823066	3.304310676		215.7412049	180.0446103	28.7635425	18.60462807	156.9103647	115.3714265	32.49764111	6.00710267	22.73169005	5.230681934	11.74990193	5.583543951	3.201402103
	215.3291205	213.4686155	30.2036885	19.6934555	160.8387013	122.7029394	33.37111945	6.78125533	23.43846037	5.031233303	11.27397623	5.329882384	3.316353916		214.340234	178.8894721	28.67397327	18.57629444	155.8884123	114.713384	32.41597151	5.99230793	22.71356773	5.225828341	11.71160874	5.561976579	3.212142013
	213.9485884	212.2518305	30.08445405	19.64711239	159.9621512	122.1953291	33.26810261	6.77179142	23.41810871	5.03309654	11.24388795	5.321725621	3.328373333		212.9343582	177.733334	28.58321496	18.5474975	154.8657332	114.0539296	32.33364932	5.977511306	22.69548834	5.22053594	11.67189568	5.540094168	3.222814315
	212.5629649	211.0325653	29.96478647	19.60040846	159.0854451	121.6853276	33.16418153	6.762238989	23.39694831	5.034881925	11.21331378	5.31333035	3.340375157		211.523649	176.5761938	28.49127695	18.51822983	153.8425119	113.3930346	32.25065605	5.962714524	22.67747171	5.214824579	11.63081784	5.517888999	3.233413529
	211.1725664	209.8108849	29.84469393	19.55334915	158.2085467	121.1729299	33.05939245	6.752598677	23.37493885	5.036584233	11.18229676	5.304676641	3.35236241		210.1081649	175.418043	28.39817347	18.48848454	152.818928	112.7306788	32.16696826	5.947919335	22.65953762	5.208715175	11.58843307	5.495354041	3.243933647
	209.7777018	208.5868569	29.7241712	19.50593849	157.3314016	120.6581183	32.95377149	6.742871574	23.35204556	5.038198101	11.15087686	5.295746906	3.364334437		208.6879493	174.258871	28.30392297	18.45825568	151.7951529	112.0668546	32.08255816	5.933127471	22.6417049	5.202229403	11.54480181	5.472482784	3.254368153
	208.3786627	207.3605515	29.60320001	19.45817905	156.4539399	120.1408649	32.84735384	6.733059232	23.32823914	5.039717744	11.11909074	5.286525601	3.376286648		207.263029	173.0986681	28.20854721	18.42753844	150.7713466	111.40157	31.99739438	5.918340602	22.6239907	5.195389366	11.49998701	5.449269089	3.264710052
	206.9757161	206.1320404	29.48175	19.41007197	155.576079	119.6211348	32.74017309	6.723163651	23.30349553	5.041136583	11.08697173	5.276998846	3.388210474		205.8334146	171.9374277	28.11206994	18.39632936	149.747656	110.7348504	31.91144296	5.90356031	22.60640969	5.188217278	11.45405386	5.425707049	3.274951903
	205.5690975	204.9013958	29.35978012	19.36161707	154.6977268	119.0988893	32.63226075	6.713187218	23.2777953	5.042446871	11.05454991	5.26715398	3.40009356		204.3991012	170.7751483	28.01451528	18.36462641	148.7242134	110.0667396	31.8246685	5.888788064	22.58897348	5.180735135	11.40706949	5.401790879	3.28508586
	204.1590068	203.6686879	29.23724056	19.31281291	153.8187842	118.5740892	32.52364592	6.703132608	23.25112276	5.043639298	11.02185234	5.256979116	3.411920162		202.9600712	169.6118337	27.91590591	18.33242898	147.7011353	109.3972999	31.73703543	5.874025222	22.57169016	5.172964416	11.35910262	5.377514815	3.295103717
	202.7456043	202.4339836	29.11407508	19.26365701	152.9391488	118.0466976	32.41435509	6.69300265	23.22346487	5.044702623	10.98890343	5.246462739	3.423671754		201.5162973	168.4474928	27.81626111	18.29973779	146.6785232	108.7266109	31.64850927	5.859273041	22.55456393	5.164925805	11.31022311	5.352873061	3.304996963
	201.3290089	201.1973439	28.99022365	19.214146	152.058718	117.5166833	32.30441206	6.682800168	23.1948099	5.04562336	10.95572527	5.235593364	3.435327768		200.0677465	167.2821384	27.71559487	18.26655475	145.6564638	108.0547675	31.55905797	5.844532696	22.53759491	5.156638943	11.26050143	5.327859747	3.314756844
	199.9092978	199.9588213	28.86562535	19.16427583	151.1773913	116.9840229	32.19383797	6.672527811	23.16514596	5.046385573	10.92233806	5.224359295	3.44686646		198.6143842	166.1157855	27.61391407	18.23288271	144.6350304	107.3818771	31.46865308	5.829805317	22.52077896	5.148122223	11.2100082	5.302468923	3.32437443
	198.4865066	198.7184582	28.7402213	19.11404196	150.2950738	116.4487029	32.08265131	6.662187881	23.1344595	5.046970843	10.88876053	5.212748494	3.458265818		197.1561784	164.9484494	27.51121715	18.19872524	143.6142847	106.7080568	31.37727086	5.81509203	22.50410766	5.139392629	11.15881352	5.276694586	3.333840691
	197.0606316	197.4762846	28.61395764	19.06343962	149.4116778	115.9107214	31.97086802	6.651782187	23.10273378	5.047358379	10.85501023	5.200748551	3.46950447		195.693104	163.7801434	27.40749301	18.16408634	142.5942781	106.0334302	31.28489318	5.800393995	22.48756831	5.13046562	11.10698645	5.250530723	3.343146572
	195.6316316	196.232317	28.48678829	19.01246397	148.5271246	115.370089	31.85850158	6.641311915	23.06994756	5.047525308	10.82110379	5.188346762	3.480562538		194.225146	162.6108765	27.30272062	18.12897013	141.5750532	105.358124	31.19150826	5.785712453	22.47114393	5.121355075	11.0545944	5.223971395	3.352283074
	194.1994322	194.9865568	28.35867737	18.96111036	147.6413462	114.8268293	31.74556307	6.630777551	23.03607394	5.047447115	10.78705704	5.175530285	3.491422379		192.7523017	161.4406522	27.19686916	18.09338065	140.5566457	104.6822659	31.09711109	5.771048755	22.4548133	5.112073282	11.00170264	5.197010843	3.361241341
	192.7639287	193.7389903	28.22960129	18.90937451	146.7542858	114.2809794	31.63206125	6.62017884	23.00107954	5.047098228	10.75288507	5.162286363	3.502069187		191.2745824	160.2694669	27.08989878	18.05732153	139.5390846	104.0059815	31.00170369	5.756404392	22.43855097	5.102630985	10.94837376	5.169643612	3.370012734
	191.3249916	192.489588	28.09955023	18.85725275	145.8658975	113.7325887	31.51800261	6.609514797	22.96492412	5.046452717	10.71860211	5.148602577	3.512491419		189.7920135	159.0973093	26.98176199	18.02079581	138.5223931	103.3293935	30.90529503	5.741781006	22.42232727	5.093037484	10.8946673	5.141864711	3.378588916
	189.8824707	191.2383057	27.96852904	18.80474217	144.9761463	113.181719	31.40339145	6.598783767	22.92756047	5.045485048	10.68422136	5.134467116	3.52268103		188.3046339	157.9241612	26.87240555	17.98380576	137.5065883	102.6526198	30.80790075	5.727180387	22.40610827	5.083300779	10.84063945	5.11366978	3.38696192
	188.4362007	189.9850849	27.8365575	18.75184081	144.0850065	112.6284426	31.28822996	6.587983525	22.8889349	5.044170854	10.64975483	5.119869036	3.532633511		186.8124938	156.7499978	26.76177282	17.94635276	136.4916805	101.975774	30.70954262	5.712604455	22.38985577	5.073427753	10.78634283	5.085055282	3.395124219
	186.9860067	188.7298539	27.70366991	18.69854778	143.1924603	112.0728413	31.17251834	6.577111416	22.84898804	5.042487667	10.61521305	5.104798501	3.542347745		185.3156524	155.5747897	26.64980628	17.9084372	135.4776727	101.298965	30.61024784	5.69805523	22.3735273	5.063424393	10.73182638	5.056018699	3.40306878
	185.5317094	187.4725294	27.56991399	18.64486344	142.2984957	111.5150045	31.05625505	6.56616452	22.80765596	5.040415572	10.58060491	5.089246986	3.551825684		183.8141744	154.3985047	26.53645028	17.87005849	134.4645587	100.6222978	30.51004816	5.683534783	22.35707608	5.053296031	10.67713542	5.02655874	3.410789114
	184.0731308	186.2130182	27.43534918	18.59078942	141.4031036	110.9550277	30.93943703	6.555139825	22.76487166	5.037937742	10.54593751	5.073207455	3.561071889		182.3081267	153.2211101	26.42165353	17.8312151	133.4523224	99.94587448	30.40897895	5.669045179	22.34045112	5.043047591	10.62231171	4.996675541	3.418279307
	182.6100999	184.9512185	27.30004445	18.53632872	140.5062756	110.3930102	30.82206009	6.544034414	22.72056668	5.035040829	10.51121613	5.056674512	3.570092957		180.7975746	152.0425758	26.30537147	17.79190462	132.4409366	99.26979529	30.30707814	5.654588416	22.32359728	5.032683839	10.56739368	4.966370863	3.425534045
	181.1424578	183.6870217	27.1640756	18.48148572	139.6080008	109.8290532	30.70411933	6.53284563	22.67467272	5.031715179	10.47644434	5.039644529	3.578896874		179.2825789	150.8628758	26.18756816	17.75212391	131.4303619	98.59415956	30.20438524	5.640166355	22.30645548	5.022209617	10.5124167	4.935648275	3.432548616
	179.6700626	182.4203139	27.02752232	18.42626608	138.7082632	109.2632581	30.58560971	6.52157123	22.62712329	5.027954888	10.4416242	5.022115775	3.587492332		177.7631931	149.6819905	26.06821758	17.71186933	130.4205465	97.9190667	30.10094036	5.625780661	22.28896288	5.01163003	10.45741337	4.904513319	3.439318906
	178.1927941	181.1509768	26.89046499	18.37067676	137.8070388	108.6957241	30.46652655	6.510209504	22.57785512	5.023757682	10.40675665	5.004088539	3.595888061		176.2394615	148.4999084	25.94730441	17.67113688	129.4114265	97.24461677	29.99678331	5.611432736	22.2710533	5.000950606	10.40241386	4.872973646	3.445841376
	176.7105573	179.8788895	26.75298158	18.3147258	136.9042933	108.1265469	30.34686621	6.49875936	22.52680933	5.019124645	10.37184193	4.985565276	3.604092189		174.7114188	147.316626	25.82482404	17.62992248	128.4029267	96.57091069	29.8919528	5.597123681	22.25265751	4.990177382	10.34744626	4.841039123	3.452113028
	175.2232857	178.6039285	26.61514451	18.25842216	135.9999803	107.5558163	30.22662661	6.487220363	22.47393233	5.014059819	10.33688012	4.966550755	3.612111698		173.1790896	146.1321487	25.70078205	17.58822225	127.3949619	95.89805008	29.78648582	5.582854251	22.23370376	4.979316924	10.29253686	4.808721912	3.45813136
	173.7309433	177.3259691	26.47701785	18.20177553	135.0940395	106.983615	30.10580784	6.475592738	22.41917624	5.008569707	10.30187173	4.947052219	3.61995196		171.6424899	144.9464888	25.57519304	17.54603272	126.3874391	95.22613672	29.68041704	5.568624849	22.21411821	4.968376269	10.23771041	4.776036507	3.463894306
	172.2335256	176.0448854	26.33865491	18.14479605	134.1863958	106.4100171	29.98441259	6.463877331	22.36249901	5.002662704	10.2668182	4.927079543	3.627616417		170.1016289	143.7596648	25.44807905	17.50335114	125.3802602	94.55527157	29.5737784	5.554435516	22.19382545	4.957362786	10.18299033	4.742999733	3.469400179
	170.7310598	174.7605508	26.20009621	18.08749401	133.2769588	105.835087	29.86244649	6.452075534	22.30386419	4.996348513	10.23172238	4.906645377	3.635106384		168.5565118	142.5716986	25.31946763	17.46017564	124.3733247	93.88555356	29.46659883	5.540285956	22.17274901	4.946283955	10.12839887	4.709630715	3.474647604
	169.2236031	173.4728383	26.06136809	18.02987958	132.3656234	105.2588779	29.73991832	6.440189194	22.24324032	4.989637559	10.19658891	4.885765252	3.642420995		167.0071428	141.3826129	25.18938985	17.41650547	123.3665327	93.21707818	29.35890399	5.52617557	22.15081179	4.935147075	10.07395712	4.675950797	3.479635446
	167.7112407	172.1816204	25.92248185	17.97196248	131.4522702	104.681432	29.61683999	6.428220496	22.18060021	4.982540461	10.16142443	4.864457629	3.649557293		165.4535286	140.1924286	25.05787819	17.37234115	122.3597884	92.54993596	29.2507161	5.512103513	22.12793648	4.923958902	10.01968506	4.641983434	3.484362754
	166.1940821	170.8867697	25.78343354	17.91375169	130.5367671	104.1027795	29.49322635	6.416171847	22.11591993	4.975067581	10.12623763	4.842743882	3.656510439		163.8956813	139.0011616	24.92496473	17.32768452	121.353002	91.88421097	29.14205389	5.49806875	22.10404585	4.912725248	9.965601515	4.607754041	3.488828701
	164.6722566	169.5881586	25.64420439	17.8552552	129.6189712	103.5229387	29.3690948	6.404045763	22.04917789	4.967228675	10.09103911	4.820648183	3.663274042		162.333621	137.8088201	24.79067964	17.28253882	120.3460929	91.21997951	29.03293246	5.484070141	22.07906306	4.90145054	9.911724006	4.573289816	3.493032536
	163.1459078	168.2856603	25.5047617	17.79647972	128.6987309	102.9419167	29.24446473	6.391844764	21.98035388	4.959032673	10.05584109	4.798197303	3.66984057		160.7673784	136.6154031	24.65504999	17.23690865	119.3389915	90.55730892	28.92336326	5.470106513	22.05291173	4.890137382	9.858068689	4.53861952	3.496973548
	161.6151879	166.9791484	25.3650604	17.73743056	127.775889	102.3597098	29.11935672	6.379571289	21.90942832	4.950487583	10.02065694	4.775420302	3.67620183		159.1969951	135.4208982	24.51809921	17.19079984	118.33164	89.89625676	28.81335407	5.456176739	22.02551607	4.878786125	9.804650194	4.503773246	3.500651044
	160.0802509	165.6684979	25.22504488	17.67811142	126.8502848	101.7763047	28.99379165	6.367227639	21.83638166	4.941600537	9.985500609	4.752348141	3.682349484		157.6225245	134.2252817	24.3798469	17.14421937	117.3239935	89.2368703	28.70290891	5.442279819	21.99680081	4.867394487	9.751481515	4.468782148	3.504064341
	158.5412467	164.3535856	25.08465128	17.6185244	125.9217578	101.1916801	28.86778975	6.354815938	21.76119412	4.932377943	9.950385922	4.729013205	3.688275568		156.0440302	133.0285182	24.24030926	17.09717512	116.3160198	88.5791863	28.59202813	5.42841494	21.96669116	4.855957228	9.698573914	4.433678164	3.50721277
	156.9983142	163.0342903	24.9438099	17.55866992	124.99015	100.6058081	28.74136945	6.342338125	21.68384564	4.92282575	9.915325887	4.705448775	3.69397299		154.4615844	131.8305619	24.09949977	17.04967563	115.3076988	87.92323122	28.48070834	5.414581537	21.93511268	4.844465916	9.645936861	4.39849372	3.510095692
	155.4515759	161.710494	24.80244784	17.49854685	124.0553092	100.0186568	28.6145464	6.329795963	21.60431618	4.912949779	9.880331975	4.681688459	3.699435979		152.8752651	130.6313583	23.95743034	17.00172985	114.2990211	87.26902162	28.36894259	5.400779327	21.90199114	4.83290879	9.593578016	4.363261429	3.512712529
	153.9011327	160.3820821	24.6604915	17.4381526	123.117091	99.43019164	28.48733237	6.317191078	21.52258619	4.902756097	9.84541346	4.657765622	3.704660462		151.2851526	129.4308466	23.81411252	16.95334684	113.2899868	86.61656485	28.25672042	5.387008342	21.86725242	4.821270738	9.541503266	4.328013801	3.515062802
	152.3470597	159.0489438	24.51786912	17.37748332	122.1753614	98.84037855	28.35973439	6.304524995	21.43863737	4.892251391	9.810576865	4.63371283	3.709644341		149.6913262	128.2289627	23.66955879	16.9045355	112.2806032	85.9658599	28.14402813	5.373268933	21.83082238	4.809533396	9.489716793	4.292782952	3.517146168
	150.7894035	157.7109728	24.37451305	17.31653412	121.2299985	98.24918557	28.23175384	6.291799195	21.35245345	4.881443323	9.775825535	4.609561347	3.714387668		148.0938598	127.0256416	23.52378377	16.85530427	111.2708828	85.31689834	28.03084907	5.359561766	21.79262688	4.79767536	9.438221196	4.257600341	3.518962464
	149.2281801	156.3680676	24.23036174	17.25529937	120.2808938	97.65658526	28.10338592	6.279015162	21.26402113	4.870340812	9.741159374	4.585340692	3.718892707		146.4928194	125.820821	23.37680517	16.80566091	110.2608412	84.66966527	27.91716402	5.345887801	21.7525918	4.785672518	9.387017629	4.222496539	3.520511751
	147.6633751	155.0201315	24.08536144	17.19377296	119.3279532	97.06255657	27.97461908	6.266174432	21.17333092	4.858954238	9.706574766	4.56107829	3.723163867		144.8882598	124.6144437	23.22864436	16.75561222	109.2504951	84.02414022	27.80295167	5.332248261	21.71064317	4.773498479	9.336105959	4.187501025	3.521794345
	146.0949441	153.667073	23.93946748	17.13194863	118.3710972	96.46708649	27.84543488	6.253278628	21.08037802	4.847295525	9.672064677	4.536799219	3.727207534		143.2802229	123.4064599	23.07932667	16.70516395	108.2398603	83.38029798	27.68818919	5.318644593	21.66670738	4.76112509	9.285484932	4.152642036	3.522810845
	144.5228157	152.3088055	23.7926452	17.0698202	117.4102609	95.8701713	27.71580787	6.240329473	20.98516295	4.835378113	9.637618947	4.512526062	3.73103179		141.6687372	122.196829	22.92888106	16.6543206	107.2289503	82.73810924	27.5728528	5.305078422	21.6207115	4.748523016	9.235152311	4.117946461	3.52356215
	142.9468945	150.9452475	23.64487038	17.00738193	116.4453933	95.2718173	27.58570578	6.227328804	20.88769211	4.823216813	9.603224736	4.488278875	3.73464605		140.0538174	120.9855206	22.77733952	16.60308534	106.2177749	82.09754116	27.45691853	5.291551502	21.57258367	4.735662368	9.185105012	4.083439789	3.524049462
	141.3670658	149.5763225	23.49612936	16.94462868	115.4764565	94.67204111	27.4550899	6.214278548	20.78797821	4.810827541	9.56886712	4.464075252	3.738060628		138.4354665	119.7725146	22.62473593	16.55145998	105.2063392	81.4585577	27.34036279	5.278065672	21.52225353	4.722513341	9.135339191	4.049146106	3.524274281
	139.7832004	148.2019584	23.34641873	16.8815561	114.5034243	94.07086943	27.32391552	6.201180697	20.68604042	4.798226976	9.534529787	4.439930492	3.74128627		136.8136775	118.557801	22.47110474	16.49944499	104.1946432	80.82111989	27.22316311	5.264622807	21.46965272	4.709046853	9.085850303	4.015088143	3.524238379
	138.195161	146.8220882	23.19574471	16.81816082	113.5262804	93.46833828	27.19213264	6.188037264	20.58190449	4.785432144	9.500195811	4.415857853	3.744333662		135.1884367	117.3413792	22.31647933	16.44703949	103.1826815	80.18518598	27.1052987	5.251224783	21.41471539	4.695235155	9.036633122	3.981287369	3.523943777
	136.6028077	145.4366489	23.04412221	16.75444048	112.5450165	92.8644917	27.05968664	6.174850228	20.47560259	4.772459965	9.465848436	4.391868885	3.74721296		133.5597276	116.1232558	22.16089036	16.39424135	102.1704433	79.55071154	26.98675106	5.237873441	21.35737875	4.681052397	8.987681726	3.947764113	3.523392699
	135.0060038	144.0455824	22.89157371	16.69039375	111.5596307	92.25938014	26.92651912	6.161621482	20.36717314	4.759326803	9.431471866	4.36797381	3.749933358		131.9275339	114.9034438	22.0043642	16.34104729	101.1579128	78.91764952	26.86750437	5.224570557	21.29758351	4.666475121	8.938989459	3.91453772	3.522587528
	133.4046219	142.6488352	22.73812793	16.62602031	110.5701249	91.65305839	26.7925687	6.148352771	20.2566604	4.746048031	9.397051976	4.344181956	3.752502729		130.2918439	113.6819601	21.84692147	16.28745304	100.1450693	78.28595042	26.74754589	5.211317821	21.23527437	4.651482693	8.890548881	3.881626709	3.521530758
	131.7985488	141.2463587	22.58381837	16.56132075	109.576503	91.04558336	26.65777181	6.135045648	20.14411409	4.732637646	9.362576947	4.320502202	3.754927347		128.6526533	112.4588238	21.68857598	16.23345341	99.13188836	77.65556246	26.62686611	5.19811682	21.17040043	4.636057635	8.842351708	3.849048944	3.520224946
	130.1876902	139.8381097	22.42868187	16.49629644	108.5787692	90.43701167	26.52206354	6.121701434	20.02958882	4.719107967	9.328037759	4.29694344	3.757211701		127.009968	111.2340549	21.52933406	16.17904255	98.11834194	77.02643189	26.50545888	5.184969017	21.10291546	4.620185884	8.794388776	3.816821781	3.518672659
	128.571974	138.4240508	22.27275708	16.43094938	107.5769257	89.82739726	26.38537835	6.108321196	19.91314354	4.705469403	9.293428542	4.273515004	3.75935843		125.3638059	110.0076725	21.3691943	16.12421405	97.10439912	76.39850348	26.38332138	5.171875746	21.03277814	4.60385695	8.746650023	3.784962206	3.516876442
	126.9513534	137.0041508	22.11608308	16.36528196	106.5709714	89.21678912	26.2476508	6.094905742	19.79484084	4.69173034	9.258746761	4.25022708	3.761368374		123.7141978	108.7796946	21.20814791	16.06896118	96.09002666	75.77172099	26.26045395	5.158838192	20.95995222	4.587063999	8.699124514	3.753486932	3.514838777
	125.3258086	135.5783856	21.95869801	16.29929682	105.5609007	88.60522918	26.10881613	6.081455635	19.67474633	4.677897109	9.223993226	4.227091043	3.763240742		122.0611872	107.5501372	21.04617945	16.0132771	95.07518938	75.14602794	26.13685986	5.145857377	20.88440655	4.569803851	8.651800504	3.722412465	3.512562064
	123.6953473	134.146739	21.80063791	16.23299663	104.5467022	87.9927506	25.96881084	6.067971226	19.55292793	4.663974069	9.189171937	4.204119731	3.764973322		120.4048294	106.3190144	20.88326806	15.95715499	94.05985052	74.5213683	26.01254503	5.132934149	20.80611505	4.552076906	8.604665562	3.691755125	3.510048604
	122.0600049	132.7092031	21.64193569	16.16638389	103.5283585	87.37937638	25.82757316	6.054452698	19.42945522	4.649963774	9.154289765	4.181327618	3.766562763		118.74519	105.0863389	20.71938907	15.90058836	93.04397191	73.89768737	25.88751771	5.120069158	20.72505659	4.533887011	8.557706736	3.661531027	3.507300598
	120.4198432	131.2657788	21.48262028	16.09946078	102.5058453	86.76511847	25.68504343	6.040900134	19.30439873	4.635867209	9.11935598	4.158730888	3.768005003		117.0823421	103.8521228	20.55451576	15.84357114	92.02751417	73.27493255	25.76178807	5.107262836	20.64121478	4.515241274	8.51091077	3.631756031	3.504320154
	118.7749486	129.8164767	21.32271602	16.03222906	101.4791318	86.14997734	25.5411644	6.027313581	19.17782944	4.621684093	9.084381673	4.13634738	3.769295617		115.4163642	102.6163781	20.38862139	15.78609794	91.01043667	72.65305422	25.63536795	5.094515378	20.55457776	4.496149827	8.464264359	3.602445646	3.501109298
	117.1254299	128.3613175	21.16224224	15.96468991	100.4481808	85.53394201	25.3958814	6.013693125	19.04981819	4.607413205	9.049379088	4.114196427	3.770430098		113.747337	101.3791178	20.22168109	15.72816417	89.99269769	72.03200638	25.50827048	5.081826712	20.46513793	4.476625568	8.417754432	3.573614926	3.497670002
	115.4714147	126.9003316	21.00121311	15.89684393	99.41294979	84.91699063	25.24914241	6.00003896	18.9204353	4.593052737	9.014360909	4.09229856	3.771404468		112.0753408	100.1403566	20.05367375	15.66976622	88.97425439	71.41174731	25.3805099	5.069196484	20.37289165	4.456683864	8.371368453	3.545278339	3.494004207
	113.8130467	125.4335599	20.8396376	15.8286911	98.37339141	84.2990914	25.10089806	5.986351454	18.78975026	4.578600624	8.979339545	4.070675104	3.772215339		110.4004531	98.90011111	19.88458355	15.61090153	87.95506302	70.79223995	25.2521013	5.056624028	20.27783894	4.436342246	8.325094715	3.51744964	3.490113851
	112.1504814	123.9610531	20.67751975	15.76023079	97.32945509	83.68020394	24.95110137	5.972631196	18.65783151	4.564054858	8.944326446	4.049347678	3.772860134		108.7227468	97.6584003	19.71440126	15.55156869	86.93507916	70.17345224	25.12306048	5.04410836	20.17998326	4.415620089	8.278922634	3.490141744	3.486000901
	110.4838828	122.4828718	20.51485912	15.69146185	96.28108831	83.06028083	24.79970749	5.958879036	18.52474638	4.549413752	8.909331485	4.028337612	3.773337339		107.0422888	96.4152452	19.54312507	15.49176748	85.91425807	69.5553571	24.99340388	5.03164816	20.07933121	4.394538288	8.232843004	3.463366615	3.481667381
	108.8134191	120.9990854	20.35165138	15.62238265	95.22823832	82.43926951	24.64667319	5.945096098	18.3905611	4.534676153	8.874362438	4.007665313	3.773646553		105.3591392	95.1706683	19.37076105	15.43149885	84.89255524	68.93793239	24.86314842	5.01924177	19.97589238	4.37311894	8.18684822	3.437135184	3.477115389
	107.1392595	119.509772	20.18788905	15.55299122	94.17085388	81.81711421	24.49195628	5.931283781	18.25534092	4.519841585	8.839424594	3.987349618	3.773788313		103.6733513	93.92469268	19.19732316	15.37076491	83.86992709	68.32116052	24.73231148	5.006887199	19.8696792	4.351385028	8.140932456	3.411457278	3.472347122
	105.4615704	118.0150172	20.02356242	15.48328538	93.10888711	81.19375788	24.33551487	5.917443738	18.11915024	4.504910338	8.804520502	3.967407155	3.773764629		101.9849719	92.67734075	19.02283283	15.30956884	82.84633174	67.70502802	24.60091081	4.994582136	19.7607069	4.32936012	8.095091789	3.386341594	3.467364883
	103.7805121	116.5149134	19.85866052	15.41326282	92.04229533	80.56914418	24.17730656	5.903577832	17.98205282	4.489883483	8.769649873	3.947851759	3.773578258		100.2940426	91.42863298	18.84731822	15.24791481	81.8217299	67.08952493	24.46896437	4.982323972	19.64899341	4.307068087	8.049324272	3.361795692	3.462171086
	102.0962359	115.0095588	19.69317215	15.34292131	90.97104286	79.94321921	24.01728757	5.889688087	17.84411194	4.474762839	8.734809645	3.928693974	3.773232698		98.60060059	90.17858645	18.67081324	15.18580784	80.79608579	66.47464411	24.33649015	4.970109827	19.53455949	4.284532837	8.003629946	3.337826008	3.456768257
	100.4088819	113.4990566	19.52708699	15.27225875	89.8951027	79.31593318	23.85541176	5.875776617	17.70539056	4.459550891	8.699994195	3.909940676	3.772732017		96.90468035	88.92721361	18.49335625	15.12325368	79.76936802	65.86038045	24.20350595	4.957936593	19.41742878	4.261778084	7.95801081	3.314437898	3.451159024
	98.71857628	111.9835139	19.36039658	15.20127337	88.81445798	78.68724172	23.69162982	5.861845557	17.56595136	4.444250669	8.665195695	3.891594832	3.772080589		95.20631498	87.67452112	18.31498885	15.06025869	78.74155043	65.24673019	24.07002903	4.945800969	19.29762795	4.238827137	7.912470742	3.291635684	3.445346107
	97.02543028	110.463041	19.19309539	15.12996376	87.72910323	78.05710701	23.52588843	5.847896982	17.42585673	4.428865621	8.630404585	3.873655428	3.771282993		93.50553746	86.42050917	18.13575444	14.99682969	77.71261267	64.63369017	23.93607568	4.933699514	19.17518685	4.215702729	7.867015382	3.26942271	3.4393323
	95.32953877	108.9377508	19.02518168	15.05832902	86.63904531	77.42549859	23.35812957	5.833932841	17.28516858	4.413399461	8.59561013	3.856117566	3.770343782		91.80238165	85.16517101	17.95569701	14.93297384	76.68254067	64.0212572	23.8016608	4.921628696	19.05013873	4.192426875	7.821651984	3.247801393	3.433120455
	93.63097971	107.4077579	18.85665828	14.98636879	85.544304	76.79239384	23.18829004	5.819954879	17.14394809	4.397856039	8.560801038	3.838972726	3.76926724		90.09688305	83.90849315	17.77485996	14.86869858	75.6513268	63.40942753	23.66679729	4.909584939	18.92252039	4.16902077	7.776389246	3.22677326	3.426713468
	91.92981416	105.8731785	18.68753321	14.91408335	84.44491216	76.15777823	23.01630119	5.80596459	17.00225535	4.38223922	8.525966091	3.82220919	3.768057306		88.38907903	82.65045579	17.59328514	14.80401146	74.61896976	62.79819646	23.5314955	4.897564675	18.79237238	4.145504719	7.731237118	3.20633898	3.420114255
	90.22608667	104.3341297	18.51782008	14.8414736	83.34091553	75.52164525	22.84208891	5.791963168	16.86014881	4.366552787	8.491094769	3.805812603	3.766717482		86.67900884	81.39103386	17.41101203	14.73892017	73.5854742	62.18755812	23.39576262	4.885564388	18.65973914	4.121898104	7.68620661	3.186498369	3.413325746
	88.51982634	102.7907293	18.34753834	14.76854114	82.23237207	74.88399608	22.66557387	5.77795148	16.71768485	4.350800378	8.45617782	3.789766632	3.765250764		84.96671319	80.1301983	17.22807723	14.67343243	72.55085003	61.5775053	23.25960208	4.873580659	18.52466913	4.098219377	7.641309588	3.167250376	3.406350871
	86.81104827	101.243096	18.17671327	14.69528824	81.11935089	74.24483911	22.48667212	5.763930056	16.57491692	4.334985452	8.421207766	3.774053706	3.763659603		83.25223364	78.8679177	17.04451399	14.60755597	71.51511152	60.96802954	23.12301294	4.8616102	18.38721487	4.074486089	7.596558569	3.148593051	3.399192551
	85.09975556	99.691349	18.00537574	14.62171783	80.00193082	73.60418919	22.30529586	5.749899094	16.43189498	4.319111288	8.386179314	3.758655777	3.761945924		81.53561181	77.60415998	16.86035211	14.54129855	70.47827621	60.35912125	22.9859894	4.849649892	18.24743301	4.050714928	7.551966527	3.130523505	3.391853702
	83.38594167	98.13560796	17.83356185	14.54783351	78.88019863	72.96206677	22.12135451	5.735858487	16.28866504	4.303181009	8.351089665	3.743555075	3.760111207		79.81688851	76.33889425	16.67561781	14.47466789	69.44036367	59.75076994	22.84852031	4.837696809	18.10538425	4.026921786	7.507546698	3.113037845	3.38433723
	81.66959312	96.57599332	17.66131228	14.47363951	77.75424699	72.31849688	21.93475599	5.721807857	16.14526861	4.287197623	8.315938711	3.728734802	3.758156572		78.09610299	75.07209244	16.49033385	14.40767171	68.4013943	59.14296449	22.71058879	4.825748245	17.96113324	4.00312183	7.463312393	3.09613112	3.376646045
	79.95069247	95.01262613	17.48867154	14.39914065	76.6241723	71.67350808	21.74540805	5.707746609	16.00174203	4.271164088	8.280729108	3.714179743	3.75608288		76.37329233	73.8037308	16.30451963	14.34031765	67.36138802	58.53569346	22.5721719	4.813801733	17.81474846	3.979329572	7.419276826	3.079797261	3.368783063
	78.22922149	93.44562809	17.31568715	14.3243423	75.49007238	71.0271313	21.55321981	5.693673992	15.85811611	4.255083367	8.245466236	3.699876745	3.753890815		74.64849107	72.5337911	16.11819137	14.27261333	66.32036318	57.92894535	22.43324041	4.801855061	17.66630201	3.955558946	7.375452947	3.064029037	3.360751222
	76.50516432	91.87512156	17.14240865	14.24925036	74.35204424	70.37939864	21.35810317	5.679589168	15.71441667	4.238958499	8.210158037	3.685815057	3.751580993		72.92173115	71.26226147	15.93136232	14.20456623	65.27833556	57.32270883	22.29375868	4.789906292	17.51586933	3.931823366	7.331853292	3.048818021	3.352553491
	74.77851066	90.30122944	16.96888667	14.17387119	73.21018197	69.73034228	21.1599742	5.66549128	15.57066391	4.222792645	8.174814768	3.671986506	3.74915404		71.19304212	69.98913682	15.74404296	14.13618369	64.23531765	56.71697283	22.1536845	4.777953777	17.36352893	3.908135779	7.288489844	3.03415459	3.344192886
	73.04925869	88.72407503	16.79517197	14.09821156	72.06457483	69.07999329	20.95875443	5.651379526	15.42687284	4.206589134	8.139448654	3.658385502	3.746610676		69.4624517	68.71441887	15.55624115	14.06747281	63.19131807	56.11172661	22.01296913	4.76599617	17.20936206	3.884508691	7.245373917	3.020027935	3.335672481
	71.31741786	87.14378177	16.62131456	14.02227861	70.91530575	68.42838059	20.75437186	5.63725322	15.28305383	4.190351478	8.104073484	3.645008897	3.743951769		67.72998656	67.43811587	15.36796235	13.9984404	62.14634136	55.50695962	21.87155721	4.754032442	17.05345232	3.860954186	7.202516054	3.006426116	3.326995418
	69.58301106	85.56047296	16.44736294	13.94607978	69.76245012	67.77553005	20.54676178	5.623111851	15.13921315	4.174083381	8.068704168	3.631855684	3.741178379		65.99567331	66.16024193	15.17920975	13.92909288	61.10038794	54.90266135	21.72938685	4.742061896	16.89588529	3.837483907	7.159925947	2.993336129	3.318164912
	67.84607657	83.97427135	16.27336341	13.86962278	68.60607508	67.1214636	20.33586729	5.608955128	14.99535362	4.157788721	8.033356249	3.618926587	3.738291773		64.25953955	64.88081613	14.98998448	13.85943621	60.05345431	54.29882104	21.58638957	4.730084186	16.73674812	3.814109031	7.117612381	2.980744011	3.309184257
	66.10666921	82.3852987	16.09935961	13.7929155	67.44623932	66.46619869	20.12163948	5.594783009	14.85147533	4.141471516	7.99804542	3.606223552	3.735293399		62.52161491	63.59986152	14.80028582	13.78947577	59.00553346	53.69542731	21.44249039	4.718099324	16.5761291	3.790840211	7.0755832	2.968634956	3.300056826
	64.36486101	80.79367527	15.92539211	13.715966	66.28299324	65.80974776	19.90403742	5.580595716	14.70757657	4.125135878	7.96278705	3.593749182	3.732184842		60.78193206	62.31740406	14.61011147	13.71921631	57.95661537	53.0924678	21.29760779	4.706107698	16.41411726	3.767687511	7.033845304	2.956993461	3.290786064
	62.62074119	79.19951934	15.75149827	13.63878247	65.11637963	65.15211811	19.68302773	5.566393734	14.56365462	4.108785954	7.927595738	3.581506141	3.728967755		59.04052745	61.03347149	14.41945783	13.64866186	56.90668763	52.48992885	21.15165373	4.694110079	16.25080189	3.744660319	6.992404659	2.94580347	3.281375484
	60.87441543	77.6029466	15.5777121	13.56137315	63.94643475	64.49331192	19.45858399	5.552177791	14.41970659	4.092425869	7.89248491	3.569496569	3.725643781		57.29744185	59.74809246	14.22832045	13.57781571	55.85573602	51.88779515	21.00453364	4.682107625	16.08627216	3.721767248	6.951266332	2.935048534	3.271828651
	59.12600461	76.00406973	15.40406434	13.48374638	62.77318964	63.83332656	19.23068596	5.537948824	14.27573002	4.076059655	7.857466459	3.557721542	3.72221448		55.55272055	58.46129575	14.03669441	13.50668034	54.80374511	51.28604953	20.85614644	4.670101887	15.92061667	3.699016039	6.910434553	2.92471196	3.262149171
	57.37564285	74.40299787	15.23058257	13.40591052	61.59667175	63.17215513	18.99931858	5.523707928	14.13172359	4.059691203	7.822550449	3.546180585	3.718681257		53.80641333	57.17310968	13.84457489	13.43525748	53.75069872	50.68467294	20.70638451	4.658094796	15.75392303	3.676413454	6.869912775	2.914776966	3.252340672
	55.62347507	72.79983622	15.05729139	13.327874	60.41690665	62.50978736	18.764471	5.509456295	13.98768751	4.043324205	7.787744888	3.53487129	3.715045303		52.058574	55.88356176	13.65195765	13.3635481	52.6965803	50.08364443	20.5551338	4.646088655	15.58627747	3.653965172	6.82970376	2.90522681	3.242406782
	53.86965415	71.19468574	14.88421259	13.2496453	59.23391974	61.84621054	18.52613546	5.49519515	13.84362384	4.026962124	7.753055582	3.523789035	3.711307547		50.30925982	54.59267866	13.45883966	13.29155249	51.64137312	49.48294146	20.40227388	4.634086119	15.41776447	3.631675701	6.789809653	2.896044917	3.232351115
	52.11433775	69.58764293	14.71136539	13.17123299	58.04773794	61.18141085	18.28430641	5.480925671	13.69953658	4.010608167	7.718486072	3.51292681	3.707468614		48.55853063	53.30048616	13.26521963	13.21927035	50.58506037	48.88254023	20.24767811	4.622090168	15.24846639	3.609548287	6.750232072	2.88721498	3.22217725
	50.35768485	67.97879972	14.53876654	13.09264574	56.8583912	60.51537467	18.03897954	5.466648926	13.55543175	3.994265283	7.684037653	3.502275181	3.703528795		46.80644785	52.00700948	13.07109851	13.1467009	49.52762501	48.28241624	20.09121386	4.610104075	15.07846319	3.587584851	6.710972174	2.878721041	3.211888709
	48.5998524	66.36824343	14.36643048	13.01389234	55.66591377	59.84809001	17.79015117	5.452365796	13.41131717	3.977936165	7.649709473	3.49182235	3.699488042		45.0530735	50.71227354	12.87647993	13.07384302	48.46904965	47.68254496	19.93274286	4.598131366	14.9078321	3.565785939	6.672030721	2.870547558	3.201488947
	46.84099179	64.75605696	14.1943694	12.93498178	54.47034516	59.17954799	17.5378177	5.438076919	13.2672022	3.961623281	7.615498717	3.481554333	3.695345982		43.2984692	49.4163033	12.68137056	13.00069546	47.40931617	47.08290251	19.77212154	4.58617578	14.73664741	3.544150688	6.633408129	2.862679443	3.190981334
	45.08124568	63.14231898	14.02259328	12.8559232	53.27173079	58.50974416	17.2819754	5.42378264	13.12309732	3.945328898	7.581400856	3.471455228	3.691101961		41.54269532	48.11912411	12.48578028	12.92725693	46.34840542	46.4834665	19.60920159	4.574241221	14.5649803	3.522676824	6.595104498	2.855102088	3.180369148
	43.32074507	61.52710423	13.85110991	12.77672596	52.07012236	57.83867977	17.02262043	5.409482975	12.97901365	3.929055125	7.547409949	3.461507555	3.686755119		39.7858103	46.82076189	12.28972226	12.85352637	45.28629682	45.88421674	19.44383051	4.562331711	14.39289865	3.501360676	6.557119625	2.847801367	3.169655571
	41.55960667	59.91048389	13.67992485	12.69739964	50.86557779	57.16636276	16.75974912	5.395177595	12.83496245	3.912803957	7.513518996	3.451692656	3.682304482		38.0278702	45.52124326	12.09321288	12.77950305	44.22296802	45.28513596	19.27585231	4.550451344	14.22046697	3.48019722	6.519453002	2.840763627	3.158843682
	39.79793092	58.29252602	13.5090415	12.61795401	49.65816091	56.49280858	16.49335852	5.380865817	12.6909545	3.896577304	7.47972031	3.441991125	3.677749059		36.26892846	44.22059547	11.89627146	12.7051868	43.15839462	44.68621041	19.10510822	4.538604243	14.04774636	3.459180144	6.482103794	2.833975661	3.147936467
	38.03580047	56.67329599	13.33846112	12.53839899	48.44794098	55.81804058	16.22344717	5.366546622	12.54699962	3.880377024	7.44600589	3.432383259	3.67308794		34.50903599	42.91884619	11.69891993	12.63057815	42.09254997	44.08743035	18.93143751	4.526794512	13.87479452	3.438301939	6.445070804	2.827424669	3.136936825
	36.27327924	55.05285683	13.16818297	12.45874464	47.23499187	55.14209022	15.9500161	5.352218685	12.40310612	3.864204935	7.412367788	3.422849494	3.668320375		32.74824137	41.61602309	11.50118232	12.55567843	41.02540505	43.48879031	18.75467832	4.515026207	13.70166576	3.417554011	6.408352438	2.821098213	3.125847575
	34.51041224	53.43126966	12.99820453	12.37900108	46.01939122	54.46499686	15.67307002	5.337880414	12.25928035	3.848062807	7.378798435	3.41337082	3.663445848		30.98659133	40.31215333	11.30308424	12.48048994	39.9569285	42.89028928	18.57466858	4.503303292	13.52841112	3.396926812	6.37194665	2.814984157	3.114671479
	32.74722593	51.80859391	12.8285218	12.29917842	44.8012195	53.78680722	15.39261852	5.323530006	12.11552634	3.831952331	7.345290921	3.403929158	3.658464123		29.22413128	39.00726292	11.10465223	12.405016	38.88708673	42.29193063	18.39124685	4.491629624	13.35507843	3.376409999	6.3358509	2.809070608	3.103411253
	30.98372927	50.18488756	12.65912973	12.21928667	43.58055909	53.10757465	15.10867751	5.309165512	11.97184547	3.815875073	7.311839221	3.394507675	3.653375276		27.46090596	37.70137601	10.90591321	12.32926101	37.81584409	41.69372192	18.20425321	4.480008918	13.18171249	3.355992591	6.300062109	2.803345848	3.092069595
	29.21991535	48.56020717	12.49002268	12.13933565	42.35749338	52.42735806	14.82127051	5.294784897	11.82823627	3.799832393	7.278438342	3.385091043	3.648179705		25.69696005	36.39451421	10.70689385	12.25323048	36.74316313	41.09567459	18.01353017	4.468444738	13.00835513	3.335663152	6.264576624	2.797798268	3.080649199
	27.45576363	46.93460788	12.32119501	12.05933493	41.13210597	51.74622074	14.53042996	5.280386112	11.68469431	3.783825353	7.245084398	3.375665624	3.642878117		23.93233871	35.08669585	10.50762013	12.17693101	35.66900491	40.49780351	17.81892348	4.456940477	12.83504543	3.315409972	6.229390191	2.792416304	3.069152784
	25.69124254	45.30814325	12.15264172	11.97929375	39.90448007	51.06422909	14.23619839	5.265967156	11.54121221	3.767854606	7.211774605	3.366219586	3.637471487		22.16708802	33.7779355	10.30811687	12.10037025	34.59332925	39.90012648	17.62028296	4.445499348	12.66181977	3.295221259	6.194497947	2.787188374	3.057583113
	23.92631257	43.68086497	11.98435902	11.89922094	38.67469797	50.38145121	13.93862945	5.251526135	11.39777971	3.751920271	7.178507195	3.356742941	3.631961006		20.4012552	32.46824338	10.10840747	12.02355687	33.51609502	39.30266372	17.41746329	4.434124376	12.48871199	3.275085319	6.159894418	2.782102821	3.045943015
	22.16092955	42.05282258	11.81634493	11.8191249	37.44284073	49.69795569	13.63778869	5.237061308	11.2543839	3.736021811	7.145281256	3.347227526	3.626348013		18.63488875	31.15762517	9.908513723	11.94650045	32.43726034	38.70543739	17.21032474	4.422818388	12.31575349	3.25499074	6.125573536	2.777147865	3.0342354
	20.39504811	40.42406304	11.64859981	11.73901359	36.20898802	49.01381038	13.33375406	5.222571127	11.11100946	3.720157912	7.112096514	3.337666909	3.620633913		16.86803824	29.84608179	9.708455811	11.8692114	31.3567827	38.10847113	16.99873387	4.411584003	12.14297327	3.234926558	6.091528667	2.772311573	3.022463281
	18.62862517	38.79463029	11.48112669	11.65889454	34.97321807	48.32908134	13.02661612	5.208054258	10.96763905	3.704326376	7.078953063	3.328056249	3.614820104		15.10075407	28.53360944	9.50825235	11.79170081	30.27461906	37.51178973	16.78256421	4.400423627	11.97039802	3.214882412	6.05775265	2.767581832	3.01062978
	16.86162327	37.16456489	11.31393154	11.57877491	33.73560782	47.64383204	12.71647798	5.193509588	10.82425369	3.688524027	7.045851074	3.318392109	3.60890791		13.33308694	27.2201998	9.307920593	11.71398042	29.19072579	36.91541886	16.56169685	4.389339439	11.79805213	3.194848682	6.024237844	2.762946342	2.998738143
	15.09401365	35.53390361	11.14702325	11.49866149	32.49623315	46.95812272	12.40345489	5.178936221	10.68083323	3.672746659	7.012790491	3.308672228	3.602898508		11.5650873	25.90584036	9.107476702	11.6360624	28.10505862	36.31938494	16.33602105	4.378333379	11.62595777	3.174816599	5.99097618	2.758392627	2.986791738
	13.32577906	33.90267914	10.98041352	11.41856088	31.25516915	46.27201002	12.08767347	5.164333451	10.53735679	3.656988997	6.979770736	3.298895278	3.596792892		9.796804696	24.59051478	8.90693606	11.55795931	27.01757246	35.72371515	16.10543476	4.367407131	11.45413483	3.154778343	5.957959216	2.753908061	2.974794063
	11.55691592	32.27091998	10.81411643	11.3384795	30.01249056	45.58554681	11.76927077	5.14970073	10.3938032	3.641244712	6.946790442	3.2890606	3.590591835		8.028287077	23.27420342	8.706313626	11.47968398	25.9282213	35.12843748	15.8698451	4.356562108	11.282601	3.134727107	5.925178191	2.749479907	2.962748736
	9.787436	30.63865037	10.64814788	11.25842378	28.76827214	44.89878222	11.44839297	5.135037616	10.25015146	3.625506463	6.913847222	3.279167947	3.584295887		6.259580213	21.95688383	8.505624264	11.40124937	24.83695801	34.5335809	15.62916886	4.345799436	11.11137178	3.114657138	5.892624074	2.745095378	2.950659493
	8.017235364	29.00589044	10.4825248	11.17840017	27.52258917	44.21176184	11.12519398	5.120343717	10.10638105	3.609765983	6.880937489	3.269217221	3.577905385		3.722066954	20.62628349	8.293766227	11.32267009	23.7434018	33.93917552	15.38333048	4.335119927	10.94046048	3.094563756	5.860287605	2.740741703	2.938530177
	6.246463559	27.37265656	10.31726428	11.09841531	26.27551779	43.52452804	10.79983382	5.10561862	9.962472284	3.594014198	6.848056335	3.259208242	3.571420492		2.163960731	19.37286507	8.152502535	11.24392996	22.65166884	33.34525378	15.13230894	4.324524066	10.76987833	3.074443352	5.828159337	2.736406211	2.926364725
	4.669765341	25.7389618	10.15238254	11.01847609	25.02713556	42.83712036	10.47247699	5.090861818	9.818406482	3.57824138	6.815197474	3.24914053	3.564841252		1.288400301	17.97276796	7.883366677	11.16527269	21.54091118	32.75183947	14.87573313	4.314011994	10.59963453	3.054293353	5.796229663	2.732076417	2.914167153
	3.395657599	24.10481664	9.987893854	10.93858965	23.77752172	42.14957595	10.1432907	5.07607264	9.674166104	3.56243732	6.78235325	3.239013125	3.558167656		0.835416711	16.58439494	7.609525214	11.08571867	20.46099232	32.15903124	14.61489029	4.303583458	10.42973636	3.034112185	5.764488832	2.72774011	2.901941543
	2.46759875	22.47022973	9.823809483	10.85876346	22.52675767	41.46192994	9.812443273	5.061250174	9.529734766	3.546591524	6.749514714	3.228824448	3.55139972		0.626872078	15.30855687	7.46049773	11.00769868	19.36314463	31.56659119	14.34660155	4.293237991	10.26018929	3.013899207	5.732926969	2.723385447	2.889692022
	1.776084807	20.83520889	9.660136698	10.77900524	21.27492717	40.77421586	9.480102527	5.0463932	9.385097165	3.530693412	6.716671758	3.218572197	3.544537567		0.545996296	14.11550097	7.394786494	10.92830251	18.23472027	30.9753344	14.07456198	4.282973974	10.0909972	2.993654642	5.701534079	2.719001034	2.877422747
	1.314136412	19.19976212	9.49687786	10.69932293	20.02211663	40.08646583	9.146434333	5.031500126	9.240238919	3.514732526	6.683813302	3.2082533	3.537581508		0.527227795	12.90068986	7.286908586	10.84786038	17.11320733	30.3839487	13.79839161	4.272791932	9.922162484	2.973379493	5.670300051	2.714576008	2.86513789
	1.099587568	17.56389865	9.334029691	10.6197246	18.76841525	39.39871084	8.811601325	5.01656894	9.095146329	3.498698719	6.650927527	3.197863912	3.53053211		0.544334245	11.57171871	7.058077848	10.76897579	16.02565552	29.79359153	13.51479406	4.262685972	9.753686283	2.95307546	5.639214661	2.710100098	2.852841617
	1.057907976	15.92762908	9.171582724	10.54021831	17.51391512	38.71098076	8.475761802	5.001597173	8.949806092	3.482582339	6.618002128	3.187399455	3.523390263		0.585655986	10.10370394	6.715307281	10.69153048	14.95492114	29.20475634	13.2241048	4.252659184	9.585568652	2.932744852	5.608267576	2.70556368	2.84053808
	1.088160898	14.2909609	9.009520983	10.46081192	16.25871122	38.02330432	8.139068842	4.986581876	8.804204984	3.466374389	6.585024595	3.176854712	3.516157217		0.637127144	8.544360109	6.318552914	10.61281808	13.85955713	28.6159805	12.92975178	4.24270669	9.417808867	2.912390503	5.577448357	2.700957813	2.828231395
	1.131254109	12.65415365	8.847821903	10.38151298	15.00290128	37.33570902	7.801669615	4.971519616	8.658329527	3.450066657	6.551982491	3.166223956	3.508834609		0.685054168	6.981269484	5.937825148	10.53144422	12.71465776	28.02715966	12.63315423	4.232821417	9.250405313	2.89201569	5.546746472	2.696274259	2.815925639
	1.174491981	11.01898112	8.686456495	10.30232847	13.7465857	36.64822091	7.463704918	4.956406489	8.51216569	3.433651822	6.518863728	3.155501117	3.501424467		0.725809102	5.498869405	5.628768537	10.44928782	11.53397965	27.44009658	12.33174478	4.223005025	9.083356277	2.871624057	5.516151313	2.691505488	2.803624831
	1.217882888	9.391914829	8.525389754	10.22326468	12.48986721	35.96086438	7.125308887	4.941238156	8.365698612	3.417123527	6.485656818	3.144679971	3.493929182		0.766348276	4.150445334	5.425482586	10.36954643	10.35957224	26.85538388	12.02195447	4.213257147	8.916659198	2.85121955	5.485652217	2.686644668	2.791332926
	1.261224345	7.788656432	8.364581299	10.14432698	11.2328506	35.27366186	6.786608893	4.926009889	8.218912392	3.400476417	6.452351103	3.133754355	3.486351475		0.814592161	2.954267916	5.342987689	10.29344547	9.232073578	26.27121181	11.70317755	4.203567467	8.750311607	2.830806356	5.455238502	2.681685638	2.779053809
	1.303557256	6.236969731	8.203986213	10.06551969	9.975642334	34.58663355	6.44772558	4.910716642	8.071789938	3.383706155	6.418936938	3.122718383	3.478694329		0.870144951	1.905963566	5.383731278	10.21889854	8.164731342	25.68599098	11.37864071	4.193926784	8.58431117	2.810388851	5.424899501	2.676622872	2.766791282
	1.34199682	4.773958568	8.043556061	9.986845927	8.718350075	33.89979718	6.108773017	4.895353136	7.924312904	3.3668094	6.385405842	3.111566661	3.470960914		0.923948567	0.993005591	5.543779426	10.14205497	7.136523616	25.10086525	11.05272976	4.184336591	8.418654882	2.789971554	5.394624608	2.671451436	2.754549066
	1.370181363	3.437253657	7.883240041	9.908307537	7.461082259	33.2131678	5.769858942	4.879913955	7.776461691	3.34978377	6.351750596	3.100294488	3.463154497		0.966334143	0.202354493	5.815950802	10.06021777	6.104634026	24.51864904	10.72739578	4.174800562	8.253339923	2.769559096	5.364403328	2.666166934	2.742330788
	1.377262578	2.254543692	7.722986218	9.82990503	6.203947573	32.52675759	5.431085054	4.864393648	7.628215531	3.332627779	6.317965292	3.088898031	3.455278345		0.996145266	-0.479124228	6.190002759	9.973894585	5.025481927	23.94050687	10.40054881	4.165311015	8.088364188	2.749156181	5.334225325	2.660765451	2.73013998
	1.348570577	1.2372727	7.562742998	9.751637571	4.947054683	31.84057577	5.092547333	4.848786837	7.479552644	3.315340764	6.284045347	3.077374465	3.447335631		1.023583571	-1.066980694	6.651989195	9.886699852	3.871969283	23.36430389	10.06742361	4.155850411	7.923725054	2.728767564	5.304080471	2.655243498	2.717980072
	1.268326618	0.380497178	7.402462993	9.673503018	3.690514867	31.15462856	4.754336352	4.833088327	7.330450468	3.297922796	6.249987457	3.065722071	3.439329339		1.064615222	-1.580188834	7.184611469	9.803367479	2.640388969	22.78651278	9.723695876	4.146406657	7.759419121	2.708398022	5.273958898	2.649597955	2.705854391
	1.12342934	-0.333636014	7.242120255	9.595498005	2.434460654	30.46891923	4.416537579	4.817293206	7.180885894	3.280374588	6.215789524	3.053940282	3.431262181		1.13072968	-2.039784617	7.768732334	9.727191768	1.347633061	22.20576592	9.368190133	4.136983082	7.595443669	2.688052334	5.243851036	2.643826017	2.693766152
	0.906600241	-0.931737031	7.081774807	9.517618066	1.179120692	29.78344816	4.07923162	4.801396946	7.030835536	3.262697409	6.181450545	3.042029682	3.423136529		1.220642822	-2.466402026	8.385053137	9.658318541	0.023389106	21.6245845	9.003639362	4.12759054	7.431796824	2.667735253	5.213747654	2.637925147	2.68171846
	0.617767325	-1.444778089	6.921756046	9.43985779	-0.074964816	29.09821299	3.742494428	4.785395482	6.880275996	3.244892987	6.146970471	3.029991945	3.414954363		1.318948731	-2.878288814	9.015076528	9.593631742	-1.297973299	21.04762666	8.635349063	4.118229516	7.268475711	2.647451485	5.183639878	2.631893027	2.669714299
	0.26382688	-1.902892927	6.76306445	9.362211028	-1.326471243	28.41320885	3.406397451	4.769285288	6.729184069	3.226963436	6.112350053	3.017829729	3.406717241		1.402379256	-3.290320463	9.641362171	9.528065339	-2.583340421	20.4779181	8.26875648	4.108880999	7.105475756	2.627205656	5.153519215	2.625727524	2.657756534
	-0.142406595	-2.330390642	6.608055645	9.284671175	-2.572483955	27.72842854	3.071007725	4.753063434	6.577536782	3.208911179	6.077590669	3.005546522	3.398426289		1.450184365	-3.713476639	10.24774784	9.456544306	-3.80433504	19.91415675	7.90719494	4.099516137	6.942792591	2.60700229	5.123377556	2.619426657	2.645847904
	-0.583543332	-2.743101818	6.461324977	9.207231821	-3.807455179	27.04386285	2.736387922	4.736727617	6.425312053	3.190738894	6.042694152	2.993146449	3.39008222		1.453447973	-4.154095213	10.82012102	9.375662889	-4.939089617	19.35120862	7.550758969	4.090116736	6.780423489	2.586845771	5.093207168	2.612988565	2.633991025
	-1.039251727	-3.148829977	6.330483171	9.129888655	-5.022283835	26.3595008	2.402596362	4.720276186	6.272489217	3.172449468	6.007662617	2.980634052	3.381685369		1.419299744	-4.612884246	11.34768005	9.284546708	-5.973024488	18.78343247	7.196470704	4.080688622	6.618365636	2.566740312	5.06300068	2.606411486	2.62218838
	-1.488236502	-3.54956997	6.226344288	9.052645065	-6.204076414	25.67532993	2.069686992	4.703708137	6.11904808	3.154045967	5.972498293	2.968014055	3.373235749		1.368767627	-5.084411965	11.82401477	9.184827801	-6.898931281	18.20850076	6.839400276	4.071255828	6.456613311	2.546689923	5.032751061	2.599693736	2.61044233
	-1.910343555	-3.943593631	6.162113742	8.97552661	-7.337070291	24.99133659	1.737709375	4.6870231	5.964969121	3.135531622	5.937203381	2.955291119	3.364733123		1.329739496	-5.557926912	12.24724522	9.080015445	-7.716432674	17.62920722	6.474176057	4.061839154	6.2951581	2.526698371	5.002451581	2.592833693	2.598755104
	-2.288448311	-4.326552516	6.151522749	8.898612951	-8.40478312	24.30750625	1.406708767	4.670221313	5.810234577	3.116909822	5.901779916	2.942469605	3.356177088		1.328011766	-6.019763986	12.61892639	8.97465191	-8.430953455	17.05219997	6.096384577	4.052434826	6.133992306	2.506769151	4.972095774	2.58582978	2.587128807
	-2.609905238	-4.691924779	6.206341659	8.822097628	-9.392881341	23.62382373	1.076726576	4.653303575	5.654827716	3.098184128	5.866229658	2.929553364	3.347567163		1.379474008	-6.45670484	12.94210879	8.873547245	-9.05247943	16.48448528	5.703552587	4.043008948	5.973111145	2.486905454	4.941677396	2.57868045	2.575565423
	-2.867458614	-5.031501922	6.334020861	8.746382148	-10.29188025	22.94027344	0.747802149	4.636271201	5.498733326	3.07935829	5.830554012	2.916545543	3.338902876		1.485561607	-6.859087431	13.21939088	8.781217655	-9.594369832	15.92971049	5.295596754	4.033512314	5.812510287	2.467110142	4.911190377	2.571384179	2.564066817
	-3.059519865	-5.336323086	6.536155357	8.672197529	-11.09883398	22.25683964	0.419978171	4.619125959	5.341936667	3.060436272	5.794753968	2.903448442	3.330183855		1.632831761	-7.222539879	13.45176965	8.701518421	-10.07229349	15.38614504	4.874764974	4.023906662	5.65218099	2.447385724	4.880628779	2.563939447	2.552634742
	-3.189725641	-5.598011074	6.808108022	8.600724302	-11.81759121	21.57350662	0.093314294	4.601870014	5.184424442	3.041422282	5.758830067	2.890263404	3.321409893		1.796336797	-7.547850679	13.63866158	8.637407948	-10.50313838	14.84722558	4.445178711	4.014186439	5.492108436	2.427734343	4.849986746	2.556344728	2.541270848
	-3.265807765	-5.810144482	7.139709666	8.533659576	-12.45770526	20.89025889	-0.232083611	4.58450586	5.026184938	3.022320804	5.722782401	2.87699077	3.312581018		1.945595116	-7.839282964	13.77891343	8.59078897	-10.90368573	14.3042343	4.012134483	4.004383236	5.332275816	2.408157766	4.819258471	2.548598485	2.529976685
	-3.297976795	-5.969209527	7.516702332	8.473171854	-13.03243964	20.2070813	-0.556009767	4.567036264	4.867207844	3.003136627	5.686610627	2.863629863	3.303697531		2.051469419	-8.102186245	13.87223752	8.562408051	-11.28900219	13.74980333	3.58133952	3.994550196	5.17267028	2.388657391	4.788438154	2.540699153	2.518753712
	-3.297138831	-6.074801513	7.922543133	8.421704149	-13.55643314	19.5239592	-0.878074517	4.549464202	4.707484421	2.983874873	5.650314015	2.850179042	3.294760038		2.092195448	-8.340859023	13.92043051	8.551825769	-11.67077931	13.18078066	3.158236095	3.984734331	5.013284202	2.369234246	4.757519973	2.53264514	2.507603306
	-3.273284574	-6.129004799	8.34024121	8.381634097	-14.04355298	18.84087857	-1.1975942	4.531792816	4.547007702	2.96454101	5.613891505	2.836635787	3.285769449		2.057172558	-8.557332435	13.92792578	8.557484541	-12.05605319	12.59945522	2.74751196	3.97495033	4.854109374	2.349889015	4.726498064	2.524434819	2.496526769
	-3.234314871	-6.13515398	8.753972591	8.354859317	-14.50533765	18.15782609	-1.513475825	4.514025359	4.385772525	2.94514087	5.577341784	2.822996833	3.276726975		1.94784628	-8.751292117	13.90154123	8.576896936	-12.44673298	12.01288516	2.352818918	3.965167895	4.695128881	2.330622059	4.695366499	2.516066526	2.485525332
	-3.185418476	-6.09637283	9.150296047	8.34241859	-14.95023129	17.47478929	-1.824135402	4.496165129	4.223775809	2.925680639	5.540663375	2.809258329	3.267634092		1.775871509	-8.920947752	13.84956831	8.6069564	-12.84014438	11.43075068	1.976658207	3.955317933	4.53631439	2.311433444	4.664119275	2.507538568	2.474600165
	-3.12894581	-6.014352725	9.518891816	8.344260939	-15.38356558	16.79175663	-2.127497842	4.478215478	4.061016421	2.906166854	5.50385473	2.795416027	3.258492503		1.559460782	-9.064418352	13.78051923	8.644339408	-13.2304616	10.86254032	1.620364613	3.945314755	4.377632396	2.292322989	4.632750316	2.498849228	2.463752376
	-3.064607501	-5.888755915	9.852844306	8.359231231	-15.80803898	16.10871763	-2.421116688	4.460179706	3.897495597	2.886606373	5.466914329	2.781465477	3.24930408		1.31916326	-9.181142306	13.70189347	8.685933468	-13.61061142	10.31493289	1.284135583	3.935085472	4.219054952	2.273290298	4.601253467	2.489996773	2.452983021
	-2.9898255	-5.717428483	10.14854825	8.385271374	-16.22436722	15.42566303	-2.702421438	4.442061196	3.733216717	2.86700634	5.42984077	2.767402239	3.240070804		1.07421386	-9.272899243	13.61926839	8.729204253	-13.97410417	9.79003568	0.967089703	3.924595851	4.060565835	2.254334815	4.569622506	2.480979479	2.442293097
	-2.900158124	-5.497340698	10.405324	8.419771082	-16.63185161	14.74258495	-2.969057726	4.423863259	3.568185382	2.84737414	5.392632858	2.753222075	3.2307947		0.840149742	-9.344187491	13.53590202	8.772420199	-14.31631542	9.284815522	0.66737385	3.913863991	3.902155981	2.235455871	4.537851159	2.47179564	2.431683551
	-2.789826409	-5.225934945	10.62481331	8.459966813	-17.02876143	14.05947712	-3.21924861	4.405589066	3.402409312	2.82771734	5.355289681	2.738921137	3.221477776		0.627839417	-9.401889059	13.45289109	8.814687379	-14.63496133	8.79172529	0.382349581	3.902957753	3.743810437	2.216652732	4.505933113	2.462443601	2.42115527
	-2.652408974	-4.90244818	10.81023072	8.503290706	-17.41255869	13.37633514	-3.452090581	4.387241816	3.235898304	2.808043617	5.31781067	2.72449613	3.212121957		0.443632637	-9.454335665	13.36978898	8.855800411	-14.92978467	8.300260544	0.108872367	3.891977173	3.585496227	2.197924652	4.473862046	2.452921776	2.410709084
	-2.481725606	-4.528825666	10.96557561	8.547604855	-17.78005294	12.69315706	-3.667712664	4.368824597	3.068664068	2.78836069	5.280195645	2.709944448	3.202729042		0.290142888	-9.51002861	13.2854845	8.895967109	-15.20170042	7.799017819	-0.156356939	3.88102727	3.427160922	2.179270919	4.441631647	2.443228678	2.400345759
	-2.272835116	-4.110015094	11.09494033	8.59130226	-18.12756448	12.00994439	-3.867264479	4.350340342	2.900720044	2.768676238	5.242444835	2.695264273	3.193300657		0.167214714	-9.576330176	13.1991002	8.935495847	-15.45177138	7.27778062	-0.416422405	3.870188909	3.268744547	2.160690904	4.409235657	2.433362943	2.39006599
	-2.022991306	-3.653635979	11.20204697	8.633295797	-18.45113022	11.32670465	-4.052743988	4.331791865	2.73208118	2.748997816	5.204558886	2.680454649	3.183838231		0.072806563	-9.658418915	13.11069496	8.974535212	-15.68037844	6.729225444	-0.673875858	3.859495302	3.110198057	2.142184095	4.376667893	2.423323357	2.379870396
	-1.732374915	-3.169176618	11.29009487	8.672939152	-18.74674088	10.64345715	-4.226711974	4.313181839	2.562763677	2.729332772	5.166538841	2.665515503	3.174342979		0.003711881	-9.758698381	13.02163753	9.012928417	-15.88683775	6.149990061	-0.930535865	3.848919624	2.951496289	2.123750142	4.343922297	2.413108879	2.369759516
	-1.404456011	-2.666942759	11.36191402	8.70992605	-19.01057158	9.960245573	-4.391959109	4.294512764	2.392784797	2.709688168	5.128386104	2.65044765	3.164815901		-0.043841159	-9.876708491	12.93462344	9.050203049	-16.06954825	5.541031632	-1.187438002	3.838376057	2.792636049	2.105388885	4.310992971	2.402718655	2.359733795
	-1.045918662	-2.156976508	11.42032863	8.744201918	-19.23916501	9.277163127	-4.551191152	4.27578696	2.22216266	2.690070704	5.090102379	2.635252745	3.155257794		-0.073651746	-10.00946207	12.85340019	9.085676347	-16.22658192	4.907366451	-1.444931621	3.827733174	2.633618939	2.087100378	4.277874223	2.392152039	2.349793583
	-0.666165581	-1.648112003	11.46857522	8.775904115	-19.42954588	8.594398464	-4.706782512	4.257006513	2.050916075	2.670486646	5.051689602	2.619933218	3.145669271		-0.089059882	-10.15205556	12.78231837	9.118629479	-16.35650502	4.257380547	-1.702880245	3.816835938	2.474428183	2.068884913	4.244560617	2.381408595	2.339939124
	-0.276489875	-1.147268289	11.51061137	8.805331174	-19.5792755	7.912311972	-4.860624233	4.238173286	1.879064377	2.650941771	5.01314985	2.604492175	3.136050796		-0.092564173	-10.29839388	12.7258319	9.148496087	-16.45916788	3.601914596	-1.960898654	3.805531339	2.315013049	2.050743028	4.211047014	2.370488104	2.330170553
	0.110956755	-0.659022606	11.55119536	8.832932201	-19.68648096	7.231550489	-5.014066692	4.21928886	1.706627329	2.631441313	4.974485247	2.588933285	3.126402716		-0.085628825	-10.44190737	12.68804066	9.175018125	-16.53623115	2.953275217	-2.218556982	3.793692777	2.155290958	2.03267552	4.177328621	2.359390556	2.320487887
	0.484253469	-0.185469358	11.59569294	8.859305035	-19.74990188	6.55320214	-5.167936965	4.200354545	1.533625089	2.611989931	4.935697869	2.573260643	3.116725306		-0.068745476	-10.57619257	12.67232507	9.198339009	-16.5912885	2.324249407	-2.475500794	3.781239469	1.995168032	2.014683442	4.143401041	2.348116144	2.310891023
	0.83271505	0.273649785	11.64964828	8.885193618	-19.76898253	5.878980624	-5.322600925	4.181371383	1.360078253	2.592591683	4.896789642	2.55747864	3.107018808		-0.041753366	-10.69554884	12.681086	9.219022867	-16.62956718	1.727143099	-2.731469047	3.768148867	1.834568782	1.996768098	4.109260317	2.336665243	2.301379732
	1.14768833	0.720570742	11.71821746	8.911478617	-19.74400581	5.211411398	-5.478041583	4.16234021	1.186007932	2.573250019	4.857762241	2.541591812	3.097283472		-0.004342691	-10.7953996	12.71558393	9.238004283	-16.65729887	1.172854293	-2.986227248	3.754461589	1.673460346	1.978931037	4.074902975	2.325038394	2.291953659
	1.423048945	1.158927395	11.80559081	8.939158491	-19.67623244	4.553974889	-5.633934646	4.143261811	1.011435874	2.553967782	4.818616996	2.525604711	3.087519587		0.043397952	-10.87258447	12.77586902	9.256482995	-16.68092223	0.670023096	-3.239459001	3.740279489	1.511858618	1.961174032	4.040326059	2.313236272	2.282612322
	1.655352051	1.593030721	11.91452372	8.969319687	-19.56798913	3.91115124	-5.789713793	4.124137302	0.836384635	2.534747232	4.779354805	2.509521778	3.077727517		0.10055368	-10.92550308	12.86079846	9.275783071	-16.70629193	0.224348891	-3.490667812	3.725758043	1.349811833	1.943499065	4.005527167	2.30125966	2.273355108
	1.843645474	2.02709604	12.04606116	9.003094702	-19.42265348	3.288314277	-5.944626674	4.104968879	0.660877793	2.515590069	4.739976065	2.493347224	3.067907713		0.165212884	-10.95409516	12.96814058	9.297197484	-16.73803393	-0.161806102	-3.73913161	3.711094305	1.187367556	1.925908299	3.970504478	2.289109415	2.26418128
	1.989011544	2.464525456	12.19949294	9.041606324	-19.24450768	2.691443654	-6.097785834	4.085761132	0.484940191	2.496497482	4.700480611	2.477084947	3.05806073		0.234621487	-10.95965874	13.0947605	9.32183831	-16.77912525	-0.489423261	-3.983930587	3.696511672	1.02453678	1.908404054	3.935256778	2.276786432	2.255089974
	2.093953563	2.907350417	12.37252887	9.085897159	-19.03846936	2.12666179	-6.248217647	4.066523149	0.30859818	2.477470192	4.660867672	2.460738449	3.04818723		0.305634023	-10.94453466	13.23687124	9.350510593	-16.83071518	-0.762405062	-4.224043653	3.682242696	0.861270668	1.890988775	3.899783474	2.264291614	2.246080207
	2.161771612	3.355913064	12.56164525	9.136846584	-18.80974121	1.599647484	-6.394909506	4.047271538	0.131879851	2.458508514	4.621135852	2.444310798	3.038287973		0.375343281	-10.91171055	13.39032167	9.383624576	-16.89216348	-0.98678021	-4.458488798	3.66851128	0.697460756	1.873665	3.864084599	2.251625835	2.237150879
	2.196069703	3.808820325	12.76253359	9.195082488	-18.56344104	1.115017607	-6.536853557	4.028034365	-0.045184751	2.43961242	4.581283119	2.427804597	3.028363803		0.44171358	-10.8644123	13.55088433	9.421156253	-16.96125453	-1.16968621	-4.686472907	3.655515879	0.532964249	1.85643533	3.828160818	2.238789906	2.22830078
	2.2004987	4.263154316	12.97057747	9.260900648	-18.30427463	0.67578831	-6.673085307	4.008855641	-0.222563443	2.420781599	4.541306813	2.411221986	3.018415631		0.504038067	-10.80575113	13.71450668	9.462660232	-17.03454715	-1.318336444	-4.907517673	3.643415429	0.367646303	1.839302393	3.792013413	2.225784551	2.219528595
	2.178773751	4.714880069	13.18129117	9.334207884	-18.03629751	0.283019517	-6.802717098	3.989799627	-0.400221753	2.40201553	4.501203678	2.394564662	3.008444402		0.563089107	-10.73847889	13.87749747	9.50733231	-17.107825	-1.439178692	-5.121537269	3.632319627	0.201424467	1.822268814	3.755644278	2.212610377	2.210832912
	2.134927276	5.159366401	13.39066924	9.414503766	-17.76278588	-0.064288427	-6.92496844	3.970953864	-0.578122838	2.383313536	4.460969894	2.377833922	2.998451073		0.62091628	-10.66487709	14.03663504	9.554112745	-17.1766102	-1.537393352	-5.328855838	3.622284699	0.034299256	1.80533718	3.719055902	2.199267853	2.202212231
	2.073690228	5.591930204	13.59541521	9.500909277	-17.48621056	-0.369029471	-7.039196066	3.952429668	-0.756227466	2.36467485	4.420601135	2.36103072	2.988436576		0.680341034	-10.58677324	14.18920108	9.601816121	-17.23669184	-1.616781317	-5.530164996	3.613314985	-0.133640662	1.788510016	3.682251359	2.185757291	2.19366497
	2.000854482	6.008325278	13.79303752	9.592240938	-17.2082904	-0.635596428	-7.144925535	3.934359017	-0.934494056	2.346098663	4.380092626	2.344155736	2.978401791		0.744272169	-10.50564824	14.33295854	9.649270598	-17.28460661	-1.679985099	-5.726431093	3.605369689	-0.30224183	1.771789753	3.645234271	2.172078837	2.185189476
	1.923469031	6.405117709	13.98181979	9.687118745	-16.93009509	-0.869336242	-7.241883577	3.916887242	-1.112878794	2.327584172	4.339439211	2.327209456	2.968347516		0.815002513	-10.42277863	14.46610111	9.69544877	-17.31800281	-1.728905132	-5.918768367	3.598373284	-0.47133169	1.755178711	3.608008782	2.15823246	2.176784034
	1.849761447	6.779914633	14.16068861	9.784089203	-16.65217287	-1.075956535	-7.330027152	3.90016175	-1.291335819	2.309130615	4.298635424	2.310192253	2.958274443		0.89363931	-10.33935438	14.58720322	9.739574295	-17.33582973	-1.765139345	-6.108297559	3.5922275	-0.640773246	1.738679071	3.570579518	2.144217953	2.168446876
	1.788742318	7.131437668	14.3290145	9.88174302	-16.37468832	-1.260978718	-7.409562872	3.884318016	-1.469817476	2.290737296	4.257675559	2.293104472	2.948183143		0.979777355	-10.2565261	14.69519237	9.781192547	-17.33832364	-1.790294135	-6.296010254	3.586822821	-0.810512458	1.722292868	3.532951556	2.130034932	2.16017619
	1.749526146	7.459453952	14.48638731	9.97881073	-16.09756536	-1.429307649	-7.480950047	3.86946489	-1.648274627	2.272403601	4.216553738	2.275946501	2.938074045		1.071461271	-10.17536328	14.7893525	9.820199178	-17.32680293	-1.806077834	-6.482657485	3.582047818	-0.98060424	1.706021973	3.495130389	2.11568285	2.151970132
	1.740468425	7.764595103	14.63240716	10.07422688	-15.82063484	-1.584952099	-7.544882608	3.855671753	-1.826657021	2.254129006	4.175263974	2.258718844	2.927947434		1.165419587	-10.09673721	14.86935192	9.85682677	-17.30332502	-1.814170136	-6.668676825	3.577795451	-1.151209097	1.689868084	3.457121911	2.101161006	2.143826831
	1.768260985	8.048106581	14.76652482	10.16716179	-15.54378434	-1.730895138	-7.602248933	3.842959837	-2.004913698	2.235913068	4.133800224	2.241422172	2.917803453		1.257502658	-10.02116938	14.93527686	9.891595778	-17.27028462	-1.815935938	-6.854165858	3.573966316	-1.322560535	1.673832729	3.418932378	2.086468564	2.135744403
	1.837138824	8.311575414	14.88795343	10.25702659	-15.26710145	-1.869087373	-7.654073071	3.831299334	-2.18299343	2.217755414	4.092156438	2.22405737	2.907642098		1.343227065	-9.948698363	14.98764569	9.925240517	-17.23003733	-1.812098111	-7.038902333	3.570469564	-1.494911109	1.657917255	3.380568371	2.071604578	2.127720958
	1.948332161	8.556682357	14.99565917	10.34346058	-14.99099507	-2.000523232	-7.701444655	3.820612755	-2.360845167	2.199655716	4.050326588	2.206625554	2.897463241		1.418323171	-9.87881346	15.0273821	9.958623415	-17.18461553	-1.80249064	-7.222403905	3.567222584	-1.668470147	1.642122841	3.342036747	2.056568018	2.119754605
	2.09985414	8.785015071	15.08842503	10.42630994	-14.71627553	-2.125360777	-7.745446819	3.810783825	-2.538418497	2.18161366	4.008304696	2.189128084	2.887266632		1.479197318	-9.810483642	15.05573561	9.992650461	-17.13557091	-1.785984101	-7.404014609	3.564150604	-1.843347828	1.626450493	3.303344579	2.0413578	2.111843466
	2.286657662	8.997963439	15.16497143	10.50560449	-14.44417629	-2.243054915	-7.787091315	3.801670234	-2.715664079	2.163628913	3.966084844	2.171566549	2.877051923		1.523249993	-9.742283075	15.07415295	10.02819814	-17.08394233	-1.760622535	-7.583002241	3.561187029	-2.019518212	1.610901058	3.264499119	2.025972819	2.103985676
	2.50113555	9.196699668	15.22411124	10.58153525	-14.1763072	-2.352486922	-7.827267864	3.793118017	-2.892534055	2.145701075	3.923661175	2.153942743	2.866818685		1.549028054	-9.672589563	15.08411755	10.06605778	-17.03031946	-1.723952155	-7.758651163	3.558274857	-2.196809064	1.595475227	3.22550776	2.010411989	2.096179392
	2.733886765	9.382228169	15.26491511	10.65443266	-13.91454147	-2.452084991	-7.866711514	3.784975345	-3.068982422	2.127829641	3.881027887	2.13625862	2.856566422		1.556224227	-9.599816141	15.086984	10.10689867	-16.97495921	-1.673474462	-7.93033815	3.555369013	-2.374920301	1.580173545	3.186378018	1.994674278	2.088422801
	2.97463527	9.555477216	15.28686495	10.72474318	-13.66085072	-2.539938065	-7.905988349	3.777103973	-3.244965343	2.110013949	3.838179218	2.11851624	2.846294594		1.545562668	-9.522632178	15.08383657	10.15124727	-16.91791355	-1.607130104	-8.09758394	3.552438997	-2.553467074	1.564996423	3.147117501	1.978758749	2.080714118
	3.213172095	9.717398394	15.2899768	10.79300168	-13.41711319	-2.613907964	-7.94549725	3.76938732	-3.420441411	2.092253143	3.79510943	2.100717703	2.836002631		1.518620682	-9.440137546	15.07539584	10.19947789	-16.85914018	-1.523718371	-8.260078558	3.549471075	-2.732039198	1.549944143	3.107733861	1.962664598	2.073051596
	3.440196455	9.869041505	15.27487953	10.85979794	-13.18492586	-2.671743775	-7.985484032	3.761734951	-3.59537183	2.074546122	3.751812782	2.082865076	2.825689944		1.477633037	-9.351967155	15.06198709	10.25181034	-16.79858331	-1.423176762	-8.417683102	3.546469232	-2.910266388	1.535016871	3.068234725	1.946391199	2.065433524
	3.647956548	10.01158068	15.24284103	10.92573729	-12.96545036	-2.711199712	-8.02606408	3.754083892	-3.769720536	2.056891506	3.708283518	2.064960316	2.815355937		1.425310611	-9.258318546	15.04357197	10.3083109	-16.73622482	-1.30667756	-8.570413638	3.543454305	-3.087878594	1.520214659	3.028627605	1.929938133	2.057858229
	3.830629859	10.14627946	15.19573925	10.99139745	-12.75931596	-2.73015469	-8.067250255	3.746397535	-3.943454244	2.039287604	3.664515839	2.047005193	2.805000011		1.364686056	-9.15990808	15.01983347	10.36889576	-16.67211217	-1.176534422	-8.718413796	3.540461083	-3.264752339	1.505537455	2.988919823	1.913305235	2.05032408
	3.984429251	10.2743959	15.13598133	11.05728525	-12.56659202	-2.726729755	-8.10898359	3.73866305	-4.11654242	2.021732385	3.620503899	2.029001217	2.79462157		1.298982972	-9.057869577	14.99029689	10.43333723	-16.60636941	-1.035943889	-8.86192205	3.537533515	-3.440936667	1.490985103	2.949118454	1.896492619	2.042829485
	4.107466141	10.39704088	15.06637962	11.12379762	-12.38682955	-2.699398356	-8.151164843	3.73088808	-4.288957196	2.004223459	3.576241786	2.010949567	2.78422002		1.231496618	-8.953613093	14.95446605	10.50127399	-16.53919395	-0.888609695	-9.001238089	3.534718549	-3.616655475	1.476557351	2.909230305	1.87950071	2.035372891
	4.199437523	10.51501251	14.98999807	11.19119158	-12.21916008	-2.647083833	-8.193684992	3.723097251	-4.460673208	1.986758071	3.531723529	1.992851029	2.773794764		1.165474585	-8.848662168	14.91195553	10.57222643	-16.47083899	-0.738310079	-9.136690975	3.532059369	-3.792286207	1.462253848	2.869261916	1.862330273	2.027952787
	4.261223246	10.62863521	14.90998564	11.25956685	-12.06243167	-2.569238167	-8.236452489	3.715328817	-4.631667381	1.969333095	3.486943092	1.974705952	2.763345199		1.10399266	-8.744486936	14.86260382	10.64561695	-16.40158211	-0.588470859	-9.268610588	3.529588953	-3.968317716	1.448074148	2.829219545	1.844982433	2.020567699
	4.294481017	10.73763396	14.82941399	11.32886337	-11.91535837	-2.465895834	-8.279414762	3.707631523	-4.801918616	1.951945042	3.441894392	1.956514201	2.75287071		1.049829535	-8.642349126	14.80655767	10.72079422	-16.33168413	-0.441801468	-9.397303343	3.527324824	-4.145292378	1.43401771	2.789109131	1.827458689	2.013216189
	4.301310496	10.8410713	14.7511349	11.39887388	-11.77666051	-2.337696881	-8.322571544	3.700061653	-4.971407386	1.934590076	3.396571308	1.938275139	2.742370659		1.005349957	-8.54317353	14.74432293	10.79705968	-16.26134777	-0.300039692	-9.523033239	3.525265719	-4.323739247	1.420083896	2.748936207	1.809760931	2.005896852
	4.284029441	10.93736721	14.67766915	11.46926968	-11.64517783	-2.185874568	-8.365978224	3.692680191	-5.140115142	1.917264038	3.350967698	1.919987607	2.731844381		0.972406744	-8.447458567	14.67678099	10.8736945	-16.19068918	-0.163834875	-9.646009493	3.523390589	-4.504105891	1.406271965	2.708705781	1.791891442	1.998608317
	4.245071657	11.02441039	14.61113287	11.539636	-11.51994517	-2.012205445	-8.409738629	3.685550001	-5.308023446	1.899962471	3.305077424	1.901649933	2.721291179		0.952268714	-8.355235486	14.605172	10.94998594	-16.11973476	-0.032780629	-9.766381917	3.521660044	-4.686696675	1.392581072	2.668422226	1.773852902	1.991349237
	4.186986248	11.0997552	14.55320169	11.60951195	-11.40022807	-1.818923485	-8.453988268	3.678732973	-5.475112656	1.882680656	3.258894369	1.88325994	2.71071031		0.945576393	-8.266080947	14.53104766	11.02525254	-16.04845039	0.094412105	-9.884244507	3.520019977	-4.871624443	1.37901026	2.62808921	1.755648386	1.984118296
	4.11249669	11.16088335	14.50510788	11.67843025	-11.28552298	-1.608604292	-8.498870648	3.672287119	-5.641359932	1.865413651	3.212412459	1.864814971	2.700100988		0.95232381	-8.179181333	14.45619742	11.09886791	-15.97680063	0.219630053	-9.999646519	3.518406859	-5.058780871	1.365558461	2.587709696	1.737281351	1.976914202
	4.024570088	11.2054974	14.46766154	11.74595197	-11.17553197	-1.384029517	-8.544510513	3.666263655	-5.806736253	1.84815633	3.165625685	1.846311927	2.689462377		0.971864764	-8.093439981	14.38255351	11.17028282	-15.90482614	0.345005012	-10.11260885	3.516753965	-5.247828489	1.352224487	2.547286008	1.718755634	1.969735682
	3.926451642	11.23180512	14.44128504	11.81169333	-11.07012476	-1.14804442	-8.590988414	3.660704158	-5.971202107	1.830903422	3.118528115	1.827747303	2.678793591		1.00294545	-8.007611885	14.31208245	11.23904475	-15.83271956	0.472547643	-10.22314245	3.51499779	-5.438214602	1.339007033	2.506819924	1.700075428	1.962581487
	3.821634075	11.2387537	14.42604977	11.87534305	-10.96930071	-0.903422279	-8.638320715	3.655637971	-6.134701527	1.813649556	3.071113917	1.809117244	2.668093694		1.043769908	-7.920446153	14.24667247	11.30481328	-15.76087835	0.603823142	-10.331265	3.513083899	-5.629204694	1.325904673	2.466312741	1.681245277	1.955450378
	3.713751872	11.22617962	14.42170627	11.93667076	-10.8731615	-0.652747902	-8.686448146	3.65108006	-6.29715423	1.796389294	3.023377363	1.79041759	2.657361701		1.092107018	-7.830815613	14.18802761	11.36736943	-15.68991608	0.739716586	-10.43701253	3.510971663	-5.819930635	1.312915855	2.42576526	1.662270043	1.948341129
	3.606410378	11.19485323	14.42770216	11.995528	-10.78190061	-0.398329195	-8.735234429	3.647029587	-6.458445876	1.779117168	2.975312844	1.771643931	2.646596582		1.145444815	-7.737816298	14.13757859	11.42661733	-15.62062256	0.880320084	-10.5404439	3.508637486	-6.009447554	1.300038894	2.385177687	1.643154895	1.94125252
	3.502975911	11.14641418	14.44318681	12.0518443	-10.69581093	-0.142141428	-8.78447477	3.64346943	-6.618416801	1.761827709	2.926914874	1.75279166	2.635797263		1.201189109	-7.640826244	14.09641793	11.48257715	-15.55387415	1.024952866	-10.6416377	3.506076376	-6.196792769	1.287271964	2.344549456	1.623905277	1.934183333
	3.406362016	11.08321042	14.46700659	12.10562054	-10.61530613	0.11419558	-8.833912436	3.640366858	-6.776850091	1.744515475	2.878178095	1.733856023	2.624962636		1.256890577	-7.539521876	14.06526267	11.53536991	-15.49050684	1.172303018	-10.74068281	3.503301895	-6.381040691	1.274613096	2.30387904	1.604526886	1.927132353
	3.318848075	11.00806812	14.49769854	12.15692139	-10.54094738	0.369410705	-8.883260507	3.637675417	-6.933460391	1.72717507	2.82909729	1.71483216	2.614091557		1.31047178	-7.433858824	14.04444336	11.58519568	-15.43117333	1.320660075	-10.83766504	3.500344688	-6.561348932	1.262060169	2.263163839	1.585025647	1.920098362
	3.241960284	10.92402789	14.53349296	12.20586731	-10.47346392	0.622551008	-8.932225387	3.63533799	-7.08788538	1.709801161	2.779667389	1.695715151	2.603182855		1.360417728	-7.324030327	14.03391368	11.63230824	-15.37620886	1.468194693	-10.932653	3.497249875	-6.736992692	1.249610913	2.22240018	1.565407686	1.913080142
	3.176433645	10.83408491	14.57233598	12.25262614	-10.41375644	0.872934383	-8.980528799	3.633290815	-7.239682143	1.692388484	2.729883488	1.676500041	2.592235339		1.405894409	-7.210418779	14.03327328	11.67698927	-15.32553032	1.613237247	-11.02568598	3.494073664	-6.907386432	1.237262911	2.181583474	1.545679309	1.906076468
	3.122259559	10.74096609	14.61194091	12.2974032	-10.36287396	1.120092509	-9.027925669	3.631468154	-7.388330678	1.674931855	2.679740876	1.657181872	2.581247797		1.446770278	-7.093554091	14.04179658	11.71952537	-15.27858695	1.754511823	-11.11676635	3.490879526	-7.072093589	1.225013601	2.140708465	1.525846977	1.899086105
	3.078809729	10.64696827	14.64987265	12.34042902	-10.3219602	1.363710867	-9.074216335	3.629807208	-7.533246329	1.657426169	2.629235067	1.637755698	2.570218902		1.483534089	-6.974086994	14.05846317	11.7601901	-15.23437323	1.891294076	-11.2058578	3.487734265	-7.230826306	1.212860275	2.099769506	1.505917274	1.892107801
	3.045015637	10.55386938	14.68366376	12.38194394	-10.29217123	1.603572048	-9.119252669	3.62825286	-7.673802	1.639866396	2.578361847	1.618216598	2.559147457		1.517124041	-6.852778139	14.08198935	11.79923225	-15.19150409	2.02347784	-11.29288993	3.48470428	-7.383437798	1.200800078	2.058760749	1.485896884	1.885140282
	3.019575534	10.46291233	14.71095384	12.42217981	-10.27457227	1.839507928	-9.162938777	3.62676186	-7.809359678	1.622247579	2.527117329	1.598559677	2.548032143		1.548702134	-6.730496861	14.11086421	11.8368703	-15.14834336	2.151552679	-11.37776866	3.48185224	-7.529909982	1.188829995	2.017676173	1.465792555	1.878182247
	3.001158587	10.37485051	14.72963885	12.46133972	-10.27002662	2.071365493	-9.205227702	3.625306079	-7.939309227	1.604564823	2.475498008	1.578780071	2.536871662		1.579418638	-6.608218984	14.14339565	11.87329197	-15.10316865	2.276509208	-11.46039141	3.479234362	-7.670338572	1.176946842	1.976509414	1.44561107	1.871232367
	2.988578334	10.2900361	14.73801348	12.49957771	-10.27909233	2.298989863	-9.246116002	3.623874584	-8.063110925	1.586813292	2.423500833	1.558872936	2.525664741		1.610211733	-6.487012189	14.17777177	11.90865712	-15.05435092	2.399698532	-11.54066489	3.476898385	-7.804917076	1.165147263	1.935253443	1.42535922	1.864289283
	2.980914254	10.20852909	14.73488923	12.53698107	-10.30194168	2.522226258	-9.285638024	3.622474298	-8.180337101	1.56898819	2.371123267	1.538833444	2.514410057		1.641676763	-6.368000438	14.2121397	11.94310196	-15.00052514	2.522675274	-11.61852344	3.474882275	-7.933920395	1.153427723	1.893900194	1.405043773	1.857351609
	2.977569396	10.13020484	14.71967367	12.57355772	-10.33831551	2.740940137	-9.323861364	3.621129144	-8.290707738	1.551084757	2.318363354	1.518656769	2.503106295		1.674021291	-6.252304828	14.2446993	11.97674286	-14.94073049	2.647050669	-11.69394491	3.473213642	-8.057688052	1.141784519	1.852440273	1.384671452	1.850417939
	2.978262194	10.05484262	14.69240131	12.60923122	-10.38751889	2.955051901	-9.360884269	3.619877654	-8.394115331	1.533098258	2.265219778	1.498338081	2.491752117		1.707101353	-6.14096529	14.27380432	12.0096784	-14.87450227	2.774374613	-11.76696137	3.471909764	-8.176606736	1.130213792	1.810862879	1.364248909	1.843486837
	2.982959939	9.982184076	14.65371337	12.64384442	-10.44845833	3.164579731	-9.396834994	3.618769142	-8.490635437	1.51502397	2.211691906	1.477872536	2.480346167		1.740516476	-6.034853782	14.29805896	12.04198939	-14.80190493	2.906055645	-11.83766225	3.470978094	-8.291091837	1.11871154	1.769155999	1.343782701	1.836556846
	2.991768755	9.911958385	14.60479034	12.67717234	-10.51971448	3.369682099	-9.43187232	3.617858698	-8.580521232	1.496857175	2.157779826	1.457255268	2.468887057		1.773730423	-5.934593478	14.31639691	12.07373671	-14.72350289	3.043318099	-11.90618804	3.47041712	-8.401567895	1.107273633	1.727306879	1.323279257	1.82962647
	3.004799448	9.843878761	14.54724758	12.70894279	-10.59963948	3.570690744	-9.466185856	3.61720142	-8.664182571	1.478593149	2.103484362	1.436481386	2.457373373		1.806183389	-5.840498834	14.32813075	12.10495846	-14.64027428	3.187188155	-11.97271423	3.470217416	-8.508448384	1.095895812	1.685302669	1.302744843	1.822694175
	3.022030069	9.777620698	14.48300776	12.73886259	-10.68646597	3.768125807	-9.499994496	3.616846429	-8.742152094	1.460227162	2.048807083	1.415545974	2.445803662		1.837368819	-5.752548542	14.33296437	12.13566724	-14.55347994	3.338496535	-12.03742655	3.470362794	-8.612115797	1.084573675	1.643131081	1.282185525	1.815758374
	3.043184701	9.712795565	14.41416585	12.76664611	-10.77841428	3.962687444	-9.533541529	3.616831304	-8.815042573	1.441754464	1.993750288	1.394444097	2.434176455		1.866861403	-5.670397828	14.33096673	12.16584953	-14.46450574	3.49788536	-12.10049015	3.470831466	-8.712903402	1.073302661	1.60078089	1.261607131	1.808817424
	3.067644474	9.648933095	14.34286104	12.79204268	-10.8737868	4.155222091	-9.567085392	3.617177592	-8.883500537	1.423170292	1.938316979	1.373170809	2.422490255		1.894298063	-5.593429864	14.32251172	12.19546803	-14.37469957	3.665809697	-12.16201699	3.471597192	-8.811080313	1.062078025	1.558242124	1.241015217	1.801869629
	3.094401845	9.585483195	14.27116727	12.81485962	-10.97104178	4.346665971	-9.600885873	3.617887932	-8.948161219	1.404469866	1.882510819	1.351721162	2.410743555		1.919326881	-5.52083954	14.30819451	12.22446779	-14.28522493	3.84252921	-12.22203614	3.472630378	-8.906841424	1.050894822	1.515505867	1.220415046	1.794913246
	3.122063559	9.521842245	14.20100936	12.83497866	-11.06884325	4.537972519	-9.635186512	3.618945166	-9.009609122	1.385648391	1.826336076	1.330090224	2.398934829		1.941546809	-5.451737874	14.28873759	12.25278596	-14.19695005	4.028090743	-12.28047191	3.473899151	-9.000303405	1.039747903	1.472563711	1.199811571	1.787946494
	3.148902007	9.457402777	14.13410699	12.85236423	-11.16608728	4.730033343	-9.670194815	3.62031354	-9.06834719	1.366701069	1.769797563	1.308273096	2.387062542		1.960462382	-5.385262575	14.26490038	12.28036409	-14.11038677	4.222307138	-12.33713395	3.47537041	-9.091507333	1.028631932	1.429406979	1.179209423	1.780967565
	3.172949494	9.391619604	14.07194431	12.86706386	-11.2619081	4.923603491	-9.706062549	3.62194181	-9.124776058	1.347623104	1.712900569	1.28626493	2.375125153		1.975472814	-5.320679966	14.23740426	12.30716138	-14.0256855	4.424740266	-12.39172161	3.47701084	-9.18042778	1.017541413	1.386025914	1.158612902	1.773974637
	3.192125634	9.324081266	14.01575967	12.87920158	-11.3556692	5.119241046	-9.742868633	3.623767836	-9.179183383	1.328409722	1.655650794	1.264060946	2.363121126		1.985905561	-5.25746539	14.2068809	12.33316667	-13.94268504	4.634696687	-12.44384311	3.478787888	-9.266987397	1.006470733	1.342409065	1.138025957	1.76696587
	3.20438489	9.254573797	13.96654806	12.88896634	-11.44694509	5.317268535	-9.780606942	3.625724032	-9.231742169	1.309056186	1.598054284	1.241656458	2.35104894		1.991093249	-5.195352728	14.17384702	12.35840702	-13.8610077	4.851242722	-12.49304762	3.480670661	-9.351075397	0.99541419	1.298543058	1.117452163	1.759939399
	3.207869525	9.183124731	13.92506894	12.89659748	-11.53549864	5.51775996	-9.819180751	3.627743017	-9.282516303	1.289557827	1.540117373	1.219046881	2.338907091		1.990482288	-5.134348088	14.13870404	12.382951	-13.78018407	5.073242502	-12.53886672	3.4826307	-9.432567871	0.984366013	1.254412868	1.096894681	1.752893322
	3.20105303	9.110018359	13.89185374	12.90236939	-11.62125773	5.720553111	-9.858404611	3.629762782	-9.331471301	1.269910066	1.481846632	1.196227757	2.326694101		1.983753669	-5.074707383	14.10175745	12.40690561	-13.6997879	5.299418611	-12.58086012	3.484642593	-9.511347774	0.973320351	1.210002598	1.076356216	1.745825681
	3.182860378	9.035778129	13.86720932	12.90657692	-11.70429316	5.925283123	-9.898013478	3.631730899	-9.378488402	1.250108453	1.423248837	1.173194762	2.314408523		1.970932651	-5.016881888	14.06324843	12.43040667	-13.61956047	5.52843099	-12.61866026	3.486684366	-9.587322499	0.962271238	1.165296645	1.055838972	1.738734442
	3.152754263	8.961117435	13.85121724	12.90952239	-11.78479813	6.131430508	-9.937677915	3.63360742	-9.423380525	1.230148706	1.364330948	1.14994372	2.302048956		1.952464696	-4.961439434	14.02338961	12.45360346	-13.53950653	5.758966608	-12.65201049	3.488737635	-9.660437425	0.951212541	1.120281064	1.03534463	1.73161749
	3.110780349	8.886865178	13.84373073	12.91150459	-11.86306864	6.338375598	-9.977023528	3.635366391	-9.465909038	1.210026751	1.305100101	1.126470612	2.28961405		1.929239767	-4.908971503	13.98239771	12.47663945	-13.45994829	5.989830389	-12.68079268	3.490787494	-9.730684332	0.9401379	1.074944842	1.014874328	1.724472631
	3.057569129	8.813876315	13.84437356	12.91280928	-11.93948308	6.545451583	-10.01565239	3.636996037	-9.505800688	1.189738769	1.245563622	1.102771584	2.277102526		1.902555066	-4.859997747	13.94051744	12.49963167	-13.38153099	6.220027464	-12.70504175	3.492822133	-9.798104258	0.929040691	1.029280839	0.994428675	1.71729761
	2.994296663	8.74293974	13.8525452	12.9137008	-12.01447973	6.7519898	-10.05316429	3.638497885	-9.542764346	1.169281241	1.185729049	1.078842953	2.264513182		1.874016129	-4.814879469	13.89803346	12.52265142	-13.30518068	6.448827722	-12.7249461	3.494832227	-9.862785028	0.917914017	0.983286174	0.974007777	1.710090139
	2.922610554	8.674695951	13.86743659	12.91441412	-12.08853111	6.957353307	-10.0891759	3.639885086	-9.576507351	1.148650994	1.125604171	1.054681214	2.251844904		1.845386416	-4.773752208	13.8552697	12.54570916	-13.23202163	6.675805878	-12.74083497	3.496810146	-9.924854165	0.906750739	0.936961935	0.95361127	1.702847931
	2.844530581	8.609575199	13.88805865	12.91514716	-12.1621151	7.160957509	-10.12333664	3.641180297	-9.606751245	1.127845246	1.065197074	1.030283046	2.239096677		1.818404635	-4.736485076	13.81257753	12.56874588	-13.16326595	6.900853321	-12.75315512	3.498749067	-9.984468377	0.895543558	0.890312224	0.933238341	1.695568732
	2.762334968	8.547763557	13.91328395	12.91605324	-12.23568367	7.362279086	-10.15534072	3.642413349	-9.633246656	1.106861642	1.004516203	1.005645326	2.226267581		1.794595451	-4.702671112	13.77031609	12.59163238	-13.1000912	7.124161412	-12.76244005	3.500642099	-10.04180095	0.884285116	0.843342658	0.912887741	1.688250347
	2.678443218	8.489200193	13.94189895	12.9172344	-12.30963105	7.560856422	-10.18493528	3.643618946	-9.655786908	1.08569829	0.943570417	0.980765136	2.213356806		1.775101903	-4.671649171	13.72882898	12.61417696	-13.0435218	7.346179203	-12.76927543	3.50248154	-10.09702851	0.872968118	0.796058553	0.892557762	1.680890638
	2.595304858	8.433604708	13.97266267	12.91873624	-12.38426369	7.756285754	-10.21192533	3.644834477	-9.674219871	1.064353787	0.882369053	0.955639786	2.200363641		1.760566027	-4.642554228	13.68842185	12.63614078	-12.99432846	7.567551269	-12.77426451	3.504258399	-10.15031849	0.861585428	0.748463095	0.87224619	1.673487519
	2.51530077	8.380529418	14.00436605	12.92054533	-12.45977422	7.948217322	-10.23617629	3.646098016	-9.688457432	1.042827235	0.820921986	0.930266831	2.187287482		1.751077785	-4.614389966	13.64934504	12.65725927	-12.95295593	7.789043115	-12.77799627	3.505962278	-10.20181839	0.850130128	0.700555809	0.851950246	1.666038921
	2.440660508	8.329428428	14.03588612	12.92259	-12.5362218	8.136354975	-10.25761494	3.647446478	-9.698482017	1.021118249	0.759239678	0.904644099	2.174127825		1.746202366	-4.586115484	13.61178397	12.67726704	-12.9194845	8.011462346	-12.78101848	3.507581707	-10.2516477	0.838595521	0.652331616	0.831666521	1.658542748
	2.373395761	8.279733663	14.06622977	12.92474515	-12.61351999	8.320461269	-10.27622952	3.648913922	-9.704349609	0.99922696	0.697333226	0.878769721	2.160884267		1.745083535	-4.556737118	13.57585853	12.69592325	-12.89362555	8.235583383	-12.78381691	3.509104952	-10.29989297	0.826975072	0.603780668	0.811390945	1.650996841
	2.315247668	8.230927819	14.09456345	12.92684117	-12.69143267	8.500368279	-10.29206927	3.65052996	-9.706188956	0.977153998	0.635214385	0.852642163	2.147556499		1.746608214	-4.525396618	13.54163121	12.71303447	-12.87474713	8.462082221	-12.7868008	3.510521252	-10.34660612	0.815262299	0.554889079	0.791118778	1.643398939
	2.26764423	8.18260542	14.1202272	12.92867644	-12.76957757	8.675992656	-10.3052434	3.652318287	-9.704196866	0.954900476	0.572895594	0.826260267	2.134144302		1.749606946	-4.491448095	13.50912169	12.7284722	-12.86192188	8.691485785	-12.79029401	3.511822402	-10.39180582	0.803450643	0.505640486	0.770844663	1.635746671
	2.23166406	8.134515474	14.14273355	12.93003252	-12.84743618	8.847352092	-10.31591903	3.654295368	-9.698629839	0.932467961	0.510389966	0.799623285	2.120647541		1.753058452	-4.454517867	13.47832506	12.74218318	-12.85398831	8.924138271	-12.79453121	3.513004504	-10.43548146	0.791533344	0.456018302	0.750562727	1.628037567
	2.208003905	8.086582256	14.1617537	12.93069067	-12.92436832	9.014579667	-10.32431744	3.656469371	-9.689792604	0.909858442	0.44771128	0.772730918	2.10706616		1.756265323	-4.414543174	13.44923003	12.75419117	-12.84961601	9.16018479	-12.79965773	3.514069697	-10.47759907	0.77950336	0.406008373	0.73026671	1.620269099
	2.196949512	8.038903926	14.17709488	12.930448	-12.99962953	9.177932511	-10.330708	3.658839453	-9.678024413	0.887074286	0.384873941	0.745583349	2.093400176		1.758972373	-4.371787566	13.42183427	12.76459055	-12.8473669	9.399570929	-12.80573253	3.515027649	-10.51810827	0.767353358	0.355601703	0.709950108	1.61243875
	2.198351865	7.991731613	14.18867319	12.92913179	-13.07238992	9.337792008	-10.33539915	3.661395542	-9.663684168	0.864118202	0.321892933	0.718181274	2.079649672		1.761408572	-4.3268322	13.39615457	12.77353252	-12.84574709	9.642055735	-12.8127334	3.515896588	-10.55694967	0.755075797	0.30479688	0.689606305	1.604544094
	2.211613057	7.945433825	14.1964865	12.92661077	-13.141753	9.494653977	-10.33872619	3.664118717	-9.647135549	0.840993193	0.258783752	0.690525928	2.065814796		1.764246087	-4.280543604	13.37223126	12.78120586	-12.84324667	9.887235058	-12.82056446	3.516703722	-10.59406175	0.742663095	0.253601841	0.669228647	1.596582873
	2.235687358	7.900452338	14.20059074	12.92280225	-13.20677425	9.649108874	-10.34103623	3.666982266	-9.628733246	0.817702515	0.195562331	0.662619098	2.051895754		1.768483462	-4.234019472	13.35012736	12.78781489	-12.83836782	10.13457218	-12.8290657	3.517484929	-10.62938681	0.73010787	0.202034721	0.648810466	1.588553074
	2.269103125	7.857256032	14.20108224	12.91767502	-13.266479	9.801813582	-10.34267091	3.669953429	-9.608811276	0.79424964	0.132244946	0.634463135	2.037892806		1.775272116	-4.188515178	13.3299241	12.79355707	-12.82964387	10.38343293	-12.83802499	3.518283688	-10.66287547	0.717403216	0.150123586	0.628345027	1.580452965
	2.31000983	7.816298539	14.19808675	12.91124804	-13.31988001	9.953457624	-10.34394825	3.672995754	-9.587674061	0.770638218	0.068848127	0.606060954	2.023806269		1.785713857	-4.145354849	13.31171513	12.79860304	-12.8156536	10.63312288	-12.84719247	3.519149309	-10.69448969	0.704542972	0.097905023	0.607825419	1.572281106
	2.356251864	7.777984216	14.19175494	12.90358551	-13.36599507	10.10472734	-10.34514511	3.676071913	-9.565590645	0.746872051	0.005388547	0.577416025	2.009636513		1.800660894	-4.105832134	13.2956011	12.803081	-12.79503517	10.88292477	-12.8562971	3.520134584	-10.72420411	0.691521937	0.045421677	0.58724442	1.564036308
	2.405467339	7.742645216	14.18226263	12.89478926	-13.40386474	10.25627176	-10.34648183	3.679146762	-9.542792102	0.722955072	-0.058117077	0.548532355	1.995383964		1.820548362	-4.071107087	13.28168606	12.80706691	-12.76650399	11.13213442	-12.86506472	3.521293052	-10.75200614	0.678335986	-0.007281049	0.566594362	1.55571757
	2.455206433	7.71053053	14.16981351	12.88498951	-13.43257039	10.40867328	-10.34811079	3.68219036	-9.519471871	0.698891325	-0.121652094	0.519414462	1.981049108		1.845283237	-4.042106726	13.2700756	12.81058104	-12.72887682	11.38009373	-12.87323659	3.5226761	-10.77789494	0.664982065	-0.060158811	0.545867041	1.547323967
	2.50306062	7.681806178	14.15464194	12.87433482	-13.45125211	10.56242565	-10.35010981	3.685180663	-9.495788531	0.674684968	-0.185200017	0.490067348	1.966632498		1.874204106	-4.019437364	13.26087557	12.81359065	-12.6811029	11.62621926	-12.88058671	3.524330144	-10.80187986	0.651458049	-0.113172258	0.525053707	1.538854542
	2.546792002	7.656564372	14.1370136	12.86298226	-13.45912595	10.71792009	-10.35248122	3.688105624	-9.471870363	0.650340267	-0.248744621	0.460496461	1.952134756		1.90611525	-4.003316731	13.25418952	12.81601769	-12.62230039	11.87002513	-12.88693639	3.5262941	-10.82397854	0.637762477	-0.16629069	0.504145165	1.530308188
	2.584451273	7.634838689	14.11722251	12.85108827	-13.45549969	10.8754398	-10.35515651	3.690964474	-9.447820951	0.625861612	-0.312270031	0.430707655	1.937556583		1.939387823	-3.993532831	13.25011224	12.8177501	-12.5517947	12.11113897	-12.89216439	3.52859735	-10.84421521	0.623894197	-0.219495045	0.483131964	1.521683557
	2.614473799	7.61662204	14.09558385	12.8388006	-13.43978624	11.03516151	-10.35800599	3.693768041	-9.423725104	0.601253526	-0.3757608	0.400707153	1.922898764		1.97211224	-3.98943447	13.24871752	12.81865489	-12.46915376	12.34931004	-12.89621117	3.531258308	-10.86261931	0.60985197	-0.272779906	0.462004696	1.512979008
	2.635745766	7.601884506	14.07242283	12.82625155	-13.41151402	11.19716241	-10.36085237	3.696538061	-9.399654417	0.57652069	-0.439201967	0.370501509	1.90816218		2.00228024	-3.989955662	13.25003887	12.81859117	-12.37421495	12.58440923	-12.89907668	3.534283677	-10.87922471	0.595634092	-0.326154302	0.440754337	1.504192605
	2.647635835	7.590588813	14.04806092	12.81355254	-13.37033377	11.36143042	-10.36348667	3.699305529	-9.37567191	0.551667967	-0.502579109	0.340097567	1.893347808		2.027973107	-3.993672789	13.2540436	12.81742162	-12.26709859	12.81642109	-12.90081149	3.537668383	-10.89406939	0.581238093	-0.379641216	0.419372593	1.495322168
	2.649991842	7.582702103	14.02280105	12.80078988	-13.31602154	11.52787587	-10.36568489	3.702108242	-9.351835353	0.526700425	-0.565878369	0.309502439	1.878456735		2.047534061	-3.998890087	13.26060236	12.81502127	-12.14820419	13.04542891	-12.90150225	3.541396149	-10.90719564	0.566660576	-0.433275808	0.397852207	1.486365382
	2.643105967	7.57820365	13.99691377	12.78802189	-13.24847794	11.69634286	-10.36722392	3.704987746	-9.32819906	0.50162337	-0.629086467	0.278723469	1.863490161		2.059707122	-4.003745976	13.26945742	12.81128296	-12.01818778	13.27159432	-12.90125301	3.5454406	-10.91865039	0.551897219	-0.487102522	0.376187155	1.477319949
	2.627655062	7.577089029	13.97062621	12.77527718	-13.16772394	11.86661957	-10.36789516	3.707985968	-9.304814125	0.476442364	-0.692190684	0.247768223	1.848449404		2.063731015	-4.006330519	13.28019463	12.80611955	-11.87792071	13.49513351	-12.90016453	3.549766787	-10.92848553	0.536942975	-0.541171286	0.354372701	1.468183769
	2.604624877	7.579371841	13.94411512	12.76255419	-13.07389362	12.03844694	-10.36751507	3.711141813	-9.281727272	0.451163255	-0.755178823	0.216644471	1.8333359		2.059383504	-4.004803106	13.29222382	12.7994634	-11.7284331	13.71629206	-12.8983141	3.554332988	-10.93675786	0.521792446	-0.595533144	0.332405301	1.458955132
	2.575227654	7.585084385	13.91750472	12.74982216	-12.96722438	12.21152591	-10.36593199	3.714488038	-9.258978646	0.425792188	-0.818039133	0.185360185	1.818151211		2.046978009	-3.997499496	13.30477245	12.79126381	-11.57084663	13.93532067	-12.89573845	3.559092665	-10.94352847	0.506440413	-0.65023563	0.310282336	1.449632889
	2.540821886	7.594278625	13.89086922	12.73702334	-12.84804497	12.38552391	-10.36302925	3.718048621	-9.236598989	0.400335625	-0.880760198	0.153923542	1.802897019		2.027319446	-3.983018606	13.31689598	12.78148369	-11.40630344	14.15245335	-12.89242174	3.563996444	-10.94886138	0.490882457	-0.705318248	0.288001731	1.440216596
	2.502841257	7.607028436	13.86423918	12.72407668	-12.71676195	12.56008106	-10.35872474	3.721836856	-9.214606724	0.374800345	-0.943330762	0.122342936	1.787575125		2.00162947	-3.960281746	13.32750662	12.77009647	-11.23589773	14.36788935	-12.8882902	3.568994039	-10.95282139	0.47511561	-0.760808346	0.265561486	1.43070659
	2.46273727	7.623433538	13.8376103	12.71088278	-12.57384478	12.73481706	-10.3529677	3.725854265	-9.19300544	0.349193443	-1.0057395	0.090626989	1.772187444		1.971452405	-3.928560094	13.33541996	12.75708396	-11.06061689	14.58177952	-12.8832141	3.574036035	-10.95547137	0.459138941	-0.816717661	0.242959209	1.421104008
	2.421937294	7.643624926	13.81095294	12.6973299	-12.41981016	12.90933909	-10.34573345	3.730090393	-9.171782225	0.323522324	-1.067974697	0.058784575	1.756736002		1.938552473	-3.887469635	13.33941691	12.74243598	-10.88129732	14.79421706	-12.87701678	3.579075467	-10.95686925	0.442954031	-0.87303969	0.220191702	1.411410724
	2.381817174	7.667770927	13.78422045	12.68330084	-12.25520594	13.08325106	-10.33701701	3.734523438	-9.150907151	0.297794683	-1.130023825	0.026824843	1.74122292		1.904810832	-3.836936213	13.33831614	12.7261517	-10.69859832	15.0052325	-12.86948954	3.584069167	-10.95706502	0.426565238	-0.929748023	0.197254688	1.401629213
	2.343685581	7.69608263	13.75735511	12.66868009	-12.0805954	13.25616404	-10.32682635	3.739121619	-9.130334058	0.27201848	-1.191872999	-0.00524276	1.725650412		1.872128161	-3.777136303	13.33105076	12.70824257	-10.5129953	15.21479214	-12.86041057	3.588978839	-10.95609827	0.409979727	-0.986795666	0.174142725	1.391762355
	2.308776093	7.728817212	13.73029041	12.65336094	-11.89654237	13.42770749	-10.31517621	3.743845126	-9.110002618	0.246201908	-1.253506275	-0.037408462	1.710020767		1.842335833	-3.708421321	13.31674248	12.68873616	-10.32479101	15.42279954	-12.84956564	3.593771839	-10.95399668	0.393207239	-1.044115317	0.150849341	1.381813185
	2.27824272	7.766277778	13.70294965	12.63725199	-11.70359799	13.59754061	-10.30208296	3.748648471	-9.089841491	0.220353355	-1.314904799	-0.069662145	1.69433634		1.817116533	-3.631234495	13.29476611	12.66768004	-10.13414188	15.62909949	-12.83676807	3.598421642	-10.9507758	0.376259593	-1.101620536	0.127367407	1.371784625
	2.253155069	7.808808729	13.67524115	12.62028248	-11.50228979	13.76536303	-10.28756087	3.753483046	-9.069772278	0.194481402	-1.376045769	-0.101993327	1.678599538		1.797934128	-3.54602947	13.26479851	12.64514491	-9.941094771	15.83348435	-12.82187571	3.602907988	-10.94644022	0.359149968	-1.159207677	0.103689709	1.361679211
	2.234490434	7.856786277	13.64705131	12.60240633	-11.29311337	13.93092389	-10.27161997	3.758299697	-9.049713881	0.168594907	-1.436901229	-0.134391149	1.662812806		1.78597254	-3.453198931	13.22684731	12.62122596	-9.745628899	16.03570265	-12.80480322	3.607216694	-10.94098626	0.341892007	-1.21675846	0.079809676	1.351498836
	2.223121475	7.910604477	13.618237	12.58360426	-11.07652708	14.09402875	-10.25426561	3.763051164	-9.029586918	0.142702564	-1.497436702	-0.166844369	1.646978616		1.782084287	-3.353019803	13.18125691	12.59604194	-9.547697594	16.23547044	-12.78552842	3.611339163	-10.93440578	0.324498831	-1.274143034	0.055722194	1.341244553
	2.219799531	7.970657882	13.58861932	12.56388414	-10.85294938	14.25454362	-10.23549925	3.767694239	-9.009317817	0.11681298	-1.557609704	-0.199341361	1.631099452		1.786750738	-3.245619299	13.12869135	12.56973167	-9.347265095	16.43248535	-12.76409252	3.615271603	-10.92669078	0.306982033	-1.331223371	0.031424406	1.330916428
	2.225134786	8.037322542	13.55798034	12.54327945	-10.62275858	14.41239592	-10.21532048	3.772191578	-8.988842365	0.090934866	-1.617368221	-0.231870128	1.6151778		1.800057511	-3.130963508	13.07009584	12.54244801	-9.144334795	16.6264437	-12.74059449	3.619014024	-10.91783825	0.28935076	-1.387856875	0.006916407	1.320513479
	2.239575306	8.110937452	13.52606452	12.52184605	-10.38629421	14.56757235	-10.1937297	3.776513074	-8.968108527	0.065076884	-1.676649238	-0.264418321	1.599216138		1.821689172	-3.008867747	13.00664047	12.51434993	-8.938966652	16.81706011	-12.71518066	3.622569082	-10.90785454	0.271610945	-1.443900045	-0.017798245	1.310033697
	2.263387315	8.191788602	13.49258552	12.49965747	-10.14385926	14.72011409	-10.17073113	3.780636795	-8.947078497	0.039247455	-1.735377452	-0.296973263	1.58321693		1.850947258	-2.879025759	12.939651	12.48559337	-8.731283049	17.00408891	-12.68803108	3.625940868	-10.89675865	0.253764778	-1.499212082	-0.042712294	1.299474149
	2.296639011	8.280097524	13.45723875	12.47679926	-9.895722461	14.87010982	-10.14633576	3.784549461	-8.925730003	0.013454793	-1.793464289	-0.329521987	1.567182618		1.886794234	-2.741053265	12.87053248	12.45632196	-8.521463743	17.18734584	-12.65934428	3.629133744	-10.88458403	0.235810451	-1.553658317	-0.06781485	1.28883116
	2.339189859	8.376015618	13.41971898	12.45336265	-9.64212014	15.01768741	-10.12056398	3.788246481	-8.904056952	-0.012293175	-1.850807419	-0.362051279	1.551115618		1.927923618	-2.594540464	12.80069126	12.42665876	-8.309731693	17.36672812	-12.62932214	3.632151334	-10.87137848	0.217742218	-1.607113349	-0.093091789	1.278100564
	2.390686745	8.479624778	13.37974169	12.42943814	-9.383257316	15.16300517	-10.09344766	3.791731572	-8.882069518	-0.037988772	-1.907290896	-0.39454773	1.535018321		1.972853344	-2.439107835	12.73146082	12.39669985	-8.09633236	17.54223048	-12.59815631	3.63499577	-10.85720198	0.19955076	-1.65946379	-0.118526462	1.267278
	2.450567727	8.590943942	13.33706636	12.40510933	-9.119308115	15.30624351	-10.06503143	3.79501599	-8.859793752	-0.063624614	-1.962786091	-0.426997789	1.518893092		2.020036085	-2.274459922	12.66403592	12.3665107	-7.881509441	17.7139551	-12.56601722	3.637667266	-10.84212279	0.181223847	-1.710610536	-0.144100667	1.256359246
	2.518073596	8.709940344	13.29151929	12.38044762	-8.85041598	15.44759777	-10.03537322	3.798117431	-8.837270796	-0.089193666	-2.017153499	-0.459387829	1.502742277		2.067977366	-2.10043257	12.59941846	12.33612563	-7.665480034	17.88211319	-12.53304648	3.640164067	-10.82621202	0.162747239	-1.760470472	-0.16979582	1.245340562
	2.592266958	8.83654364	13.2430138	12.35550789	-8.576694325	15.58727268	-10.00454401	3.801058641	-8.814555667	-0.114689225	-2.070245482	-0.491704206	1.486568208		2.115350337	-1.917030104	12.53837714	12.30555053	-7.448411901	18.04701732	-12.49935254	3.642482771	-10.80953726	0.144105787	-1.808977569	-0.195594211	1.234219029
	2.672058274	8.970660675	13.19156569	12.3303257	-8.29822846	15.72547884	-9.972626827	3.803865813	-8.791715624	-0.140104905	-2.121909927	-0.523933328	1.470373214		2.161095576	-1.724450132	12.48142225	12.27476845	-7.230405001	18.20906393	-12.46500969	3.644618999	-10.79215608	0.125284654	-1.856083331	-0.22148026	1.222992865
	2.756238047	9.112188661	13.13730228	12.30491599	-8.015079503	15.86243096	-9.939714995	3.806566844	-8.768828032	-0.165434616	-2.171994723	-0.556061719	1.454159639		2.204495351	-1.523094726	12.42879555	12.24374748	-7.011478761	18.36870725	-12.4300597	3.646568329	-10.77410989	0.106270575	-1.901756585	-0.247441652	1.211661706
	2.843514239	9.261024851	13.08046423	12.27927339	-7.727290819	15.99834769	-9.905909839	3.809189557	-8.745977689	-0.19067254	-2.220352859	-0.588076086	1.437929861		2.24521434	-1.313567791	12.38047462	12.21244991	-6.791565928	18.52642658	-12.39451539	3.648327404	-10.75541898	0.087053104	-1.945982641	-0.273470258	1.200226827
	2.932553875	9.417071356	13.02139983	12.2533742	-7.434897132	16.1334522	-9.87131778	3.811759971	-8.7232536	-0.21581306	-2.266847878	-0.619963376	1.421686319		2.283302558	-1.096659291	12.33619042	12.18084181	-6.570513195	18.68269002	-12.35836539	3.649895072	-10.73607914	0.067625757	-1.988761888	-0.299562759	1.188691318
	3.02202765	9.580234538	12.96055238	12.22717971	-7.137936083	16.26797298	-9.83604696	3.814300738	-8.700745244	-0.240850668	-2.311359349	-0.651710838	1.405431552		2.319160592	-0.873317693	12.29545646	12.14890185	-6.3480883	18.8379183	-12.32157945	3.651273449	-10.71606037	0.04798701	-2.030107893	-0.325720923	1.177060183
	3.110656201	9.75041921	12.89844177	12.20064069	-6.836461563	16.40214388	-9.800203438	3.816829849	-8.678538443	-0.265779849	-2.35378799	-0.683306067	1.389168239		2.353471592	-0.644612638	12.25760741	12.11662858	-6.123992946	18.99245257	-12.28411359	3.652468779	-10.69530759	0.028141097	-2.070045136	-0.351951484	1.165340375
	3.19725646	9.927518603	12.83564209	12.17370261	-6.530557831	16.53620273	-9.76388706	3.819359681	-8.65671105	-0.29059492	-2.394060042	-0.714737051	1.372899258		2.387108241	-0.411690279	12.22184499	12.08404542	-5.89788063	19.14652954	-12.24591473	3.653491993	-10.67374351	0.008098579	-2.108606509	-0.378265654	1.153540762
	3.280786318	10.11140165	12.77275694	12.14631127	-6.22035323	16.67038806	-9.727187122	3.82189648	-8.6353287	-0.315289833	-2.432128381	-0.745992202	1.356627755		2.42102547	-0.175724183	12.18728842	12.05120292	-5.669378335	19.30026657	-12.20692463	3.654358908	-10.65127322	-0.012123335	-2.145830713	-0.404678263	1.141672021
	3.360385616	10.30189944	12.71039455	12.11841831	-5.906032263	16.80493366	-9.690178014	3.824440301	-8.614440922	-0.33985791	-2.467978556	-0.777060376	1.340357228		2.45615089	0.062135052	12.15302699	12.01817831	-5.43811096	19.45365824	-12.16708294	3.655090037	-10.62779031	-0.032500728	-2.181759715	-0.431206598	1.129746475
	3.435411395	10.49879261	12.64914423	12.08998625	-5.587844919	16.94006108	-9.652915061	3.82698542	-8.594077929	-0.364291537	-2.501624374	-0.807930879	1.324091617		2.493284476	0.300808145	12.11817145	11.98507241	-5.203727249	19.60658426	-12.12632957	3.655710036	-10.60318371	-0.053003153	-2.216436395	-0.457869013	1.117777863
	3.505465344	10.70180156	12.58955569	12.06099263	-5.266112419	17.07597057	-9.615430837	3.829521194	-8.574248329	-0.388581789	-2.533114886	-0.838593461	1.307835425		2.533017294	0.539330125	12.08190173	11.95200437	-4.965925928	19.75882776	-12.08460631	3.656246816	-10.57734515	-0.073594062	-2.249902489	-0.484683382	1.105781068
	3.5704116	10.91058043	12.53212188	12.03143309	-4.941228902	17.21283113	-9.577732281	3.832033297	-8.554937977	-0.412717987	-2.562522959	-0.869038284	1.291593833		2.575676176	0.776884941	12.04350795	11.9191049	-4.724480623	19.91010126	-12.04185792	3.656730424	-10.55017632	-0.094231434	-2.282196949	-0.511665491	1.093771799
	3.630383379	11.12471577	12.47726587	12.00132301	-4.613658972	17.35077057	-9.539798897	3.834505248	-8.53611005	-0.436687198	-2.589945397	-0.899255867	1.275372834		2.621297844	1.01282913	12.00242241	11.88650863	-4.479262066	20.06007736	-11.99803284	3.657191771	-10.52159558	-0.114868591	-2.313354745	-0.538827463	1.081766245
	3.685777448	11.34372983	12.42533182	11.97069794	-4.283931428	17.48986666	-9.501582348	3.836920094	-8.517706369	-0.460473682	-2.615494669	-0.92923701	1.259179368		2.66963242	1.246702757	11.95824071	11.85434625	-4.230256002	20.20842046	-11.95308357	3.657661323	-10.49154364	-0.135455166	-2.343406169	-0.566176292	1.06978071
	3.737236094	11.56708818	12.37657952	11.93961256	-3.952629766	17.63014026	-9.46300762	3.839262129	-8.49964983	-0.484058305	-2.639293961	-0.958972671	1.243021448		2.72017313	1.478226815	11.91073084	11.82273719	-3.977575287	20.35481622	-11.90696678	3.658167839	-10.45998809	-0.155938175	-2.372376596	-0.593712558	1.057831247
	3.785616957	11.7942108	12.33118221	11.90813854	-3.620380306	17.77155115	-9.423975867	3.841518497	-8.481847791	-0.50741794	-2.661468661	-0.988453196	1.226908281		2.772206586	1.707287385	11.85983009	11.7917831	-3.721464849	20.49899591	-11.8596432	3.658737257	-10.42692646	-0.176263174	-2.4002867	-0.621429386	1.045933298
	3.831951834	12.02448541	12.28922681	11.87636145	-3.287838823	17.91399715	-9.384368898	3.843680556	-8.46419614	-0.530524897	-2.682140858	-1.017668293	1.210850355		2.82487661	1.933908	11.80563056	11.76156273	-3.462298522	20.64075347	-11.8110774	3.65939178	-10.39238783	-0.196375434	-2.427153013	-0.649311684	1.034101366
	3.877396308	12.25728213	12.25071636	11.84437691	-2.955676601	18.05731655	-9.344055099	3.84574489	-8.44658379	-0.55334642	-2.701422921	-1.046609442	1.194859494		2.877254137	2.158212709	11.74835488	11.73212813	-3.200567342	20.77995461	-11.76123743	3.66014921	-10.35643291	-0.21622112	-2.452988775	-0.677335693	1.022348709
	3.923172627	12.49196806	12.215574	11.81228641	-2.624566674	18.20129393	-9.302896467	3.847713884	-8.428897312	-0.575844304	-2.719412634	-1.075265971	1.178948861		2.928406217	2.380383203	11.68832468	11.70350241	-2.936859541	20.91653771	-11.71009456	3.661022546	-10.31915267	-0.235748418	-2.477804952	-0.705468843	1.010687104
	3.970508794	12.72792096	12.18364841	11.78019288	-2.295170905	18.3456687	-9.260756304	3.849595828	-8.411025487	-0.597974677	-2.736189257	-1.103625753	1.163132904		2.977458382	2.600613857	11.62592478	11.6756788	-2.671833293	21.05050775	-11.65762306	3.662019824	-10.28066555	-0.254908577	-2.501611323	-0.733669941	0.999126652
	4.020577081	12.96454121	12.15472052	11.7481964	-1.968128329	18.4901458	-9.217507029	3.851404527	-8.392863566	-0.619688014	-2.751811032	-1.13167484	1.147427222		3.023646234	2.819068715	11.56156639	11.64862114	-2.406184003	21.18192477	-11.60380036	3.663144205	-10.24111349	-0.273656833	-2.52441754	-0.761889634	0.987675659
	4.074435323	13.2012615	12.12851151	11.71639022	-1.644045057	18.63440778	-9.173037561	3.853158478	-8.374317095	-0.640929404	-2.766313948	-1.159397415	1.131848365		3.066353882	3.035844174	11.49565244	11.62226536	-2.140608637	21.31088901	-11.54860757	3.664394244	-10.20065692	-0.291953182	-2.546234072	-0.790071156	0.976340588
	4.132974205	13.43755409	12.1046922	11.68485723	-1.323485871	18.77812752	-9.127259747	3.85487966	-8.355305224	-0.661639139	-2.779711743	-1.186774595	1.116413566		3.105138487	3.250940497	11.42854792	11.59652205	-1.875770037	21.4375249	-11.49203056	3.665764319	-10.15946895	-0.309762981	-2.56707296	-0.818151308	0.965126075
	4.196873409	13.67293523	12.08289358	11.65366697	-1.006967555	18.92098072	-9.080113379	3.856592056	-8.335763424	-0.681753616	-2.791996908	-1.213783927	1.101140407		3.139741466	3.464244335	11.36055732	11.57127982	-1.612264378	21.56196576	-11.43406161	3.667245164	-10.11772897	-0.327057361	-2.586948349	-0.846061632	0.954035018
	4.266568982	13.90696716	12.06271859	11.62287343	-0.694953927	19.06265768	-9.031569508	3.858320008	-8.315645582	-0.701206578	-2.803142853	-1.240398307	1.086046407		3.170087801	3.675523333	11.29191059	11.54640955	-1.350594751	21.68434083	-11.3747015	3.668824469	-10.07561615	-0.343813438	-2.60587675	-0.873729733	0.943068729
	4.342233558	14.13925743	12.0437547	11.5925135	-0.387852527	19.20287391	-8.98163186	3.860086558	-8.294925451	-0.719930659	-2.813106829	-1.266585495	1.071148547		3.196275386	3.884432696	11.22275797	11.52176922	-1.091153402	21.80476576	-11.31396201	3.670487521	-10.03330296	-0.360014324	-2.623877061	-0.901080715	0.932227134
	4.423770272	14.36945589	12.02558697	11.56260627	-0.086012857	19.34137934	-8.930336386	3.861911869	-8.273597411	-0.737859188	-2.821833509	-1.292307304	1.056462739		3.218556422	4.090532504	11.15317338	11.49720935	-0.834214341	21.92333686	-11.25186847	3.672217834	-9.990949195	-0.375648949	-2.640970347	-0.928038666	0.921509011
	4.510820296	14.59724963	12.00781098	11.53315313	0.210273896	19.47796596	-8.877749068	3.863811863	-8.25167653	-0.75492819	-2.829258857	-1.317518896	1.04200331		3.237312815	4.293313625	11.08316506	11.47257896	-0.579937048	22.04012933	-11.18846212	3.67399777	-9.948696908	-0.390711705	-2.657179419	-0.954528149	0.910912261
	4.602783121	14.82235585	11.99004513	11.50413865	0.500773791	19.61247391	-8.823962273	3.865797162	-8.229197861	-0.771078474	-2.835314187	-1.342168242	1.027782525		3.253027249	4.492229451	11.01269191	11.44773173	-0.328380876	22.155199	-11.12380181	3.67580912	-9.906666373	-0.405201946	-2.672528277	-0.980475662	0.900434186
	4.698847866	15.04451334	11.97194172	11.4755322	0.785307835	19.74479602	-8.769090002	3.867872381	-8.206214988	-0.786257715	-2.839930244	-1.366195854	1.013810168		3.266251436	4.686730347	10.9416833	11.42253218	-0.079528627	22.26858695	-11.05796492	3.677633635	-9.864953487	-0.419123359	-2.687041452	-1.005811005	0.890071765
	4.798033299	15.26347265	11.95319623	11.44729031	1.063748643	19.8748808	-8.713262446	3.870035835	-8.18279778	-0.800422384	-2.843041123	-1.389534782	1.000093209		3.277572909	4.876297721	10.8700602	11.39686164	0.166683128	22.38032627	-10.9910469	3.679453498	-9.823628682	-0.432483265	-2.700743322	-1.030468522	0.879821913
	4.899233808	15.47898564	11.93355454	11.41935958	1.336016216	20.00273384	-8.656620236	3.872279639	-8.159029414	-0.813539431	-2.844587864	-1.412110884	0.986635592		3.287581692	5.060474906	10.79775561	11.37062351	0.41033014	22.49045015	-10.92315964	3.681251729	-9.78273739	-0.445291865	-2.713657447	-1.054388179	0.869681719
	5.001268331	15.69079497	11.91281783	11.39167997	1.60207306	20.12841751	-8.599308765	3.874590191	-8.135002751	-0.825587575	-2.844521633	-1.433843533	0.973438167		3.296838288	5.238892576	10.72473246	11.34374755	0.65146647	22.59900056	-10.85442834	3.683012525	-9.742301959	-0.457561482	-2.725805975	-1.077516446	0.859648638
	5.102929317	15.89862407	11.8908451	11.36418841	1.861918838	20.25204888	-8.541472868	3.876948993	-8.110816183	-0.836558128	-2.842806365	-1.454646708	0.960498788		3.305844524	5.41128707	10.65099773	11.31619292	0.890093814	22.70603672	-10.78498714	3.684721512	-9.702324819	-0.469305837	-2.737209141	-1.099806957	0.849720646
	5.203028999	16.10216845	11.86755352	11.33682248	2.115584719	20.37379573	-8.483252086	3.879333737	-8.086569176	-0.846455264	-2.839420813	-1.474430475	0.94781256		3.315018851	5.577510734	10.57661172	11.28794956	1.126137194	22.81164283	-10.7149739	3.686365936	-9.662792558	-0.480539382	-2.747884894	-1.121220935	0.839896346
	5.300440731	16.30108896	11.84291672	11.30952389	2.363127575	20.49387054	-8.424776657	3.881719578	-8.062357719	-0.855295712	-2.834359915	-1.493102821	0.935372224		3.324677651	5.737534073	10.50169226	11.25903793	1.359429324	22.91593428	-10.6445243	3.687934775	-9.623680522	-0.491276727	-2.757848654	-1.141727382	0.830175029
	5.394133695	16.4950076	11.81696147	11.28224171	2.604624117	20.61252248	-8.366164289	3.884080524	-8.038269962	-0.863107853	-2.827635477	-1.510571832	0.923168655		3.335023882	5.89144015	10.42641386	11.22950702	1.589704994	23.01906186	-10.57376598	3.689418787	-9.584957492	-0.501532171	-2.767113196	-1.161303021	0.820556684
	5.483199909	16.68350634	11.78976294	11.25493504	2.840164997	20.73002765	-8.307517735	3.886390854	-8.014382295	-0.869930289	-2.81927614	-1.526748161	0.911191451		3.346143935	6.039412125	10.35100223	11.1994307	1.816605749	23.12121322	-10.50281311	3.690810506	-9.546590015	-0.511319353	-2.775688648	-1.179932023	0.811041975
	5.566873115	16.86612934	11.761439	11.22757509	3.069848913	20.84667776	-8.248923124	3.888626474	-7.990756127	-0.875809933	-2.809326676	-1.541547708	0.899429574		3.358013022	6.181715239	10.27572486	11.16890279	2.039694121	23.2226113	-10.431762	3.692104192	-9.508546007	-0.520651029	-2.78358259	-1.19760553	0.801632173
	5.644539693	17.04238844	11.73214363	11.20014647	3.293776681	20.96276785	-8.190449	3.890766164	-7.967435556	-0.880799747	-2.79784666	-1.554894395	0.887872005		3.370508665	6.318674728	10.20087871	11.13803116	2.258475725	23.32350898	-10.36068791	3.693295766	-9.470797344	-0.529538961	-2.790800225	-1.21432101	0.792329073
	5.71574222	17.21177184	11.70205975	11.1726478	3.512045289	21.07858351	-8.132145988	3.892792631	-7.944446054	-0.884956258	-2.784908597	-1.566722877	0.876508393		3.383431147	6.450651279	10.12677593	11.10693125	2.472426874	23.42418009	-10.28964369	3.694382724	-9.433321265	-0.537993916	-2.797344609	-1.230081482	0.783134884
	5.780176631	17.37375542	11.67139157	11.14509147	3.724741953	21.19438843	-8.074047029	3.894693336	-7.921794227	-0.888336981	-2.770595627	-1.576981015	0.865329639		3.396529105	6.578015643	10.05372882	11.07571963	2.681024969	23.52490676	-10.21866002	3.695364064	-9.396100549	-0.546025753	-2.803216913	-1.244894648	0.774052109
	5.837684156	17.52781605	11.64035643	11.11750276	3.93193826	21.3104129	-8.016168125	3.896461052	-7.899468608	-0.890997914	-2.754998936	-1.58563191	0.854328413		3.409527943	6.70112397	9.982034941	11.04450796	2.883778847	23.62596356	-10.14774732	3.69624023	-9.359122559	-0.553643576	-2.808416712	-1.258771984	0.765083428
	5.888239262	17.67344608	11.60917631	11.08991826	4.133684527	21.42684391	-7.958509522	3.898094121	-7.877441365	-0.892991228	-2.738215023	-1.592655346	0.843499562		3.422158474	6.820295276	9.911963493	11.01339777	3.080256457	23.72759946	-10.0768992	3.697013067	-9.322377359	-0.560855932	-2.812942282	-1.271727825	0.756231585
	5.931934823	17.81016793	11.57806912	11.06238385	4.330004592	21.5438175	-7.901057288	3.899596418	-7.855670737	-0.894363271	-2.72034297	-1.598048516	0.832840414		3.434183204	6.935792326	9.843743682	10.98247637	3.270107717	23.83001887	-10.00609689	3.69768581	-9.285855204	-0.567671027	-2.816790908	-1.283778491	0.74749928
	5.968965616	17.93754805	11.54723976	11.03495227	4.520891265	21.6614136	-7.843785237	3.900977012	-7.834103982	-0.895152971	-2.701481859	-1.601825961	0.822350942		3.445417924	7.047806972	9.777555842	10.95181412	3.453081017	23.93336335	-9.935314328	3.698263079	-9.249543737	-0.574096948	-2.819959201	-1.294941488	0.738889084
	5.999611109	18.05520916	11.51687136	11.00768042	4.706302746	21.77965369	-7.786657112	3.902249557	-7.812680556	-0.895390718	-2.681728459	-1.604018707	0.81203382		3.455746813	7.156450762	9.713525752	10.92146305	3.629032526	24.03769579	-9.864523461	3.698750879	-9.213425265	-0.580141853	-2.822443413	-1.305234809	0.73040337
	6.02421831	18.16284006	11.48711691	10.98062662	4.886160265	21.89850115	-7.729628992	3.90343144	-7.791335296	-0.89509772	-2.661175278	-1.604672652	0.801894348		3.465129898	7.261751329	9.651722421	10.8914568	3.797928172	24.14298883	-9.79369913	3.699156593	-9.177474437	-0.585814128	-2.824239768	-1.314676365	0.722044265
	6.043185322	18.26020264	11.45809168	10.95384782	5.060347218	22.01786424	-7.672651807	3.904542742	-7.770001366	-0.894285863	-2.639909054	-1.603846296	0.791940265		3.473602532	7.36365473	9.592159358	10.86181183	3.959838797	24.24911897	-9.722823279	3.699488945	-9.141656574	-0.591122499	-2.825344787	-1.323283538	0.713813622
	6.056946048	18.34713542	11.4298668	10.92739697	5.228709991	22.13760123	-7.615673913	3.90560507	-7.748612783	-0.892958029	-2.618009696	-1.601607944	0.782181468		3.481267278	7.462033576	9.534799122	10.83252947	4.114929441	24.35586747	-9.651888102	3.699757918	-9.105926868	-0.596076085	-2.82575561	-1.331072885	0.70571301
	6.065956375	18.42355395	11.40246447	10.90132061	5.39106059	22.25752723	-7.558643616	3.90664034	-7.727106402	-0.891108829	-2.595549688	-1.598032548	0.772629635		3.488279321	7.556700364	9.479560686	10.8035987	4.263444085	24.46292849	-9.580897958	3.69997463	-9.070230484	-0.600684396	-2.825470303	-1.338059972	0.697743726
	6.070682046	18.48944785	11.37585519	10.87565683	5.5471811	22.37742229	-7.501511576	3.907669578	-7.705423278	-0.888725681	-2.572593905	-1.593198368	0.763297785		3.494827044	7.647425142	9.426328969	10.77499942	4.405687306	24.5699242	-9.50987	3.700151137	-9.034503594	-0.604957283	-2.824488126	-1.344259319	0.689906814
	6.07158829	18.5448752	11.34995716	10.85043357	5.696829896	22.49704009	-7.444233029	3.908711811	-7.683509426	-0.885790165	-2.549199766	-1.587183626	0.754199783		3.501109788	7.733956225	9.374965742	10.74670577	4.542004324	24.67642591	-9.43883359	3.700300186	-8.998675194	-0.608904833	-2.822809752	-1.349684454	0.682203108
	6.069131192	18.58995464	11.32463816	10.82566737	5.839749404	22.61611681	-7.386769754	3.90978314	-7.661316001	-0.882279573	-2.525417658	-1.580063344	0.745349815		3.507314956	7.816042541	9.325320991	10.71868943	4.672760796	24.78197946	-9.367828666	3.700434914	-8.962669557	-0.612537242	-2.820437414	-1.354348051	0.674633266
	6.063750667	18.62485586	11.29971984	10.80136262	5.975675145	22.73437973	-7.329091775	3.910896018	-7.638799003	-0.878168582	-2.501291521	-1.571906501	0.73676184		3.51359656	7.893455972	9.277243832	10.69092268	4.798323542	24.88613297	-9.296903342	3.700568509	-8.926409076	-0.61586465	-2.81737496	-1.358262106	0.667197829
	6.05586483	18.64978941	11.27498426	10.77751136	6.104345675	22.85155524	-7.271178761	3.912058811	-7.615918635	-0.873430954	-2.476859512	-1.562773657	0.72844905		3.520057107	7.966012078	9.230592118	10.66338103	4.919043113	24.98846422	-9.226111003	3.700713844	-8.889817266	-0.618896971	-2.813627815	-1.361438159	0.659897261
	6.045865439	18.6649962	11.25018241	10.75409354	6.225513002	22.96737596	-7.213021142	3.91327564	-7.592638436	-0.868041229	-2.452154653	-1.552715112	0.720423358		3.526734318	8.033587719	9.185240021	10.63604541	5.035238929	25.08860556	-9.155507243	3.70088312	-8.852821674	-0.62164372	-2.809202822	-1.363887513	0.652732008
	6.034114098	18.67073776	11.2250442	10.7310778	6.338952995	23.08158697	-7.154620934	3.914546512	-7.568924331	-0.861976305	-2.427205402	-1.541769675	0.712694912		3.533593709	8.096134309	9.141083054	10.60890375	5.147187443	25.18626381	-9.085146899	3.701087524	-8.815356503	-0.624113849	-2.804108	-1.365621443	0.645702539
	6.020938851	18.66728748	11.1992895	10.70842275	6.444475301	23.19395094	-7.095992312	3.915867728	-7.544743731	-0.855216887	-2.402036102	-1.529964045	0.705271679		3.540527571	8.153685812	9.098040273	10.58195207	5.255113641	25.28123376	-9.015081431	3.701336923	-8.777364767	-0.626315601	-2.798352206	-1.366651372	0.638809386
	6.006630856	18.65492346	11.17263944	10.68607861	6.541932283	23.30425237	-7.037161932	3.917232515	-7.520064774	-0.847748731	-2.376667275	-1.517312799	0.698159103		3.547360305	8.206360992	9.056053614	10.55519487	5.359186015	25.3734039	-8.945356813	3.701639626	-8.738799874	-0.628256388	-2.791944735	-1.366989008	0.632053182
	5.991440915	18.63392318	11.14482762	10.66398921	6.631226539	23.41230075	-6.978169023	3.91863183	-7.494855792	-0.839563662	-2.351115766	-1.503818942	0.691359851		3.553859634	8.254359909	9.015084639	10.528645	5.459515029	25.46275434	-8.876012037	3.7020022	-8.699626584	-0.629942696	-2.784894896	-1.366646426	0.62543468
	5.975575743	18.60456005	11.1156104	10.64209426	6.712316612	23.51793304	-6.919065249	3.920055277	-7.469085054	-0.83066032	-2.325394758	-1.489474951	0.684873663		3.559752721	8.297955088	8.975109138	10.50232301	5.556154987	25.54934709	-8.807078236	3.702429365	-8.659821325	-0.631380028	-2.77721159	-1.365636112	0.618954773
	5.959194023	18.56710196	11.08477596	10.62033166	6.785220602	23.62101522	-6.859914336	3.921492043	-7.442720788	-0.821044635	-2.299513688	-1.474264232	0.678697317		3.564745913	8.337478184	8.936110252	10.47625582	5.649109097	25.63331011	-8.738578408	3.702923953	-8.619371928	-0.632572866	-2.768902939	-1.363970944	0.612614494
	5.942402432	18.52181136	11.05215173	10.59863998	6.850017475	23.72144326	-6.800791435	3.922931807	-7.415731494	-0.810729995	-2.273478123	-1.458162906	0.672824708		3.568546574	8.373303279	8.898070886	10.4504751	5.738337399	25.71481661	-8.67052764	3.703486935	-8.578276842	-0.633524677	-2.759975995	-1.361664142	0.606415011
	5.925252001	18.46894704	11.01760982	10.57696071	6.906846007	23.81914337	-6.741782211	3.924365526	-7.388086489	-0.799737148	-2.247289632	-1.441141814	0.667247035		3.570885333	8.405828165	8.860966214	10.42501512	5.823767097	25.79406165	-8.602933723	3.704117496	-8.536543943	-0.634237943	-2.750436561	-1.35872918	0.600357609
	5.907735252	18.40876683	10.98107047	10.55524038	6.955901408	23.91407172	-6.682981621	3.925786066	-7.359756645	-0.788093806	-2.220945718	-1.423168659	0.661953098		3.57153707	8.435455013	8.824757053	10.39991042	5.905304682	25.87123835	-8.535798022	3.704813155	-8.494189037	-0.634714218	-2.740289139	-1.355179674	0.594443657
	5.889784639	18.34153109	10.94250348	10.53343242	6.997429822	24.00621348	-6.624492365	3.927188622	-7.330715264	-0.775834025	-2.194439858	-1.40421019	0.656929682		3.570339076	8.462571817	8.789384786	10.37519328	5.982849117	25.94651553	-8.469116487	3.705569902	-8.451234176	-0.634954207	-2.72953703	-1.351029256	0.588674575
	5.871272822	18.26750664	10.90192767	10.51149858	7.031720982	24.09558131	-6.566422998	3.928570917	-7.300938994	-0.762997359	-2.167761664	-1.384234338	0.652162016		3.567205022	8.487535835	8.754768349	10.3508913	6.056305195	26.0200187	-8.402880705	3.706382356	-8.407705902	-0.634957875	-2.718182551	-1.346291448	0.583051777
	5.852015229	18.1869705	10.85940873	10.48940997	7.059099449	24.18221321	-6.508885725	3.929933164	-7.270408737	-0.749627861	-2.140897209	-1.363212232	0.647634274		3.562133719	8.510660038	8.720803623	10.32702506	6.125596192	26.09181571	-8.337078899	3.707243923	-8.363633501	-0.634724566	-2.706227383	-1.340979535	0.577576622
	5.831775248	18.10021333	10.81505556	10.46714764	7.079914886	24.26616982	-6.451993909	3.931277811	-7.239110463	-0.735772969	-2.113829502	-1.341120037	0.643330107		3.555212032	8.532203261	8.687365342	10.30360627	6.190674849	26.16190785	-8.271696845	3.708146946	-8.319047353	-0.634253144	-2.693672992	-1.335106452	0.572250353
	5.810272207	18.00754228	10.76901555	10.44470266	7.094531899	24.34753099	-6.395859348	3.932609107	-7.207035879	-0.721482335	-2.086539117	-1.317940538	0.639233173		3.546611737	8.552364449	8.654311432	10.28063631	6.251531862	26.23022665	-8.206718687	3.709082848	-8.273977449	-0.633542139	-2.680521106	-1.328684691	0.56707403
	5.787192106	17.90928279	10.72146902	10.42207577	7.103319966	24.42639188	-6.34058943	3.933932516	-7.174182881	-0.706806664	-2.059004939	-1.293664451	0.635327636		3.536580599	8.571281093	8.621489496	10.25810556	6.308201204	26.29663633	-8.142127641	3.710042264	-8.228452113	-0.632589907	-2.666774191	-1.321726219	0.562048472
	5.762200841	17.80577947	10.67262315	10.39927661	7.106643942	24.50285853	-6.286284248	3.935254044	-7.140555766	-0.691796601	-2.031205006	-1.268291409	0.631598621		3.525428353	8.589031615	8.588744986	10.2359933	6.360761806	26.360941	-8.077906624	3.711015163	-8.182496963	-0.631394784	-2.652435888	-1.314242426	0.557174205
	5.734959442	17.6973958	10.62270568	10.37632258	7.104855583	24.57704286	-6.233033826	3.936579524	-7.106165152	-0.676501721	-2.003117397	-1.24183061	0.628032602		3.513508667	8.605641263	8.555930487	10.21426843	6.40933549	26.42289587	-8.014038822	3.711990963	-8.136134123	-0.629955244	-2.637511361	-1.306244092	0.552451407
	5.705140701	17.58451273	10.57195854	10.3532374	7.098286435	24.64905753	-6.180915567	3.93791393	-7.071027606	-0.660969659	-1.974721136	-1.21430112	0.624617707		3.501198424	8.621090851	8.52291543	10.1928908	6.454081312	26.4822212	-7.950508224	3.712958644	-8.089381691	-0.62827004	-2.62200753	-1.29774137	0.547879872
	5.672446384	17.46752613	10.52063172	10.33004957	7.087242318	24.71901046	-6.12999207	3.939260751	-7.035164964	-0.645245405	-1.94599706	-1.185731835	0.621343935		3.488875856	8.635327559	8.489595544	10.17181322	6.49518684	26.53861784	-7.887300139	3.713906872	-8.042253441	-0.626338329	-2.605933158	-1.2887438	0.54345899
	5.636624198	17.34684345	10.46897734	10.30679056	7.071999558	24.78699946	-6.080309417	3.94062149	-6.998603365	-0.629370774	-1.916928626	-1.156161121	0.618203282		3.476899078	8.648276936	8.455901344	10.15098384	6.532857174	26.59178311	-7.824401684	3.714824112	-7.994758736	-0.624159775	-2.589298773	-1.27926033	0.539187735
	5.59748361	17.2228795	10.41724426	10.28349315	7.052802961	24.85310692	-6.031896026	3.941995303	-6.961372021	-0.613384051	-1.887502615	-1.125636165	0.615189765		3.465586498	8.659855211	8.421805016	10.13034879	6.567302728	26.64142594	-7.761802246	3.715698765	-7.946902617	-0.62173462	-2.572116426	-1.269299368	0.535064673
	5.554909692	17.09605185	10.36567305	10.26018974	7.029865473	24.9173949	-5.984762147	3.943378808	-6.923501773	-0.59731981	-1.85770971	-1.094212073	0.612299374		3.455200374	8.669981088	8.387325148	10.1098549	6.598726925	26.68728054	-7.699493872	3.716519301	-7.89868602	-0.61906372	-2.554399297	-1.258868844	0.53108798
	5.508874221	16.96677601	10.31449156	10.23691086	7.003369344	24.97990085	-5.938900008	3.944766078	-6.885023495	-0.581208874	-1.827544935	-1.061950783	0.609529939		3.445934486	8.678586241	8.352528914	10.08945228	6.627314958	26.72911769	-7.637471569	3.717274405	-7.85010608	-0.616148544	-2.536161167	-1.247976293	0.527255486
	5.459443435	16.83546066	10.26391108	10.21368393	6.973468576	25.0406339	-5.894284628	3.946148801	-6.845966405	-0.565078393	-1.797007932	-1.028919831	0.606880928		3.437906566	8.685623868	8.317531438	10.06909659	6.653224677	26.76675332	-7.575733465	3.717953121	-7.801156468	-0.612991136	-2.517415783	-1.236628951	0.523564718
	5.406781964	16.70250336	10.2141231	10.19053225	6.940292391	25.09957216	-5.850875238	3.9475166	-6.806356398	-0.548952016	-1.766103076	-0.995191045	0.604353205		3.431155718	8.691074796	8.28249228	10.04875086	6.67658043	26.80005416	-7.514280811	3.718545	-7.751827733	-0.609594036	-2.498176169	-1.224833873	0.520012958
	5.351152687	16.56828687	10.16529672	10.16747431	6.90394943	25.15666102	-5.808617244	3.948857485	-6.76621446	-0.532850112	-1.734839416	-0.960839225	0.601948746		3.425644741	8.694950821	8.247609166	10.02838683	6.697470403	26.82894032	-7.453117789	3.719040244	-7.702107609	-0.605960177	-2.478453904	-1.212598056	0.516597305
	5.292912433	16.43317646	10.11757662	10.14452348	6.864532402	25.21181252	-5.767444628	3.950158404	-6.725555279	-0.516790018	-1.70323045	-0.925940865	0.599670328		3.421266919	8.697295128	8.21310925	10.00798562	6.71594766	26.85338492	-7.392251141	3.719429835	-7.651981275	-0.60209275	-2.458258434	-1.199928575	0.513314743
	5.232503659	16.29751819	10.07108183	10.12168797	6.822122926	25.264906	-5.727282682	3.951405858	-6.684386138	-0.50078629	-1.671293725	-0.89057297	0.597521224		3.417856589	8.698179862	8.179238406	9.987537991	6.732034706	26.87341121	-7.331689616	3.719705664	-7.601431566	-0.597995058	-2.437596445	-1.186832721	0.510162197
	5.170442429	16.16163842	10.02590502	10.09897112	6.776796319	25.31578993	-5.688050923	3.952586534	-6.642706158	-0.484850929	-1.639050296	-0.854811995	0.595504892		3.415202638	8.697701104	8.146249163	9.967044045	6.745731076	26.8890873	-7.27144328	3.719860636	-7.550439154	-0.593670367	-2.416471354	-1.173318141	0.50713659
	5.107303174	16.02584444	9.982112474	10.07637193	6.728626153	25.36428495	-5.649666086	3.95368792	-6.600505967	-0.468993569	-1.606524019	-0.818732953	0.593624687		3.413063941	8.69597168	8.114388009	9.946512515	6.757023153	26.90051921	-7.21152272	3.719888768	-7.498982712	-0.58912176	-2.394882943	-1.159392963	0.504234891
	5.04370089	15.89042615	9.939744623	10.05388585	6.677688425	25.41018807	-5.612045053	3.954698861	-6.557767823	-0.453221639	-1.57374074	-0.782408681	0.591883599		3.411185731	8.69311241	8.083882856	9.92595982	6.765895244	26.90784275	-7.151938223	3.719785265	-7.447039126	-0.584352016	-2.372827166	-1.145065911	0.501454148
	4.980271533	15.75565858	9.898817195	10.03150569	6.624065227	25.45327794	-5.575107604	3.955610025	-6.514466202	-0.437540469	-1.540727372	-0.745909288	0.590284027		3.409315932	8.689242477	8.054931452	9.90540891	6.77234084	26.91121478	-7.092698968	3.719546587	-7.394583768	-0.579363506	-2.350296156	-1.130346391	0.498791513
	4.917651446	15.6218051	9.859322811	10.00922262	6.567847864	25.49332098	-5.538778901	3.956414258	-6.470568838	-0.421953381	-1.507510909	-0.709301746	0.588827594		3.407220509	8.684469717	8.027691468	9.884888058	6.776372995	26.91080442	-7.033812293	3.719170491	-7.341590893	-0.574158144	-2.327278438	-1.115244549	0.496244253
	4.856456723	15.48912087	9.821233065	9.987027268	6.509139387	25.53007826	-5.50299162	3.95710679	-6.426038161	-0.406461749	-1.474117407	-0.67264963	0.587515003		3.404697029	8.678881595	8.002272894	9.864429648	6.778032901	26.90678497	-6.975283104	3.718656068	-7.288034179	-0.568737358	-2.303759343	-1.09977129	0.493809745
	4.79726339	15.35785635	9.784500988	9.964910679	6.448056551	25.56331275	-5.467687668	3.957685307	-6.380833062	-0.391065058	-1.440570986	-0.636012952	0.586345943		3.401585728	8.672537619	7.978733204	9.844069038	6.777395899	26.89932685	-6.917113431	3.718003754	-7.233887437	-0.563102125	-2.279721621	-1.083938264	0.491485474
	4.740589261	15.22826038	9.749063837	9.942865297	6.384731234	25.59279686	-5.432819443	3.95814987	-6.334910888	-0.375760971	-1.406892878	-0.599448079	0.585319043		3.397777525	8.665463805	7.95707557	9.823843516	6.774574474	26.88859197	-6.859302167	3.71721533	-7.179125479	-0.557253034	-2.255146226	-1.067757805	0.48926901
	4.686878239	15.10058281	9.714846159	9.920885739	6.319311357	25.61831978	-5.398350631	3.958502693	-6.288229557	-0.360545415	-1.373100582	-0.563007683	0.584431868		3.393218577	8.657649696	7.937250182	9.80379136	6.769718018	26.87473	-6.801844993	3.7162939	-7.123725127	-0.551190398	-2.230013233	-1.051242835	0.487157986
	4.636487708	14.97507608	9.681763065	9.89896943	6.251961387	25.63969445	-5.364256511	3.958747798	-6.240749678	-0.345412706	-1.339207163	-0.526740708	0.583680959		3.387911139	8.649048185	7.91915854	9.783950976	6.763009479	26.8578764	-6.744734455	3.715243848	-7.067666322	-0.544914389	-2.204302864	-1.034406738	0.485150082
	4.589679526	14.8519959	9.649723653	9.877117028	6.182862471	25.65676376	-5.330523802	3.958890575	-6.192436559	-0.330355704	-1.305220723	-0.490692324	0.58306191		3.381910688	8.639578239	7.902660353	9.76436012	6.754659254	26.83815234	-6.687960187	3.714070772	-7.010933257	-0.538425199	-2.177996558	-1.017263206	0.483242997
	4.546614942	14.7316008	9.618634523	9.855332662	6.112212268	25.6694057	-5.29715007	3.958937265	-6.143262	-0.315366018	-1.271144088	-0.454903856	0.582569482		3.375319476	8.629130343	7.887582531	9.745055143	6.744896889	26.81566619	-6.631509234	3.712781396	-6.953515467	-0.531723208	-2.151078036	-0.999826075	0.481434438
	4.507353573	14.61415051	9.588403302	9.833623911	6.040224518	25.67753735	-5.264142727	3.958894415	-6.093205777	-0.30043425	-1.236974711	-0.419412676	0.582197734		3.368276884	8.617574299	7.873729627	9.72607027	6.733961311	26.79051635	-6.575366438	3.711383451	-6.895408797	-0.524809147	-2.123534317	-0.982109148	0.479722113
	4.471856402	14.49990336	9.558942123	9.812001651	5.967128394	25.68111727	-5.231517692	3.958768328	-6.042256764	-0.285550276	-1.20270481	-0.384252072	0.581940184		3.360947183	8.604768847	7.860895004	9.70743689	6.72209036	26.76279488	-6.519514866	3.709885533	-6.836616153	-0.517684249	-2.095356618	-0.964126039	0.478103727
	4.439992539	14.38911282	9.530170949	9.790479698	5.89316763	25.68014648	-5.199297753	3.958564555	-5.990413638	-0.270703557	-1.168321732	-0.349451094	0.581789974		3.353505503	8.590572395	7.848871985	9.689182872	6.709510436	26.73259153	-6.463936241	3.708296935	-6.777147983	-0.510350369	-2.066541101	-0.945890027	0.476576999
	4.411549354	14.28202331	9.502020658	9.769074297	5.818599432	25.67466773	-5.167510719	3.958287457	-5.937685168	-0.255883466	-1.133808517	-0.315034405	0.581740044		3.346122981	8.574854123	7.83746428	9.671331929	6.696426949	26.69999754	-6.40861136	3.706627456	-6.717022425	-0.50281007	-2.037089423	-0.927413947	0.475139677
	4.386245412	14.17886569	9.474435773	9.747803533	5.743693141	25.6647633	-5.136187415	3.957939865	-5.884090077	-0.241079624	-1.099144655	-0.28102215	0.581783296		3.33895216	8.557504638	7.826495063	9.653903059	6.6830162	26.66510899	-6.353520492	3.704887197	-6.656265105	-0.495066663	-2.007009061	-0.908710112	0.473789576
	4.363745544	14.07985267	9.447376736	9.72668667	5.668728617	25.65055133	-5.105359631	3.957522864	-5.829656538	-0.226282232	-1.064306983	-0.247429879	0.581912755		3.332113769	8.538445462	7.815814202	9.636910109	6.669419145	26.62802901	-6.298643754	3.703086341	-6.594908571	-0.487124197	-1.976313395	-0.889790278	0.472524609
	4.343677311	13.98517426	9.42082161	9.705743494	5.593994303	25.63218107	-5.07505806	3.957035709	-5.774421322	-0.211482386	-1.029270687	-0.214268535	0.582121711		3.325685945	8.517636668	7.805303282	9.620361502	6.65573732	26.58886891	-6.243961467	3.701234935	-6.53299141	-0.478987402	-1.94502156	-0.870665661	0.47134284
	4.325648067	13.89499384	9.394767122	9.684993672	5.519784945	25.60982712	-5.045310352	3.956475889	-5.718428685	-0.196672361	-0.994010376	-0.181544539	0.582403839		3.319696799	8.495082161	7.794878233	9.604260143	6.642031064	26.54774799	-6.189454495	3.699342669	-6.470557089	-0.470661579	-1.913158055	-0.851346982	0.47024253
	4.309261854	13.80944483	9.369228962	9.664456187	5.446398928	25.58368308	-5.016139312	3.955839311	-5.661729044	-0.181845866	-0.958501165	-0.149259983	0.582753296		3.314121015	8.47083225	7.784489557	9.588603553	6.628319977	26.504792	-6.135104582	3.697418679	-6.407652598	-0.462152452	-1.880752165	-0.831844556	0.469222189
	4.29413538	13.72862826	9.344241297	9.644148876	5.374135252	25.55395497	-4.987561335	3.955120618	-5.604377523	-0.166998253	-0.922719742	-0.117412934	0.58316479		3.308880833	8.444983379	7.774120272	9.573384197	6.614585467	26.46013063	-6.080894679	3.695471363	-6.344326989	-0.453465978	-1.847837215	-0.812168404	0.468280622
	4.279912427	13.65261143	9.319855495	9.62408809	5.303290145	25.5208546	-4.959585109	3.95431359	-5.546432427	-0.152126678	-0.886645369	-0.08599786	0.58363363		3.303851423	8.417675035	7.763781867	9.558590026	6.600775067	26.4138941	-6.026809281	3.69350823	-6.280629898	-0.444608135	-1.814449704	-0.792328385	0.467416976
	4.266276143	13.58142763	9.296138069	9.604288492	5.234153393	25.48459341	-4.932210641	3.953411619	-5.48795372	-0.137230206	-0.850260784	-0.055006161	0.584155736		3.298870265	8.389084116	7.753508652	9.544205163	6.586808185	26.36620935	-5.972834747	3.691535778	-6.216610157	-0.435584697	-1.78062838	-0.772334328	0.466630773
	4.252958804	13.51507708	9.273167929	9.584762994	5.167004433	25.44537678	-4.905428609	3.952408211	-5.429001542	-0.122309868	-0.813552972	-0.0244268	0.584727642		3.293749815	8.359417138	7.743350986	9.530210721	6.572582864	26.31719616	-5.918959622	3.689559416	-6.152314561	-0.426401005	-1.746413295	-0.752196154	0.465921933
	4.23974878	13.45352885	9.251033043	9.565522831	5.102108355	25.40339921	-4.879220058	3.951297492	-5.36963483	-0.107368653	-0.776513782	0.005752999	0.585346469		3.288292441	8.328900853	7.733367902	9.516585667	6.557983118	26.26696359	-5.865174935	3.687583417	-6.087786874	-0.417061753	-1.711844909	-0.731923981	0.465290786
	4.22649458	13.39672393	9.229826647	9.546577734	5.039711908	25.35884044	-4.853556435	3.950074662	-5.309910069	-0.092411455	-0.739140374	0.035547002	0.586009882		3.282306398	8.29777192	7.723619666	9.503307699	6.542886428	26.21560704	-5.811474474	3.685610912	-6.0230671	-0.4075708	-1.676963255	-0.711528188	0.46473807
	4.213106045	13.34457899	9.209643169	9.527936207	4.980039666	25.31186259	-4.828399928	3.948736396	-5.249880204	-0.07744495	-0.701435474	0.064969188	0.586716046		3.27562153	8.266266318	7.7141608	9.490354059	6.527170985	26.16320629	-5.757855036	3.683643919	-5.958191061	-0.397931021	-1.641807237	-0.691019446	0.464264901
	4.199552832	13.29699089	9.190574067	9.509605852	4.923290502	25.2626083	-4.80370409	3.947281128	-5.189593735	-0.062477436	-0.663407442	0.094032997	0.587463558		3.268103434	8.234609215	7.70503403	9.477702257	6.510722344	26.10982455	-5.704316627	3.681683398	-5.89319026	-0.388144207	-1.606414053	-0.670408688	0.463872746
	4.185860522	13.25384151	9.172703735	9.491593723	4.869634517	25.2111999	-4.779414707	3.945709236	-5.129094008	-0.047518614	-0.625070145	0.122750606	0.588251396		3.259664929	8.20300593	7.696265554	9.465330665	6.493439167	26.05550863	-5.650862631	3.679729335	-5.828092012	-0.37821102	-1.570818772	-0.649707035	0.463563361
	4.172104725	13.21500279	9.15610569	9.473906673	4.81921055	25.15773955	-4.75547086	3.944023095	-5.068418703	-0.032579326	-0.586442648	0.151132273	0.589078848		3.250273953	8.171634548	7.687861924	9.453218966	6.475237847	26.00029025	-5.597499933	3.67778084	-5.762919808	-0.368131017	-1.535054056	-0.628925666	0.463338726
	4.158403662	13.18034163	9.140839179	9.456551662	4.7721244	25.10231007	-4.731806138	3.942226992	-5.007599529	-0.017671265	-0.54754873	0.179185776	0.589945463		3.239957324	8.140640628	7.67980872	9.441348469	6.456055852	25.94418825	-5.544238984	3.675836259	-5.697693835	-0.357902734	-1.499150028	-0.608075637	0.463200964
	4.14490971	13.14972441	9.126946358	9.439536006	4.728447841	25.04497658	-4.70834996	3.940326935	-4.946662107	-0.002806647	-0.508416251	0.206915959	0.590850995		3.228800145	8.110134249	7.672071064	9.429702293	6.435853714	25.88721151	-5.491093819	3.673893294	-5.632431622	-0.347523833	-1.463134247	-0.58716766	0.463152247
	4.131800407	13.12302102	9.114450132	9.42286754	4.688218505	24.98578859	-4.685028962	3.938330342	-4.885626051	0.012002126	-0.469076396	0.234324402	0.591795363		3.216941021	8.080189507	7.664595895	9.418265457	6.414615675	25.82936237	-5.438082003	3.671949118	-5.567148711	-0.336991315	-1.427031793	-0.566211847	0.463194706
	4.119269396	13.100108	9.103352752	9.406554782	4.65144065	24.92478248	-4.661768395	3.936245651	-4.824505203	0.026742815	-0.42956282	0.261409228	0.592778611		3.204563574	8.050846366	7.657315806	9.407024899	6.392349081	25.77064017	-5.385224491	3.67000049	-5.501859334	-0.326301769	-1.390865402	-0.545217436	0.463330324
	4.107517727	13.08087086	9.093635181	9.390606671	4.61808682	24.86198427	-4.638493525	3.934081867	-4.763308031	0.041403688	-0.38991074	0.288165049	0.59380088		3.191885016	8.022114594	7.650154134	9.395969462	6.369082682	25.71104474	-5.332545387	3.668043868	-5.436577018	-0.31545168	-1.354655643	-0.52419251	0.463560847
	4.096745849	13.06520539	9.085257245	9.375032564	4.588100351	24.79741246	-4.61513097	3.931848083	-4.70203815	0.055973838	-0.350156006	0.314583048	0.594862394		3.179142731	7.993979388	7.643030898	9.385089866	6.344864065	25.65057942	-5.280071569	3.666075503	-5.37131509	-0.30443774	-1.318421112	-0.503143728	0.463887691
	4.087146563	13.05301792	9.078158532	9.35984208	4.561398652	24.73108092	-4.591609974	3.929552998	-4.64069495	0.070443479	-0.310334189	0.340651202	0.595963436		3.166579933	7.966408151	7.635869147	9.374378698	6.319756472	25.58925352	-5.227832168	3.664091536	-5.306087064	-0.293257189	-1.282178598	-0.482076079	0.464311863
	4.078899107	13.04422469	9.072259982	9.34504476	4.537877148	24.66300168	-4.567863573	3.927204468	-4.579274299	0.0848042	-0.270479733	0.366354625	0.597104348		3.154431444	7.939357826	7.628601205	9.363830419	6.29383531	25.52708404	-5.175857872	3.662088075	-5.240906888	-0.281908133	-1.245943229	-0.460992685	0.464833894
	4.072164434	13.0387502	9.067466088	9.330649725	4.517413756	24.5931875	-4.543829631	3.924809117	-4.517769309	0.099049163	-0.23062519	0.391676025	0.59828552		3.142910583	7.912782159	7.621174376	9.353441386	6.267184635	25.46409646	-5.124180044	3.660061271	-5.175789064	-0.270389851	-1.209728568	-0.439894654	0.46545379
	4.067081693	13.03652502	9.063667601	9.316665305	4.499873728	24.52165433	-4.519451735	3.922372018	-4.456171119	0.113173247	-0.190800591	0.41659626	0.599507394		3.132198007	7.886638309	7.613555655	9.343209887	6.239893882	25.40032471	-5.07282967	3.658007386	-5.110748636	-0.258703058	-1.173546666	-0.418781007	0.466171004
	4.063765823	13.03748285	9.060744628	9.303098659	4.485114691	24.4484234	-4.49467992	3.919896483	-4.394469703	0.127173128	-0.151032943	0.441094966	0.600770456		3.122433121	7.860892271	7.605735103	9.333136166	6.212055082	25.33581021	-5.021836137	3.655922844	-5.045801089	-0.24685012	-1.137408068	-0.397648681	0.466984418
	4.062306136	13.04155739	9.058569999	9.289955414	4.472991685	24.37352304	-4.469471207	3.917383951	-4.332654653	0.141047293	-0.111345898	0.465151246	0.602075244		3.113708489	7.835522729	7.597727642	9.323222401	6.18376072	25.27060024	-4.971225901	3.653804289	-4.980962157	-0.234835209	-1.101321786	-0.376492617	0.467892353
	4.062765709	13.04867902	9.057012773	9.277239349	4.463362024	24.29699025	-4.443789953	3.914833996	-4.270715948	0.154795987	-0.071759579	0.488744392	0.603422338		3.106067399	7.810523081	7.589573143	9.313472647	6.15510235	25.20474566	-4.921021086	3.651648632	-4.91624758	-0.222664391	-1.065295237	-0.355305939	0.468892592
	4.065181407	13.05877164	9.055941753	9.264952142	4.456089781	24.21887183	-4.417607982	3.912244427	-4.20864467	0.168421096	-0.032290558	0.511854605	0.604812359		3.099504549	7.785901559	7.581334804	9.303892681	6.126169972	25.13829823	-4.8712381	3.649453089	-4.851672834	-0.210345642	-1.029334179	-0.334080205	0.469982421
	4.06956434	13.07174981	9.055228881	9.253093193	4.451049735	24.13922534	-4.390904522	3.909611507	-4.146433686	0.181925979	0.007048017	0.534463713	0.60624596		3.093969588	7.761679551	7.573095957	9.294489779	6.09705212	25.07130773	-4.821886358	3.647215221	-4.787252848	-0.197888802	-0.993442644	-0.312805752	0.471158683
	4.075900597	13.08751642	9.054752407	9.241659548	4.448130634	24.05811959	-4.363665922	3.90693024	-4.084078249	0.195315236	0.046246175	0.556555829	0.607723813		3.089373109	7.737888357	7.564955544	9.28527239	6.067836537	25.00381906	-4.772967191	3.644932963	-4.723001733	-0.185305455	-0.957622898	-0.291472091	0.472417843
	4.08415209	13.10596096	9.054399709	9.230645913	4.447237658	23.97563502	-4.335885173	3.904194727	-4.021576546	0.208594448	0.08529678	0.578117956	0.609246596		3.085594535	7.714564797	7.557022589	9.276249733	6.038611247	24.9358696	-4.724473042	3.642604654	-4.658932533	-0.172608763	-0.921875421	-0.270068365	0.473756055
	4.094257444	13.12695861	9.054069684	9.220044776	4.44829399	23.89186359	-4.307561254	3.901398568	-3.958930162	0.221769873	0.124195119	0.599140497	0.610814966		3.082491293	7.691746139	7.549410076	9.267431329	6.00946581	24.86748689	-4.676387032	3.640229055	-4.595057009	-0.159813245	-0.886198944	-0.248583832	0.475169248
	4.106132842	13.15037008	9.053674636	9.209846627	4.45124148	23.80690859	-4.278698303	3.898535274	-3.896144449	0.234848132	0.162938461	0.619617655	0.61242954		3.079908585	7.669464884	7.542228644	9.25882649	5.980492538	24.79868692	-4.628682933	3.637805361	-4.531385462	-0.146934531	-0.850590527	-0.227008366	0.476653191
	4.119672837	13.17604224	9.053141607	9.20004026	4.45604037	23.72088406	-4.24930467	3.895598681	-3.833228808	0.247835872	0.201525605	0.639547722	0.614090862		3.077689127	7.647743965	7.535580515	9.250443801	5.951787453	24.72947302	-4.581325594	3.635333214	-4.467926601	-0.13398909	-0.815045698	-0.205332947	0.478203579
	4.13475116	13.20380953	9.052413124	9.190613154	4.462668151	23.63391405	-4.219391853	3.892583329	-3.770196861	0.260739446	0.239956451	0.658933218	0.615799378		3.075682204	7.62659283	7.529554059	9.242290628	5.923450787	24.6598355	-4.534271823	3.632812696	-4.404687445	-0.120993948	-0.779558639	-0.183550128	0.479816097
	4.151221596	13.23349596	9.051447362	9.181551899	4.471117612	23.54613163	-4.18897339	3.889484793	-3.707066501	0.273564591	0.278231614	0.677780912	0.617555398		3.073751514	7.60600482	7.524219275	9.234372683	5.895586911	24.58975195	-4.487471668	3.63024432	-4.341673281	-0.107966417	-0.744122426	-0.161654445	0.48148649
	4.168919039	13.26491769	9.050217739	9.172842661	4.481394208	23.45767766	-4.158063714	3.886299946	-3.643859818	0.286316145	0.316352092	0.696101687	0.619359074		3.071781348	7.585956117	7.519624453	9.226693673	5.868303598	24.51918835	-4.44087005	3.627629015	-4.278887652	-0.09492383	-0.708729308	-0.139642766	0.483210621
	4.187660827	13.2978859	9.048712	9.164471646	4.493512877	23.36869942	-4.126677033	3.883027144	-3.580602897	0.298997786	0.354319006	0.713910289	0.621210364		3.069680808	7.566406383	7.51579413	9.219255068	5.841710614	24.44810071	-4.394408653	3.624968088	-4.216332395	-0.081883306	-0.673371018	-0.117514557	0.484984523
	4.207248503	13.33220985	9.046930838	9.15642555	4.507494474	23.27934901	-4.094826256	3.87966632	-3.517325469	0.311611819	0.392133406	0.731224942	0.62310902		3.067385886	7.54730108	7.51272839	9.212055988	5.815917691	24.37643729	-4.348027939	3.622263196	-4.154007707	-0.068861537	-0.638039105	-0.095272065	0.486804443
	4.227470087	13.36770001	9.044886151	9.14869201	4.523361987	23.18978161	-4.062522025	3.876219001	-3.454060434	0.324159019	0.429796143	0.748066868	0.625054565		3.064859416	7.528575269	7.510403442	9.205093217	5.791031988	24.3041412	-4.301669188	3.619516285	-4.091912255	-0.055874612	-0.602725261	-0.072920393	0.488666876
	4.248102966	13.40417094	9.042599023	9.141259858	4.541136714	23.1001536	-4.029771858	3.872688222	-3.390843254	0.336638519	0.467307795	0.764459712	0.627046291		3.062089038	7.510158612	7.508773342	9.198361348	5.767155205	24.23115325	-4.255276423	3.61672954	-4.030043316	-0.042937868	-0.567421652	-0.050467496	0.490568598
	4.268917432	13.44144388	9.040097526	9.134119357	4.56083456	23.01062056	-3.996579448	3.869078376	-3.327711219	0.349047771	0.504668648	0.780428904	0.629083264		3.059083486	7.491981148	7.507772665	9.191853038	5.744380514	24.1574149	-4.208798106	3.613905313	-3.968396939	-0.030065779	-0.532121217	-0.027924067	0.492506687
	4.289680883	13.47934888	9.037414452	9.127262504	4.582462621	22.92133525	-3.962944141	3.865394999	-3.264702623	0.36138256	0.541878691	0.796000984	0.631164334		3.055867608	7.47397938	7.507319875	9.185559347	5.722789538	24.08287116	-4.162188513	3.611046051	-3.906968136	-0.017271864	-0.496817936	-0.005303358	0.494478543
	4.31016262	13.51772645	9.034585076	9.120683017	4.606016171	22.83244543	-3.928860586	3.861644495	-3.201855858	0.373637084	0.57893764	0.811202905	0.63328815		3.05247665	7.456102183	7.507321144	9.179470151	5.702449537	24.00747325	-4.115408721	3.608154217	-3.845751083	-0.004568629	-0.461507055	0.017379082	0.496481893
	4.330139144	13.5564285	9.031645025	9.114376271	4.631476182	22.74409188	-3.894318601	3.857833845	-3.139208467	0.385804092	0.61584495	0.826061345	0.635453228		3.048950341	7.438316051	7.507674344	9.173574583	5.683411015	23.93118093	-4.068427152	3.605232213	-3.784739324	0.008032481	-0.426185255	0.040105715	0.498514807
	4.349399778	13.5953188	9.028628342	9.10833916	4.658807441	22.65640629	-3.859303218	3.853970293	-3.076796175	0.397875072	0.652599822	0.840602047	0.63765798		3.04532735	7.420609267	7.508272993	9.167861477	5.665705878	23.85396439	-4.021219689	3.602282301	-3.723925981	0.020521112	-0.390850769	0.062857371	0.500575695
	4.36775242	13.63427271	9.025565805	9.102569874	4.687957323	22.56950946	-3.823794935	3.850061041	-3.014651947	0.409840484	0.689201185	0.854849217	0.639900803		3.041640614	7.402994672	7.509009934	9.162319794	5.649346261	23.7758056	-3.97376937	3.599306535	-3.663303942	0.032888021	-0.35550344	0.085613617	0.50266331
	4.38502916	13.67317654	9.022483527	9.097067613	4.718855234	22.48350949	-3.78777014	3.846112979	-2.9528051	0.421690036	0.725647643	0.868824984	0.642180039		3.037913945	7.385510803	7.509780595	9.15693899	5.634324095	23.6966991	-3.926065721	3.596306699	-3.602866032	0.045125093	-0.320144718	0.108353144	0.504776741
	4.401091509	13.71192636	9.019401878	9.0918322	4.751412721	22.39850038	-3.751201709	3.842132438	-2.891280508	0.433412971	0.761937393	0.882548952	0.644494098		3.034160191	7.368221331	7.510485712	9.151709321	5.620611452	23.61665205	-3.878103812	3.593284263	-3.542605165	0.05722536	-0.284777615	0.13105413	0.506915404
	4.415834962	13.75042653	9.016334725	9.086863681	4.785524198	22.31456075	-3.714059746	3.838125009	-2.830097927	0.444998377	0.798068122	0.89603784	0.646841555		3.030381065	7.351212823	7.51103347	9.146622059	5.608161636	23.53568387	-3.829883104	3.590240349	-3.48251445	0.069183013	-0.249406597	0.153694598	0.509079034
	4.429192622	13.78858805	9.013288985	9.082161908	4.821068237	22.23175302	-3.676312441	3.834095414	-2.769271465	0.45643549	0.834036861	0.909305241	0.649221263		3.026568574	7.334590994	7.51134104	9.141669608	5.59691097	23.45382514	-3.781406212	3.587175724	-3.422587276	0.080993416	-0.214037453	0.176252733	0.511267666
	4.441137662	13.82632683	9.010264465	9.077726137	4.857909327	22.15012286	-3.63792702	3.830047445	-2.70880922	0.46771399	0.869839838	0.922361481	0.65163219		3.022707843	7.31847574	7.511335552	9.136845538	5.586781206	23.37111609	-3.732677665	3.584090802	-3.362817351	0.092653128	-0.17867712	0.198707162	0.513481616
	4.451684423	13.86356213	9.007253956	9.073554647	4.895900025	22.06969907	-3.598870758	3.825983957	-2.648713101	0.478824269	0.905472319	0.935213592	0.654073677		3.018780971	7.302995274	7.51095457	9.13214451	5.577682411	23.28760466	-3.683702754	3.580985677	-3.303198716	0.104159914	-0.143333492	0.2210372	0.515721457
	4.460888033	13.90021507	9.004243557	9.069644421	4.934883368	21.99049385	-3.559112008	3.821906935	-2.588978829	0.489757672	0.940928452	0.9478654	0.656545409		3.014771451	7.288279812	7.510146158	9.127562136	5.569516224	23.20334429	-3.63448656	3.577860163	-3.243725724	0.115512758	-0.10801522	0.243223049	0.517987994
	4.468842461	13.93620756	9.00121317	9.065990884	4.974695452	21.91250343	-3.518621227	3.817817588	-2.529596117	0.500506695	0.97620114	0.960317707	0.65904746		3.010668671	7.274455213	7.508868654	9.123094759	5.562179295	23.11839154	-3.585033196	3.57471385	-3.184393	0.126711868	-0.072731491	0.265245956	0.520282235
	4.475677045	13.97146158	8.998137138	9.062587721	5.015168074	21.83570916	-3.477371955	3.813716501	-2.470549028	0.511065139	1.011281933	0.972568576	0.661580267		3.006471957	7.261637018	7.507090244	9.118739196	5.555566772	23.03280373	-3.535345324	3.571546176	-3.125195385	0.137758673	-0.037491826	0.287088341	0.522605357
	4.481551566	14.00589885	8.994984993	9.059426785	5.05613132	21.76007884	-3.435341713	3.809603799	-2.411816485	0.52142822	1.046160979	0.98461369	0.664144649		3.002193735	7.249925254	7.504788456	9.114492449	5.549575648	22.9466367	-3.485423943	3.568356496	-3.06612786	0.148655806	-0.002305868	0.308733892	0.52495867
	4.486650044	14.03944104	8.991722266	9.056498085	5.097416034	21.68556844	-3.392512788	3.805479328	-2.353372914	0.531592631	1.080827009	0.996446788	0.666741785		2.997861432	7.239400334	7.501949643	9.110351417	5.544107823	22.85994286	-3.435268452	3.565144151	-3.00718548	0.159407076	0.032816812	0.330167635	0.527343586
	4.491173475	14.07201028	8.988311351	9.053789859	5.138856074	21.61212401	-3.348872883	3.801342827	-2.295188996	0.54155656	1.115267402	1.008060142	0.669373247		2.993517909	7.230120259	7.498568545	9.106312623	5.539072735	22.7727696	-3.384876955	3.561908539	-2.948363299	0.170017418	0.067866901	0.351375985	0.529761579
	4.495331824	14.10353013	8.984712391	9.051288727	5.180290315	21.53968381	-3.304415601	3.797194087	-2.237232502	0.55131967	1.149468297	1.019445072	0.672040939		2.989220352	7.22211927	7.494647934	9.102371995	5.534389424	22.68515824	-3.334246761	3.558649165	-2.889656305	0.180492831	0.102835521	0.372346787	0.53221415
	4.499335569	14.13392681	8.980884171	9.048979906	5.221564346	21.46818051	-3.25914074	3.793033084	-2.179469172	0.560883045	1.183414782	1.03059247	0.674747043		2.985037694	7.215407943	7.490198391	9.098524695	5.529987948	22.59714346	-3.283375038	3.555365684	-2.831059362	0.190840297	0.137714396	0.393069345	0.534702791
	4.5033872	14.16313066	8.976785014	9.046847481	5.262531858	21.39754351	-3.213054404	3.788860068	-2.121863622	0.570249109	1.217091139	1.041493325	0.677493984		2.981046821	7.20997465	7.485238162	9.094765033	5.525810086	22.50875333	-3.232259526	3.552057923	-2.772567163	0.201067679	0.172495998	0.413534449	0.537228954
	4.507672995	14.19107759	8.972373664	9.044874712	5.303055692	21.32770106	-3.166168905	3.784675621	-2.064380233	0.579421527	1.25048115	1.052139214	0.680284393		2.977327873	7.205788192	7.479793068	9.091086459	5.521809305	22.42000992	-3.180899271	3.548725886	-2.714174197	0.211183605	0.207173696	0.433734396	0.539794018
	4.51235547	14.21771064	8.967610159	9.043044357	5.343008583	21.2585825	-3.118502471	3.780480662	-2.006984011	0.588405093	1.283568449	1.062522755	0.683121062		2.973959077	7.202801348	7.473896406	9.087481653	5.517950027	22.33093033	-3.129295299	3.545369741	-2.65587472	0.221197346	0.241741885	0.453663014	0.542399264
	4.517566804	14.24298126	8.962456685	9.041339008	5.382273607	21.19012009	-3.07007877	3.776276417	-1.949641378	0.597205618	1.316336916	1.072638001	0.686006871		2.971011574	7.200955001	7.467588759	9.083942697	5.514206256	22.24152823	-3.077451164	3.541989793	-2.597662743	0.231118668	0.276196109	0.473315671	0.545045848
	4.523403543	14.2668504	8.956878408	9.039741401	5.420744358	21.12225084	-3.020926262	3.772064347	-1.892320884	0.605829812	1.348771083	1.082480769	0.688944728		2.968544658	7.200182523	7.460917638	9.080461323	5.510559684	22.15181556	-3.025373336	3.538586442	-2.539532027	0.240957696	0.310533163	0.492689296	0.547734783
	4.529922809	14.28928926	8.950844277	9.038234703	5.458324904	21.05491785	-2.971077409	3.767846051	-1.834993815	0.614285181	1.380856566	1.092048881	0.691937516		2.966601849	7.200414031	7.45393689	9.077029232	5.506997431	22.06180453	-2.973071375	3.535160136	-2.481476087	0.250724755	0.344751185	0.511782373	0.550466925
	4.537140165	14.31027962	8.944327796	9.036802769	5.494929548	20.98807152	-2.920567766	3.763623142	-1.777634683	0.622579926	1.412580471	1.101342329	0.694988052		2.965208093	7.201580231	7.446705815	9.073638455	5.503509583	21.97150947	-2.920557884	3.531711316	-2.4234882	0.260430231	0.378849718	0.53059494	0.553242956
	4.545029229	14.32981374	8.937307746	9.035430358	5.530482432	20.92167033	-2.869435005	3.759397114	-1.720221596	0.630722858	1.443931788	1.11036335	0.69809903		2.964368293	7.203615536	7.439287954	9.070281736	5.500086726	21.88094871	-2.867848234	3.528240365	-2.365561424	0.270084424	0.412829759	0.549128562	0.556063385
	4.55352303	14.34789379	8.929768851	9.034103279	5.564917037	20.85568131	-2.817717881	3.755169215	-1.662736483	0.638723325	1.474901737	1.119116422	0.701272968		2.964067257	7.206460296	7.431749554	9.066952914	5.496717667	21.79014598	-2.81496007	3.52474757	-2.307688623	0.279697412	0.446693757	0.567386294	0.558928536
	4.562517033	14.36453089	8.921702365	9.032808497	5.598175582	20.79008017	-2.765455211	3.750940325	-1.605165202	0.646591153	1.505484062	1.127608181	0.704512148		2.964271011	7.210061984	7.424157738	9.063647285	5.493387511	21.69913163	-2.761912633	3.52123308	-2.249862493	0.289278929	0.480445594	0.585372617	0.561838554
	4.57187368	14.37974374	8.913106573	9.031534188	5.63020838	20.72485108	-2.712684872	3.746710857	-1.547497501	0.654336592	1.535675249	1.135847272	0.707818584		2.964929345	7.214375334	7.416578442	9.060361906	5.490076253	21.6079432	-2.708725947	3.517696895	-2.192075596	0.298838254	0.514090515	0.603093357	0.564793408
	4.581428215	14.39355694	8.903987179	9.030269744	5.660973144	20.65998623	-2.659442884	3.742480687	-1.489726863	0.661970275	1.56547466	1.143844147	0.711193985		2.965979335	7.219361483	7.409074217	9.057095839	5.486757964	21.51662554	-2.655419917	3.51413886	-2.134320399	0.308384119	0.54763502	0.62055558	0.567792895
	4.59099553	14.40599918	8.894357557	9.029005731	5.69043428	20.59548501	-2.605762582	3.738249123	-1.431850236	0.669503174	1.594884586	1.151610816	0.714639731		2.967349552	7.224986244	7.401702009	9.053850309	5.483400657	21.42523043	-2.602013405	3.510558678	-2.076589311	0.317924631	0.58108671	0.637767461	0.570836649
	4.600377697	14.41710119	8.884238864	9.027733822	5.718562162	20.53135302	-2.551673923	3.734014902	-1.373867658	0.676946571	1.623910192	1.159160572	0.718156838		2.968964596	7.231217726	7.394511058	9.050628766	5.479966795	21.33381554	-2.548523352	3.506955946	-2.018874735	0.327467211	0.614454097	0.654738136	0.573924156
	4.60937186	14.42689382	8.873659969	9.026446693	5.745332402	20.46760093	-2.497202934	3.729776239	-1.315781802	0.68431201	1.652559373	1.166507707	0.721745939		2.970749636	7.238023548	7.387541038	9.047436855	5.476414409	21.24244305	-2.494963993	3.503330199	-1.96116911	0.337018556	0.647746376	0.671477533	0.57705476
	4.617778117	14.43540613	8.86265722	9.025137922	5.770725115	20.40424313	-2.442371332	3.725530902	-1.257597451	0.691611259	1.680842523	1.173667222	0.725407276		2.972634595	7.245367909	7.380820583	9.04428229	5.472698696	21.15117786	-2.441346243	3.499680966	-1.90346497	0.346584609	0.680973165	0.687996192	0.580227679
	4.625407071	14.44266383	8.851274002	9.023801861	5.794724185	20.34129634	-2.387196294	3.721276326	-1.199320925	0.698856251	1.708772207	1.180654547	0.729140709		2.974557729	7.253208794	7.374366302	9.041174639	5.468773964	21.0600855	-2.387677269	3.496007839	-1.845755005	0.356170551	0.714144222	0.704305065	0.583442022
	4.632086718	14.44868788	8.839560113	9.022433532	5.817316525	20.27877822	-2.331690411	3.717009747	-1.14095948	0.706059029	1.736362772	1.187485286	0.732945717		2.97646834	7.261495569	7.368182364	9.038125031	5.464595725	20.96922992	-2.333960296	3.492310542	-1.788032134	0.365780808	0.747269156	0.720415323	0.586696802
	4.637668416	14.45349356	8.827570939	9.021028512	5.838491344	20.21670588	-2.275861785	3.712728358	-1.082520708	0.713231669	1.763629895	1.194174985	0.736821422		2.978328505	7.270167162	7.362260706	9.035145814	5.460122767	20.87867127	-2.280194647	3.488589	-1.730289582	0.375419063	0.780357128	0.736338154	0.589990952
	4.642031703	14.45708995	8.815366449	9.019582856	5.858239413	20.15509464	-2.219714282	3.708429469	-1.024011938	0.7203862	1.790590086	1.200738933	0.740766605		2.980113727	7.279150998	7.356581856	9.032250154	5.455319011	20.78846386	-2.226376018	3.484843399	-1.672520989	0.385088291	0.813416573	0.752084571	0.593323344
	4.645087814	14.45947979	8.803010023	9.018093021	5.876552357	20.09395672	-2.163247908	3.704110662	-0.965439673	0.727534513	1.817260177	1.207191998	0.744779743		2.98181252	7.288362758	7.351116351	9.029451619	5.450154992	20.6986543	-2.172496959	3.481074243	-1.614720517	0.394790796	0.846454931	0.767665224	0.596692807
	4.646781811	14.46065988	8.790567141	9.016555823	5.89342196	20.03330023	-2.106459291	3.699769942	-0.906809077	0.734688256	1.843656802	1.213548493	0.748859045		2.983425007	7.297707005	7.345826662	9.026763752	5.44460884	20.60928008	-2.11854753	3.477282393	-1.556882993	0.404528256	0.879478425	0.783090236	0.600098144
	4.647093291	14.4606218	8.778103959	9.014968415	5.908839525	19.97312823	-2.049342244	3.695405856	-0.84812352	0.741858735	1.8697959	1.219822071	0.753002502		2.984960679	7.307078604	7.340669511	9.024199654	5.438666691	20.52036859	-2.064516073	3.473469084	-1.499004061	0.414301783	0.91249186	0.798369051	0.603538155
	4.64603573	14.45935299	8.765685821	9.013328277	5.922795292	19.91343804	-1.991888386	3.691017586	-0.78938419	0.749056799	1.895692251	1.226025653	0.757207937		2.986435502	7.316364844	7.335598453	9.021771583	5.432322486	20.43193667	-2.010390064	3.469635936	-1.44108036	0.424111979	0.945498489	0.813510308	0.607011655
	4.64365456	14.4568382	8.753375746	9.011633233	5.935277932	19.8542208	-1.934087786	3.686605011	-0.730589799	0.756292735	1.921359071	1.232171362	0.76147306		2.98786861	7.325448102	7.330566552	9.019490591	5.4255772	20.34399074	-1.956156962	3.465784937	-1.383109709	0.433959012	0.978499911	0.828521739	0.610517498
	4.640024138	14.45306101	8.741232938	9.009881469	5.946274159	19.79546122	-1.875929623	3.682168724	-0.671736367	0.763576166	1.946807668	1.23827049	0.765795527		2.989278844	7.334208856	7.325529005	9.017366203	5.418437572	20.25652742	-1.901805021	3.461918408	-1.325091298	0.443842683	1.011496038	0.843410087	0.614054597
	4.635243796	14.44800555	8.729311372	9.008071563	5.955768463	19.73713753	-1.817402813	3.677710015	-0.612817101	0.770915954	1.972047182	1.244333454	0.770172994		2.990681375	7.342528844	7.320445549	9.015406141	5.410914451	20.16953475	-1.847324004	3.458038955	-1.267025882	0.453762508	1.044485097	0.858181064	0.617621944
	4.629433207	14.44165818	8.717658503	9.006202513	5.96374299	19.67922173	-1.758496607	3.673230806	-0.553822366	0.77832012	1.997084409	1.250369771	0.774603175		2.992084681	7.350294154	7.315282509	9.013616107	5.403020907	20.0829938	-1.792705761	3.454149403	-1.208915943	0.463717798	1.077463692	0.872839316	0.621218637
	4.622727294	14.43400907	8.70631415	9.004273752	5.970177598	19.62167995	-1.699201129	3.668733563	-0.494739744	0.785795774	2.021923717	1.256388027	0.779083892		2.993488078	7.35739806	7.310014391	9.011999618	5.394770272	19.99688062	-1.73794464	3.450252722	-1.150765836	0.473707745	1.110426903	0.88738843	0.624843893
	4.615270933	14.42505363	8.695309592	9.002285163	5.975050081	19.56447304	-1.639507846	3.664221168	-0.435554188	0.793349076	2.046567043	1.262395841	0.783613128		2.994879982	7.363743425	7.304624922	9.010557904	5.386174266	19.91116847	-1.68303773	3.446351942	-1.092581872	0.483731506	1.143368421	0.901830951	0.628497072
	4.607213671	14.41479364	8.684666922	9.00023706	5.978336585	19.50755731	-1.579409951	3.659696776	-0.37624825	0.800985205	2.071013988	1.268399827	0.788189065		2.996237037	7.369244556	7.2991075	9.009289862	5.377241353	19.82583008	-1.62798492	3.442450073	-1.034372355	0.493788293	1.176280705	0.916168428	0.632177687
	4.598704674	14.4032381	8.674398666	8.998130165	5.980012208	19.45088537	-1.518902675	3.655163658	-0.316802385	0.80870836	2.095261978	1.274405558	0.792810122		2.997524154	7.373828417	7.293465061	9.008192073	5.36797547	19.74083985	-1.572788799	3.438550019	-0.976147526	0.503877454	1.209155168	0.930401471	0.635885422
	4.589888095	14.39040368	8.664507716	8.995965554	5.980051768	19.39440706	-1.457983496	3.650625038	-0.257195321	0.816521787	2.119306496	1.280417514	0.797474988		2.99869548	7.377435172	7.287709381	9.007258879	5.358375181	19.65617595	-1.517454416	3.434654501	-0.917919443	0.513998551	1.24198236	0.94452983	0.639620134
	4.580898983	14.37631486	8.654987544	8.993744587	5.978430735	19.33807044	-1.396652271	3.646083935	-0.197404484	0.824427825	2.143141373	1.286439049	0.802182638		2.999696208	7.380018069	7.281859892	9.006482513	5.348433339	19.57182196	-1.461988929	3.430765996	-0.859701755	0.524151437	1.274752161	0.958552486	0.643381861
	4.571859867	14.3610036	8.645822733	8.991468818	5.975126294	19.28182285	-1.334911292	3.641543029	-0.137406463	0.832427979	2.166759119	1.29247235	0.806932349		3.00046513	7.381542726	7.27594211	9.005853289	5.338137239	19.48776819	-1.406401196	3.426886683	-0.801509399	0.534336315	1.30745396	0.972467751	0.647170818
	4.562878056	14.34450873	8.636989772	8.989139889	5.970118502	19.22561186	-1.272765253	3.63700454	-0.077177509	0.840523018	2.190151274	1.298518415	0.811723702		3.000937746	7.381985904	7.269985785	9.005359832	5.327469223	19.40401249	-1.350701319	3.423018407	-0.743358212	0.544553789	1.340076828	0.98627338	0.650987393
	4.554043701	14.32687504	8.628458114	8.986759419	5.963391515	19.1693863	-1.210221163	3.63247014	-0.016694043	0.848713081	2.213308787	1.304577041	0.816556579		3.001049711	7.381333914	7.264022914	9.004989363	5.316407691	19.32056046	-1.294900208	3.419162661	-0.685264474	0.554804905	1.372609668	0.999966692	0.654832133
	4.54542859	14.30815206	8.620191445	8.984328885	5.954934824	19.11309717	-1.147288197	3.627940901	0.044066821	0.856997812	2.236222383	1.310646841	0.821431148		3.000740399	7.379580775	7.258085748	9.004728001	5.304928394	19.23742523	-1.23900917	3.415320585	-0.627244406	0.565091164	1.405041348	1.013544698	0.658705725
	4.537085646	14.28839273	8.61214912	8.981849503	5.944744471	19.05669849	-1.0839775	3.62341728	0.10512678	0.865376492	2.258882923	1.316725278	0.826347841		2.999956343	7.376726289	7.252204914	9.004561098	5.293005908	19.1546267	-1.183039571	3.411492985	-0.56931363	0.575414528	1.437360806	1.027004224	0.662608981
	4.529049053	14.26765195	8.604287727	8.979322131	5.932824181	19.00014805	-1.020301951	3.618899136	0.166505858	0.873848184	2.281281738	1.322808735	0.831307328		2.998654308	7.372774178	7.246407784	9.00447358	5.280615173	19.07219029	-1.127002567	3.407680358	-0.511486638	0.585777402	1.469557139	1.040342056	0.666542808
	4.521334929	14.24598509	8.596562701	8.976747169	5.919186376	18.94340807	-0.956275902	3.614385787	0.228221968	0.882411874	2.30341094	1.328892614	0.836310477		2.996803803	7.367730418	7.240717173	9.004450283	5.267732959	18.99014555	-1.07090893	3.403882939	-0.453776274	0.596182596	1.50161966	1.053555067	0.67050818
	4.513942441	14.22344658	8.588929948	8.974124503	5.903853024	18.88644575	-0.891914884	3.609876093	0.290290516	0.891066607	2.325263679	1.334971475	0.841358316		2.994388878	7.361601867	7.23515044	9.004476272	5.254339178	18.90852439	-1.014768955	3.400100753	-0.39619328	0.606633272	1.533537942	1.066640355	0.674506109
	4.506855275	14.20008867	8.581347412	8.971453459	5.886856277	18.82923367	-0.827235313	3.605368568	0.352724078	0.899811608	2.346834371	1.341039199	0.846451985		2.991409081	7.35439529	7.22971904	9.00453713	5.240417938	18.82735939	-0.958592446	3.396333666	-0.338745901	0.61713287	1.565301843	1.079595376	0.678537617
	4.500043349	14.17596037	8.573776523	8.9687328	5.868238874	18.77175008	-0.762254164	3.600861505	0.415532129	0.908646389	2.368118867	1.347089186	0.851592685		2.987879534	7.34611681	7.22442852	9.004619209	5.225958276	18.7466821	-0.902388768	3.392581448	-0.281439601	0.627685022	1.596901509	1.092418065	0.682603697
	4.493464684	14.15110657	8.566183491	8.96596075	5.848054287	18.7139791	-0.696988659	3.596353112	0.478720864	0.917570838	2.389114577	1.353114584	0.856781627		2.983830135	7.336771807	7.219278959	9.004709824	5.210954555	18.6665216	-0.846166943	3.388843826	-0.224276878	0.638293451	1.628327378	1.105106957	0.686705291
	4.487067358	14.12556756	8.558540383	8.963135052	5.826366583	18.65591071	-0.631455934	3.59184165	0.542293085	0.926585274	2.409820545	1.359108536	0.862019977		2.979303955	7.326365245	7.214265785	9.004797396	5.195406491	18.58690327	-0.78993577	3.385120532	-0.167257199	0.648961867	1.659570165	1.11766129	0.690843259
	4.480791479	14.09937873	8.550825963	8.960253063	5.803250014	18.59754072	-0.565672714	3.587325564	0.606248178	0.935690482	2.43023747	1.365064439	0.867308801		2.974354954	7.314902353	7.209380911	9.004871539	5.179318862	18.507848	-0.733703952	3.381411344	-0.11037706	0.659693848	1.690620851	1.130081094	0.695018353
	4.474571123	14.07257062	8.543026246	8.957311866	5.77878833	18.53887057	-0.499654984	3.582803592	0.670582169	0.944887722	2.450367689	1.370976213	0.87264901		2.969045174	7.302389606	7.204614088	9.004923081	5.162700914	18.42937175	-0.677480206	3.377716118	-0.053630156	0.670492733	1.721470666	1.142367263	0.699231201
	4.468336217	14.04516926	8.535134774	8.954308418	5.753073836	18.47990698	-0.433417672	3.578274865	0.73528785	0.954178698	2.470215112	1.376838565	0.878041315		2.963441606	7.288835886	7.199954382	9.004944037	5.145565552	18.35148551	-0.621273343	3.374034807	0.002992344	0.681361508	1.752111076	1.154521603	0.703482283
	4.462014338	14.01719664	8.527152597	8.951239701	5.726206227	18.42066158	-0.366974329	3.573738969	0.800354991	0.963565512	2.489785122	1.382647236	0.883486181		2.957612931	7.274253709	7.195391664	9.004927537	5.127928383	18.27419565	-0.565092308	3.370367464	0.059501437	0.692302702	1.782533778	1.166546857	0.707771928
	4.455532434	13.9886715	8.51908796	8.948102894	5.698291233	18.3611504	-0.300336828	3.569195983	0.865770603	0.973050586	2.509084438	1.388399235	0.888983785		2.951626351	7.258660423	7.190918007	9.004867712	5.109806699	18.19750455	-0.508946164	3.366714248	0.115909855	0.703318295	1.812730695	1.178446705	0.712100296
	4.448818458	13.95961022	8.51095573	8.944895533	5.66943912	18.30139324	-0.233515079	3.564646488	0.931519262	0.982636563	2.528120948	1.394093022	0.894533989		2.945544697	7.242079244	7.186528895	9.004759559	5.091218473	18.12141143	-0.452844033	3.363075403	0.172231599	0.714409639	1.842693983	1.19022574	0.716467385
	4.441802935	13.93002771	8.502776572	8.94161567	5.639763097	18.24141301	-0.166516766	3.560091538	0.997583481	0.992326188	2.546903521	1.399728666	0.900136312		2.93942397	7.224540053	7.182224169	9.004598784	5.072181477	18.04591339	-0.396794981	3.359451244	0.228481453	0.72557739	1.872416043	1.201889409	0.720873025
	4.434420457	13.89993845	8.494575929	8.93826201	5.609377697	18.18123503	-0.099347116	3.555532616	1.063944109	1.002122182	2.565441802	1.405307944	0.905789917		2.933311454	7.206079877	7.17800865	9.004381647	5.052712563	17.97100632	-0.340807862	3.355842134	0.284674505	0.736821466	1.901889543	1.213443941	0.725316887
	4.42661112	13.86935744	8.486382833	8.934834022	5.578397167	18.12088621	-0.032008707	3.55097155	1.130580754	1.0120271	2.583745984	1.410834384	0.911493599		2.927244481	7.186742997	7.173892386	9.004104814	5.03282717	17.89668588	-0.28489113	3.352248451	0.340825697	0.748141013	1.931107443	1.22489624	0.729798491
	4.418321906	13.83830106	8.478228612	8.931332023	5.546933945	18.06039426	0.03549868	3.546410426	1.197472214	1.022043194	2.601826584	1.416313246	0.917245795		2.921249871	7.166580685	7.169890546	9.003765216	5.012539108	17.82294827	-0.229052627	3.34867057	0.396949429	0.759534395	1.96006303	1.236253764	0.734317217
	4.409507985	13.80678784	8.470145533	8.927757212	5.515097263	17.99978685	0.103178152	3.541851478	1.264596903	1.032172268	2.619694205	1.421751449	0.923044585		2.915344053	7.145650556	7.166022933	9.003359937	4.99186061	17.7497907	-0.173299366	3.345108833	0.453059219	0.770999203	1.988749956	1.247524388	0.738872318
	4.400133949	13.77483908	8.462165438	8.924111678	5.482991923	17.9390908	0.171035737	3.537296977	1.33193326	1.042415555	2.637359305	1.427157422	0.928887721		2.909533792	7.124015599	7.162313187	9.002886128	4.970802666	17.67721172	-0.117637313	3.341563529	0.509167444	0.782532273	2.017162272	1.25871625	0.743462937
	4.390174918	13.74247928	8.454318431	8.920398353	5.450717294	17.87833132	0.239080344	3.53274912	1.399460131	1.052773589	2.654831968	1.432540911	0.934772647		2.903817448	7.101742934	7.158787713	9.002340946	4.949375598	17.60521122	-0.062071195	3.338034886	0.565285158	0.794129726	2.045294472	1.269837595	0.74808812
	4.379617513	13.70973639	8.446631655	8.916620934	5.418366552	17.81753122	0.307323667	3.528209928	1.467157111	1.063246109	2.672121686	1.437912722	0.940696538		2.898186627	7.078902376	7.155474414	9.001721526	4.927589839	17.53379015	-0.006604328	3.334523052	0.621421986	0.805787018	2.073141524	1.280896617	0.752746836
	4.368460638	13.67664194	8.439128205	8.91278376	5.386026177	17.7567103	0.375779996	3.523681156	1.535004843	1.073831966	2.689237151	1.44328442	0.946656343		2.892628103	7.055564915	7.152401309	9.001024982	4.905456849	17.46295003	0.048761517	3.331028102	0.677586094	0.817498997	2.100698907	1.291901298	0.757437993
	4.356716035	13.64323095	8.431826214	8.90889166	5.353775729	17.69588472	0.44446598	3.519164218	1.602985251	1.084529069	2.706186065	1.448667996	0.952648828		2.887125841	7.031801194	7.149595123	9.000248433	4.882990105	17.39269236	0.104026201	3.327550039	0.733784221	0.829259971	2.127962633	1.302859266	0.762160452
	4.344408562	13.60954172	8.42473814	8.904949772	5.321687886	17.63506658	0.513400307	3.514660144	1.671081725	1.095334337	2.722974968	1.454075508	0.958670633		2.881662995	7.007680096	7.147079931	8.999389055	4.860206068	17.32301786	0.159191262	3.324088799	0.790021764	0.84106378	2.154929263	1.313777655	0.766913043
	4.331576164	13.57561556	8.417870269	8.900963347	5.289828741	17.57426353	0.582603331	3.510169547	1.739279232	1.106243685	2.739609088	1.459518709	0.964718323		2.876223745	6.983267513	7.144875935	8.998444148	4.837125075	17.2539257	0.214259915	3.32064427	0.846302898	0.852903873	2.181595921	1.324662991	0.771694582
	4.318269485	13.54149632	8.411222442	8.896937541	5.258258319	17.51347861	0.652096656	3.505692624	1.807564357	1.117252031	2.756092219	1.465008674	0.970788445		2.87079485	6.958625387	7.14299844	8.997411223	4.813772055	17.18541284	0.269237004	3.317216302	0.902630719	0.864773379	2.207960286	1.335521088	0.776503877
	4.304551124	13.50723006	8.404788013	8.892877214	5.227031297	17.45271015	0.721902669	3.501229174	1.875925288	1.128353326	2.772426626	1.470555451	0.976877588		2.865366846	6.933811052	7.141457085	8.996288095	4.790177038	17.11747347	0.324128918	3.313804726	0.959007388	0.876665184	2.234020581	1.346356972	0.781339746
	4.290494501	13.47286453	8.398554024	8.888786727	5.196197885	17.39195192	0.792044068	3.496778643	1.944351718	1.139540604	2.788612978	1.476167728	0.982982434		2.859934831	6.908876933	7.140255352	8.995072982	4.766375378	17.0500986	0.378943471	3.310409371	1.01543427	0.888572	2.259775554	1.357174826	0.786201023
	4.276182358	13.43844879	8.392501576	8.884669773	5.165804809	17.33119332	0.862543366	3.492340181	2.012834699	1.150806052	2.804650318	1.481852547	0.989099812		2.854498816	6.88387058	7.139390375	8.9937646	4.742407688	16.98327595	0.43368976	3.307030071	1.071912046	0.900486429	2.285224441	1.367977953	0.791086565
	4.261704918	13.40403284	8.386606382	8.880529227	5.135896373	17.27041984	0.933422421	3.487912714	2.081366432	1.1621411	2.820536064	1.487615069	0.995226751		2.849063648	6.858835034	7.138853048	8.992362252	4.718319476	16.91698997	0.488378001	3.303666682	1.128440796	0.912401026	2.310366926	1.378768769	0.795995261
	4.247157738	13.36966733	8.380839471	8.876367027	5.106515531	17.20961353	1.004701982	3.483495021	2.149940007	1.173536523	2.836266049	1.493458386	1.001360515		2.843638556	6.83380948	7.138628397	8.990865909	4.694160485	16.85122218	0.543019363	3.300319084	1.185020047	0.924308355	2.335203091	1.389548802	0.800926032
	4.232639326	13.33540333	8.375168001	8.872184103	5.077704941	17.14875373	1.076401283	3.47908582	2.218549109	1.184982555	2.851834591	1.499383411	1.007498648		2.838236378	6.808830126	7.138696195	8.989276268	4.669983792	16.78595173	0.597625795	3.296987181	1.241648775	0.936201033	2.359733363	1.400318726	0.805877842
	4.218248595	13.30129217	8.369556167	8.867980343	5.049507946	17.08781779	1.148537696	3.474683847	2.287187688	1.196469014	2.867234607	1.505388822	1.013638997		2.832872547	6.783931229	7.13903176	8.987594788	4.645844711	16.72115602	0.652209861	3.2936709	1.298325375	0.948071775	2.38395845	1.411078393	0.810849688
	4.204082234	13.26738547	8.363966144	8.863754597	5.021969454	17.02678192	1.22112645	3.470287927	2.355849617	1.207985427	2.882457756	1.511471086	1.019779738		2.827563942	6.759146202	7.139606886	8.985823701	4.621799568	16.65681158	0.706784591	3.290370181	1.355047596	0.959913435	2.407879283	1.421826888	0.815840613
	4.190232105	13.2337351	8.35835906	8.859504736	4.995136674	16.96562212	1.294180429	3.465897035	2.424528341	1.219521167	2.897494613	1.517624534	1.025919384		2.822327688	6.734508702	7.140390842	8.983965996	4.597904431	16.59289492	0.761363343	3.287084966	1.411812453	0.97171903	2.431496948	1.432562588	0.820849695
	4.17678276	13.20039329	8.352695944	8.855227733	4.969059705	16.90431505	1.367710057	3.461510347	2.493216538	1.231065577	2.912334879	1.523841512	1.032056788		2.817180014	6.71005362	7.141351381	8.982025362	4.574213875	16.52938336	0.815959684	3.283815179	1.468616122	0.983481777	2.454812628	1.443283228	0.825876051
	4.163809168	13.16741277	8.346938631	8.850919791	4.943791939	16.84283902	1.441723272	3.457127262	2.56190579	1.242608104	2.926967612	1.530112579	1.038191139		2.81213524	6.685817918	7.142455709	8.98000611	4.55077986	16.46625584	0.870587293	3.280560713	1.525453837	0.99519511	2.477827546	1.453985966	0.830918831
	4.151374761	13.13484689	8.341050606	8.846576494	4.919390288	16.78117476	1.516225579	3.452747426	2.630586298	1.254138415	2.941381471	1.536426751	1.04432194		2.807204976	6.661841226	7.143671355	8.977913057	4.52765079	16.40349354	0.925259879	3.277321406	1.582319793	1.006852709	2.500542905	1.464667455	0.83597722
	4.13952986	13.10274981	8.334997751	8.842192976	4.89591523	16.71930633	1.591220191	3.448370715	2.699246633	1.26564651	2.955564989	1.542771788	1.050448987		2.802397578	6.638166184	7.144966914	8.975751387	4.504870806	16.34108033	0.979991108	3.274097027	1.639207079	1.018448513	2.522959848	1.475323904	0.841050428
	4.128310563	13.07117653	8.328749002	8.837764102	4.873430671	16.65722175	1.66670824	3.443997227	2.767873535	1.277122821	2.969506836	1.549134506	1.056572332		2.797717889	6.614838486	7.146312632	8.973526486	4.482479364	16.27900298	1.03479455	3.270887257	1.696107634	1.029976747	2.54507941	1.485951146	0.846137693
	4.117738144	13.04018304	8.322276883	8.833284658	4.852003656	16.59491361	1.742689047	3.439627238	2.836451775	1.2885583	2.983196093	1.555501101	1.062692242		2.793167283	6.59190663	7.147680826	8.971243764	4.460511106	16.21725118	1.089683625	3.267691674	1.753012249	1.041431931	2.566902496	1.496544685	0.85123827
	4.107818963	13.00982624	8.315557934	8.828749527	4.831703936	16.5323795	1.819160443	3.435261163	2.904964083	1.299944488	2.996622508	1.561857481	1.068809152		2.788743982	6.569421396	7.149046129	8.968908473	4.438996018	16.15581725	1.14467155	3.264509743	1.809910614	1.052808907	2.58842985	1.507099756	0.856351436
	4.098544936	12.9801639	8.308573012	8.824153863	4.812603406	16.46962229	1.896119123	3.430899507	2.973391138	1.311273565	3.009776748	1.568189595	1.074923613		2.784443625	6.54743507	7.150385585	8.966525515	4.417959864	16.09469572	1.19977128	3.26134081	1.866791406	1.064102851	2.609662047	1.51761136	0.86147648
	4.0898945	12.9512545	8.301307479	8.819493233	4.794775458	16.4066502	1.973561007	3.426542804	3.041711623	1.322538392	3.022650611	1.574483746	1.081036231		2.78026003	6.526000489	7.151678604	8.964099274	4.397424856	16.03388263	1.254995449	3.258184105	1.923642435	1.075309294	2.630599486	1.52807431	0.866612702
	4.081834069	12.92315693	8.293751279	8.814763745	4.778294258	16.34347674	2.051481614	3.422191573	3.109902351	1.333732522	3.035237228	1.580726874	1.087147615		2.77618609	6.505169939	7.152906811	8.96163346	4.377410484	15.97337481	1.310356288	3.25503874	1.980450813	1.086424135	2.651242398	1.538483256	0.871759412
	4.074319901	12.89593021	8.285898909	8.809962139	4.763233984	16.28012048	2.129876406	3.417846266	3.177938448	1.344850197	3.047531216	1.586906816	1.093258315		2.772214726	6.484994004	7.154053823	8.959130976	4.357934471	15.91316896	1.36586554	3.251903722	2.037203166	1.097443662	2.671590857	1.548832717	0.876915928
	4.06730031	12.86963309	8.277749295	8.805085848	4.749668042	16.21660459	2.208741104	3.41350723	3.245793586	1.355886329	3.059528796	1.593012527	1.099368764		2.768339827	6.465520415	7.15510499	8.95659383	4.339013756	15.85326089	1.421534353	3.248777971	2.093885866	1.108364565	2.691644802	1.5591171	0.882081571
	4.060718127	12.84432361	8.269305582	8.800133031	4.73766829	16.1529563	2.288071968	3.40917468	3.313440264	1.366836463	3.071227876	1.599034255	1.105479228		2.764557107	6.44679299	7.156047134	8.954023072	4.320665454	15.79364464	1.477373172	3.245660334	2.150485267	1.119183951	2.711404065	1.569330727	0.887255667
	4.05451331	12.8200586	8.260574844	8.795102564	4.727304278	16.0892062	2.367866003	3.40484868	3.380850124	1.377696718	3.082628074	1.604963682	1.111589754		2.76086481	6.428850708	7.156868307	8.951418781	4.302907713	15.73431191	1.533391608	3.242549606	2.206987946	1.129899352	2.730868403	1.579467847	0.892437548
	4.048625613	12.79689326	8.251567737	8.789994012	4.718642535	16.02538747	2.448121121	3.400529146	3.447994287	1.388463726	3.093730709	1.610794007	1.117700126		2.757264215	6.411726992	7.157557612	8.948780088	4.285760424	15.67525154	1.589598316	3.239444563	2.263380922	1.140508736	2.750037536	1.589522659	0.897626548
	4.042997194	12.7748807	8.242298086	8.784807564	4.711745905	15.96153496	2.528836225	3.396215852	3.514843704	1.399134545	3.104538741	1.616519998	1.123809835		2.753759901	6.395449224	7.158105086	8.946105237	4.269245725	15.61644923	1.646000865	3.236343978	2.319651854	1.151010507	2.768911187	1.59948933	0.902822002
	4.037575067	12.75407152	8.232782434	8.779543955	4.706672945	15.89768432	2.610011226	3.391908456	3.581369503	1.409706578	3.115056679	1.622137988	1.129918043		2.750359752	6.380038529	7.158501653	8.943391681	4.253388294	15.55788761	1.702605613	3.233246655	2.375789201	1.161403508	2.787489124	1.609362015	0.908023252
	4.032313321	12.73451344	8.22303955	8.774204368	4.703477396	15.83387107	2.691646994	3.387606532	3.647543332	1.420177477	3.125290436	1.627645839	1.136023572		2.747074709	6.365509825	7.158739163	8.940636209	4.238215394	15.49954642	1.759417596	3.230151447	2.431782343	1.171687015	2.805771206	1.619134883	0.913229642
	4.027175012	12.7162511	8.213089916	8.76879032	4.702207716	15.77012969	2.773745248	3.38330961	3.713337668	1.430545051	3.135247168	1.633042866	1.142124893		2.743918269	6.351872136	7.158810491	8.93783509	4.223756695	15.44140305	1.816440438	3.227057286	2.487621649	1.181860725	2.823757425	1.628802137	0.91844052
	4.022133669	12.69932582	8.20295519	8.763303557	4.702906697	15.70649279	2.856308389	3.379017219	3.778726109	1.44080717	3.144935075	1.638329721	1.148220125		2.740905788	6.339129141	7.158709678	8.934984229	4.21004388	15.38343322	1.873676273	3.2239632	2.543298511	1.191924741	2.841447952	1.63835805	0.923655234
	4.01717438	12.68377558	8.19265767	8.757745932	4.705611146	15.64299035	2.93933929	3.374728939	3.843683616	1.45096168	3.154363188	1.643508259	1.15430705		2.738053611	6.327279914	7.158432109	8.932079336	4.197110079	15.3256119	1.931125708	3.220868327	2.598805319	1.20187955	2.858843177	1.647796987	0.92887314
	4.012294411	12.66963496	8.182219753	8.752119305	4.710351647	15.57964906	3.02284105	3.370444438	3.908186716	1.461006327	3.163541138	1.64858137	1.160383128		2.735378119	6.316319815	7.157974692	8.929116086	4.184989165	15.26791426	1.988787807	3.217771937	2.654135402	1.211726001	2.875943753	1.657113443	0.934093592
	4.007503373	12.65693533	8.17166341	8.746425443	4.717152384	15.51649178	3.106816725	3.366163514	3.972213656	1.470938684	3.172478918	1.6535528	1.166445533		2.732894727	6.306241456	7.157336003	8.926090266	4.173714979	15.21031679	2.046660112	3.214673431	2.709282938	1.221465267	2.892750637	1.666302078	0.939315945
	4.002822928	12.64570501	8.161009683	8.74066594	4.726031041	15.45353717	3.191269052	3.361886125	4.035744504	1.4807561	3.181186653	1.658426948	1.172491183		2.730616938	6.297035696	7.156516395	8.922997918	4.163320511	15.15279828	2.1047387	3.211572354	2.764242828	1.231098817	2.909265123	1.675357746	0.944539554
	3.998286073	12.63596951	8.150278215	8.734842152	4.736998756	15.39079946	3.276200171	3.357612409	4.098761207	1.490455666	3.189674367	1.663208664	1.178516792		2.728555488	6.288692595	7.155518028	8.919835445	4.153837122	15.09534085	2.163018272	3.208468393	2.819010561	1.240628373	2.92548888	1.684275538	0.94976377
	3.993936042	12.62775185	8.139486827	8.728955151	4.750060158	15.32828832	3.361611364	3.353342691	4.161247589	1.500034189	3.19795177	1.667903036	1.184518916		2.72671766	6.281202275	7.154344816	8.916599711	4.145293835	15.03793074	2.221492279	3.205361377	2.873582065	1.25005587	2.941423986	1.693050809	0.954987937
	3.989824879	12.62107289	8.128651148	8.723005695	4.765213451	15.26600897	3.447502811	3.349077479	4.223189315	1.509488199	3.206028062	1.672515178	1.190494007		2.725106814	6.274555628	7.153002279	8.913288097	4.137716741	14.98055898	2.280153077	3.202251273	2.927953561	1.259383415	2.957072946	1.701679213	0.960211392
	3.986011755	12.61595165	8.117784309	8.716994222	4.782450581	15.20396236	3.533873387	3.344817451	4.284573809	1.518813959	3.213911764	1.677050024	1.196438478		2.723722155	6.268744851	7.151497299	8.909898548	4.131128556	14.9232218	2.338992105	3.199138176	2.98212142	1.268613244	2.972438723	1.710156731	0.96543346
	3.982561087	12.61240563	8.106896714	8.710920856	4.801757449	15.14214552	3.620720483	3.340563423	4.34539014	1.528007502	3.221610578	1.68151213	1.202348754		2.72255877	6.263763771	7.149837778	8.906429582	4.125548345	14.86592084	2.398000094	3.196022308	3.03608204	1.277747675	2.987524748	1.718479692	0.97065345
	3.979540552	12.61045105	8.095995898	8.70478543	4.823114204	15.08055199	3.708039884	3.336316315	4.405628883	1.537064683	3.229131274	1.685905485	1.208221339		2.721607916	6.259607948	7.148032229	8.902880285	4.120991429	14.80866308	2.45716728	3.192904005	3.089831735	1.286789069	3.002334925	1.726644798	0.975870655
	3.97701905	12.61010305	8.085086463	8.698587522	4.846495593	15.01917237	3.795825678	3.332077108	4.465281954	1.545981241	3.236479623	1.69023334	1.214052869		2.720857551	6.256274578	7.146089302	8.899250277	4.117469452	14.75146054	2.516483639	3.189783709	3.143366653	1.295739794	3.016873634	1.734649133	0.981084346
	3.975064704	12.61137585	8.07417012	8.692326497	4.87187137	14.95799494	3.884070218	3.327846793	4.524342437	1.554752878	3.243660351	1.694498057	1.219840166		2.720293058	6.25376219	7.144017282	8.895539672	4.114990616	14.69432979	2.575939116	3.186661964	3.196682704	1.30460218	3.031145712	1.742490171	0.986293771
	3.973742954	12.61428275	8.063245817	8.686001559	4.899206767	14.89700633	3.972764119	3.323626323	4.582804406	1.56337534	3.250677149	1.698700973	1.22558029		2.719898127	6.252070198	7.141823584	8.891749014	4.113560037	14.6372913	2.635523853	3.183539404	3.249775525	1.313378494	3.045156435	1.750165781	0.991498151
	3.973114808	12.61883607	8.052309963	8.679611806	4.928463016	14.83619217	4.061896303	3.319416569	4.640662748	1.571844508	3.257532693	1.702842298	1.231270582		2.719655715	6.251198325	7.139514272	8.887879214	4.113180195	14.58036857	2.695228408	3.180416747	3.302640455	1.322070911	3.058911473	1.757674215	0.996696682
	3.973235283	12.62504701	8.041356736	8.673156277	4.959597916	14.77553782	4.151454063	3.315218271	4.697912985	1.580156488	3.264228724	1.706921028	1.236908701		2.719549026	6.251145958	7.137093644	8.883931475	4.113851446	14.52358734	2.755043948	3.177294793	3.355272526	1.330681487	3.072416846	1.765014103	1.001888529
	3.974152096	12.63292542	8.030378474	8.66663401	4.992566433	14.71502905	4.241423176	3.311032008	4.754551125	1.588307694	3.270766135	1.710934894	1.24249265		2.719562453	6.251911491	7.134563895	8.87990722	4.115572536	14.46697466	2.814962425	3.174174416	3.407666479	1.339212145	3.085678862	1.772184432	1.00707283
	3.975904611	12.64247944	8.019366128	8.660044082	5.027321323	14.65465263	4.331788018	3.306858173	4.810573514	1.596294936	3.277145102	1.714880343	1.248020795		2.719682393	6.253491703	7.131924888	8.875808019	4.118341091	14.41055803	2.874976718	3.17105656	3.459816774	1.34766466	3.098704036	1.779184523	1.012248695
	3.978523063	12.65371516	8.008309771	8.653385655	5.063813767	14.59439694	4.422531706	3.302696957	4.865976712	1.604115487	3.283365223	1.718752542	1.253491872		2.719897906	6.255881216	7.129174051	8.871635519	4.122154045	14.35436462	2.935080739	3.167942236	3.511717619	1.356040654	3.111499011	1.786014004	1.017415205
	3.982028067	12.66663614	7.997199139	8.646658007	5.101993999	14.5342525	4.513636245	3.298548349	4.920757401	1.611767141	3.289425681	1.722545419	1.258904991		2.720201164	6.259072089	7.126306405	8.86739139	4.127007957	14.29842064	2.9952695	3.164832514	3.563362994	1.364341594	3.124070463	1.792672776	1.022571417
	3.986430398	12.68124297	7.986024187	8.639860562	5.141811905	14.47421237	4.605082682	3.294412146	4.974912297	1.619248265	3.295325418	1.726251741	1.264259623		2.720587655	6.263053557	7.123314723	8.863077265	4.13289922	14.24275077	3.055539145	3.161728524	3.614746681	1.372568793	3.136425002	1.79916098	1.027716367
	3.991731029	12.6975328	7.974775644	8.632992908	5.183217592	14.41427251	4.696851253	3.290287979	5.028438101	1.626557823	3.301063305	1.72986321	1.269555581		2.721056145	6.267811968	7.120189815	8.858694703	4.139824128	14.18737784	3.115886931	3.15863144	3.665862281	1.38072342	3.14856907	1.80547896	1.032849072
	3.997921409	12.7154989	7.963445539	8.626054812	5.226161894	14.35443205	4.788921524	3.286175341	5.081331463	1.633695388	3.306638326	1.733370605	1.274792993		2.721608407	6.273330892	7.116920924	8.854245156	4.14777881	14.13232263	3.176311186	3.155542482	3.71670324	1.388806509	3.160508841	1.811627224	1.037968535
	4.004983956	12.73513018	7.952027683	8.619046232	5.270596808	14.29469346	4.881272524	3.282073633	5.133588968	1.640661142	3.31204974	1.736763934	1.279972267		2.722248718	6.279591419	7.113496201	8.849729946	4.156759038	14.07760385	3.236811209	3.152462898	3.767262861	1.396818979	3.172250126	1.817606404	1.043073752
	4.012892723	12.75641089	7.940518085	8.61196732	5.316475846	14.23506259	4.973882864	3.277982211	5.185207139	1.647455853	3.317297241	1.740032627	1.285094047		2.722983195	6.286572624	7.109903246	8.845150256	4.166759923	14.02323825	3.29738716	3.149393958	3.81753432	1.404761645	3.183798288	1.823417223	1.048163718
	4.021614213	12.77932031	7.92891529	8.604818425	5.363754289	14.17554871	5.066730838	3.273900435	5.236182454	1.654080836	3.3223811	1.743165733	1.290159172		2.723818997	6.294252158	7.106129668	8.840507127	4.177775531	13.96924085	3.358039909	3.146336937	3.867510672	1.412635246	3.195158164	1.829060456	1.053237432
	4.031108312	12.80383249	7.917220617	8.597600099	5.412389339	14.11616437	5.159794515	3.269827724	5.286511383	1.660537906	3.327302285	1.746152146	1.295168621		2.724763457	6.302606935	7.102163639	8.835801463	4.189798452	13.9156253	3.418770873	3.1432931	3.917184858	1.420440463	3.206334012	1.834536898	1.058293906
	4.041329301	12.82991621	7.905438296	8.590313089	5.46234016	14.05692527	5.253051807	3.265763602	5.336190423	1.666829316	3.332062556	1.748980831	1.300123466		2.725823214	6.311613874	7.097994404	8.83103405	4.202819359	13.86240424	3.479581834	3.140263687	3.966549719	1.428177941	3.217329465	1.839847336	1.063332172
	4.052226915	12.85753488	7.893575495	8.582958348	5.513567812	13.99785002	5.346480525	3.261707745	5.385216152	1.672957687	3.336664539	1.751641057	1.305024813		2.727003405	6.321250631	7.093612726	8.826205571	4.216826587	13.80958974	3.540474763	3.137249895	4.015598	1.435848318	3.228147517	1.844992524	1.068351291
	4.063747431	12.88664668	7.881642229	8.575537027	5.566035077	13.93895982	5.440058422	3.257660014	5.433585283	1.678925932	3.341111768	1.754122627	1.309873759		2.728306962	6.331496286	7.089011224	8.821316634	4.23180579	13.75719367	3.601451633	3.134252856	4.06432237	1.443452244	3.23879052	1.849973156	1.073350358
	4.075834745	12.91720471	7.869651162	8.568050485	5.61970619	13.88027819	5.533763217	3.253620484	5.481294721	1.684737178	3.3454087	1.756416099	1.314671336		2.729734083	6.342331936	7.084184599	8.816367796	4.247739679	13.70522809	3.66251425	3.131273624	4.112715435	1.450990408	3.249260206	1.85478986	1.078328514
	4.088431425	12.94915721	7.857617301	8.560500284	5.67454648	13.82183051	5.627572613	3.24958946	5.528341625	1.690394687	3.349560705	1.758512989	1.319418468		2.731281903	6.353741141	7.07912973	8.811359594	4.264607888	13.65370552	3.723664093	3.128313155	4.160769769	1.458463557	3.259557731	1.859443173	1.083284951
	4.10147972	12.98244798	7.845557603	8.552888198	5.730521943	13.76364369	5.721464294	3.245567477	5.574723469	1.695901781	3.353574024	1.760405957	1.324115933		2.732944385	6.365710224	7.073845642	8.806292569	4.282386983	13.60263917	3.784902172	3.125372289	4.208477947	1.465872519	3.269683737	1.863933547	1.088218917
	4.114922507	13.0170167	7.8334905	8.545216208	5.787598753	13.70574568	5.815415919	3.2415553	5.620438107	1.701261771	3.357455707	1.762088962	1.328764325		2.734712451	6.37822837	7.068333342	8.801167298	4.301050604	13.552043	3.846228911	3.122451742	4.255832576	1.473218219	3.279638423	1.868261334	1.093129725
	4.12870416	13.05279941	7.821435357	8.537486505	5.845742744	13.64816511	5.909405105	3.237553895	5.66548383	1.706477898	3.361213527	1.763557386	1.333364029		2.736574333	6.39128754	7.062595553	8.795984413	4.320569761	13.50193181	3.907644046	3.119552088	4.302826349	1.480501693	3.289421639	1.872426796	1.098016756
	4.142771338	13.08972897	7.809411898	8.529701485	5.90491887	13.59093077	6.003409393	3.233564412	5.709859427	1.711553276	3.364855875	1.764808125	1.3379152		2.73851613	6.404882207	7.056636346	8.790744623	4.34091325	13.45232106	3.969146546	3.116673758	4.349452089	1.487724102	3.299032978	1.876430109	1.102879461
	4.157073678	13.12773559	7.797439605	8.521863738	5.965090678	13.53407122	6.097406219	3.229588139	5.75356425	1.716490852	3.368391639	1.765839641	1.342417753		2.740522528	6.419008915	7.050460715	8.785448733	4.362048183	13.40322673	4.030734561	3.113817031	4.395702802	1.494886735	3.30847188	1.880271372	1.107717366
	4.171564384	13.16674727	7.785537114	8.513976039	6.026219794	13.4776144	6.19137286	3.225626465	5.796598269	1.721293375	3.371830069	1.766651969	1.346871356		2.742577633	6.433665712	7.044074123	8.78009765	4.383940599	13.35466506	4.092405376	3.110982036	4.441571732	1.501991012	3.317737732	1.88395062	1.112530065
	4.186200719	13.20669032	7.773721641	8.506041329	6.088265468	13.42158717	6.285286384	3.221680835	5.838962132	1.725963377	3.375180641	1.7672467	1.35127544		2.744665872	6.448851479	7.037482038	8.774692396	4.406556115	13.30665224	4.154155385	3.108168756	4.487052417	1.509038481	3.326829967	1.887467844	1.117317226
	4.200944377	13.24748978	7.762008444	8.498062683	6.151184165	13.36601498	6.379123587	3.217752697	5.880657225	1.730503166	3.378452906	1.767626908	1.355629208		2.746772891	6.464565211	7.030689512	8.769234103	4.4298606	13.25920401	4.21598008	3.105377037	4.532138737	1.516030805	3.33574815	1.890823008	1.122078581
	4.215761757	13.28906983	7.750410342	8.490043286	6.214929248	13.31092154	6.47286092	3.213843468	5.921685724	1.734914824	3.381656349	1.767797053	1.359931654		2.748886391	6.480805284	7.02370081	8.763724016	4.453820812	13.21233539	4.277874037	3.102606596	4.57682496	1.522969747	3.344492058	1.894016078	1.126813922
	4.230624108	13.33135416	7.738937321	8.481986389	6.279450731	13.25632853	6.566474412	3.209954482	5.962050654	1.739200227	3.384800247	1.767762849	1.364181596		2.750996848	6.497568776	7.016519135	8.758163481	4.478404985	13.16606021	4.339830915	3.099857041	4.621105789	1.529857149	3.353061749	1.89704704	1.131523093
	4.245507575	13.37426627	7.727596213	8.47389527	6.344695142	13.20225534	6.659939587	3.206086967	6.00175594	1.743361058	3.387893532	1.767531105	1.368377702		2.75309807	6.514850857	7.00914645	8.752553934	4.50358333	13.12039088	4.401843453	3.097127884	4.664976388	1.536694899	3.361457606	1.899915936	1.136205981
	4.260393122	13.41772975	7.716390485	8.46577318	6.410605473	13.14871891	6.753231369	3.202242011	6.040806448	1.747398839	3.390944673	1.767109539	1.372518534		2.755187544	6.532644319	7.001583422	8.746896883	4.529328417	13.07533808	4.463903466	3.094418564	4.708432412	1.5434849	3.36968038	1.902622887	1.140862506
	4.275266346	13.46166846	7.705320125	8.457623296	6.477121237	13.09573359	6.846323988	3.198420547	6.079208032	1.751314961	3.393961558	1.766506585	1.376602589		2.757266555	6.550939243	6.993829482	8.74119389	4.555615441	13.03091051	4.526001846	3.091728466	4.751470024	1.550229024	3.377731203	1.905168129	1.145492606
	4.290117189	13.50600669	7.694381635	8.449448665	6.544178615	13.04331105	6.939190887	3.19462335	6.116967556	1.755110718	3.396951406	1.76573118	1.380628338		2.759340065	6.569722845	6.985882993	8.735446548	4.582422344	12.98711478	4.588128555	3.089056946	4.794085901	1.556929075	3.385611595	1.907552038	1.150096229
	4.304939538	13.5506693	7.683568124	8.441252153	6.611710695	12.99146031	7.031804621	3.190851034	6.154092924	1.758787341	3.399920681	1.764792553	1.384594282		2.761416352	6.588979496	6.977741525	8.729656454	4.609729811	12.94395532	4.650272626	3.086403349	4.836277236	1.563586733	3.393323456	1.909775166	1.15467332
	4.319730742	13.59558175	7.672869501	8.433036391	6.679647792	12.94018778	7.124136764	3.187104067	6.190593076	1.762346037	3.402875043	1.763700015	1.388498989		2.763506444	6.608690911	6.969402211	8.723825185	4.637521132	12.90143437	4.712422162	3.083767032	4.878041728	1.570203506	3.400869045	1.911838266	1.159223807
	4.334491036	13.64067019	7.662272758	8.424803735	6.747917831	12.88949735	7.216157823	3.18338279	6.226477988	1.76578802	3.405819298	1.762462759	1.392341138		2.765623366	6.628836497	6.960862144	8.71795427	4.665781958	12.85955204	4.774564348	3.081147381	4.919377573	1.576780683	3.408250949	1.913742317	1.163747592
	4.349222892	13.68586147	7.651762325	8.416556218	6.816446785	12.83939062	7.307837156	3.179687447	6.261758643	1.769114542	3.408757383	1.761089672	1.396119566		2.767781265	6.649393831	6.95211882	8.712045162	4.69449996	12.81830643	4.836685459	3.078543833	4.960283447	1.583319279	3.415472054	1.91548855	1.168244542
	4.363930324	13.73108312	7.641320495	8.408295524	6.885159156	12.78986707	7.39914291	3.176018214	6.296446986	1.772326914	3.411692364	1.759589171	1.399833302		2.769994452	6.670339226	6.943170558	8.706099214	4.723664421	12.77769377	4.898770892	3.075955885	5.00075848	1.589819993	3.422535496	1.917078464	1.17271448
	4.378618133	13.7762634	7.630927893	8.400022963	6.953978468	12.74092439	7.490041967	3.172375232	6.330555866	1.775426534	3.414626453	1.757969058	1.4034816		2.772276438	6.691648365	6.934016895	8.700117651	4.753265789	12.73770865	4.960805199	3.07338311	5.040802243	1.596283163	3.429444629	1.918513834	1.177157178
	4.393291148	13.8213313	7.620563981	8.39173946	7.022827778	12.69255875	7.580499913	3.168758651	6.36409895	1.778414895	3.417561043	1.756236406	1.407063964		2.774639011	6.713296937	6.924658915	8.694101553	4.78329521	12.69834422	5.022772142	3.070825162	5.080414718	1.602708735	3.436202983	1.919796724	1.181572356
	4.407953451	13.86621651	7.61020758	8.383445553	7.09163017	12.64476518	7.670481026	3.165168657	6.397090629	1.781293604	3.420496759	1.754397474	1.410580165		2.777091433	6.735261256	6.915099488	8.688051829	4.813744072	12.65959238	5.084654764	3.068281789	5.119596286	1.60909623	3.442814223	1.920929477	1.185959679
	4.422607628	13.91084952	7.599837389	8.375141406	7.160309232	12.59753791	7.759948292	3.161605506	6.429545898	1.784064376	3.423433524	1.752457656	1.414030255		2.779639781	6.757518806	6.905343413	8.681969206	4.844603587	12.62144403	5.146435463	3.065752828	5.158347702	1.615444734	3.449282124	1.921914709	1.19031876
	4.437254056	13.95516157	7.589432494	8.366826829	7.228789492	12.55087075	7.848863436	3.158069553	6.461480226	1.786729047	3.426370633	1.750421457	1.41741457		2.782286497	6.780048696	6.895397436	8.675854216	4.875864418	12.5838892	5.208096095	3.063238213	5.196670085	1.621752884	3.455610537	1.92275529	1.19464916
	4.451890259	13.99908479	7.578972843	8.358501312	7.296996815	12.50475747	7.937186993	3.154561269	6.492909419	1.789289559	3.429306844	1.748292509	1.420733726		2.785030163	6.802831985	6.885270155	8.669707188	4.907516381	12.54691728	5.269618079	3.06073797	5.234564905	1.628018875	3.46180337	1.92345432	1.198950399
	4.466510338	14.0425522	7.568439685	8.350164066	7.364858741	12.45919214	8.024878388	3.151081258	6.523849464	1.791747962	3.432240468	1.746073608	1.423988611		2.787865512	6.825851869	6.874971809	8.663528244	4.939548221	12.51051709	5.330982512	3.058252214	5.272033971	1.634240471	3.467864567	1.924015089	1.203221959
	4.481104511	14.08549783	7.557815954	8.341814075	7.432304765	12.41416947	8.111896053	3.147630261	6.554316381	1.794106401	3.435169477	1.743766789	1.427180359		2.790783672	6.849093728	6.864513963	8.657317301	4.971947467	12.47467702	5.39217029	3.055781147	5.309079426	1.640415035	3.473798092	1.924441046	1.207463299
	4.495658765	14.12785682	7.547086597	8.333450146	7.499266553	12.36968509	8.198197566	3.144209158	6.584326068	1.796367102	3.438091599	1.741373417	1.430310331		2.793772633	6.872545028	6.853909105	8.651074079	5.004700374	12.43938504	5.453162229	3.053325052	5.345703741	1.646539561	3.479607924	1.924735746	1.21167386
	4.510154643	14.1695655	7.536238831	8.325070974	7.565678094	12.32573579	8.283739803	3.140818951	6.613894153	1.798532369	3.441004427	1.738894304	1.433380085		2.796817883	6.896195098	6.843170191	8.644798107	5.037791933	12.40462877	5.513939183	3.050884285	5.381909708	1.652610721	3.485298037	1.924902806	1.215853079
	4.524569171	14.21056155	7.525262339	8.3166752	7.631475788	12.28231974	8.368479115	3.137460761	6.643035852	1.800604562	3.443905519	1.736329846	1.436391338		2.79990319	6.920034799	6.832310137	8.638488741	5.071205954	12.37039549	5.574482151	3.048459271	5.417700434	1.658624913	3.490872396	1.924945852	1.220000406
	4.538874928	14.25078404	7.514149386	8.308261471	7.696598467	12.23943659	8.452371517	3.134135797	6.671765848	1.802586093	3.446792498	1.733680164	1.439345932		2.80301147	6.944056122	6.821341326	8.632145184	5.104925187	12.33667212	5.634772379	3.046050499	5.453079333	1.66457833	3.496334943	1.924868466	1.224115307
	4.553040267	14.29017364	7.502894875	8.299828496	7.760987372	12.19708757	8.535372886	3.130845339	6.700098181	1.804479408	3.449663145	1.730945262	1.442245791		2.806125673	6.968251734	6.810275122	8.625766504	5.1389315	12.30344522	5.694791436	3.043658514	5.48805011	1.670467013	3.501689578	1.924674142	1.228197284
	4.567029675	14.32867265	7.491496329	8.291375101	7.824586068	12.15527546	8.617439165	3.127590709	6.728046155	1.806286986	3.452515482	1.728125176	1.445092884		2.809229647	6.992614524	6.799121443	8.619351664	5.173206055	12.27070099	5.754521285	3.041283911	5.522616745	1.676286925	3.506940144	1.924366235	1.232245883
	4.580804264	14.36622515	7.479953818	8.282900268	7.887340319	12.11400458	8.69852657	3.124373242	6.755622276	1.808011321	3.455347851	1.725220137	1.44788918		2.812308921	7.017137158	6.78788841	8.612899547	5.207729501	12.23842527	5.813944325	3.038927329	5.556783471	1.682034015	3.512090403	1.923947928	1.2362607
	4.594322388	14.40277711	7.46826982	8.27440318	7.949197934	12.07328064	8.778591784	3.121194267	6.782838205	1.809654922	3.458158974	1.722230708	1.450636613		2.815351349	7.041811697	6.776582084	8.606408991	5.242482152	12.20660357	5.873043419	3.036589448	5.590554745	1.687704285	3.517144005	1.923422192	1.240241395
	4.607540352	14.43827643	7.456449045	8.265883243	8.010108578	12.03311057	8.857592159	3.118055076	6.809704746	1.811220301	3.460948016	1.719157927	1.453337042		2.818347596	7.066629292	6.765206323	8.599878818	5.277444138	12.17522115	5.9318019	3.03427098	5.623935206	1.693293855	3.522104463	1.922791772	1.244187699
	4.620413208	14.47267307	7.444498205	8.257340103	8.07002357	11.99350236	8.935485888	3.114956907	6.836231843	1.812709972	3.463714613	1.716003422	1.455992223		2.821291435	7.091579966	6.75376275	8.593307872	5.312595515	12.14426303	5.990203564	3.031972664	5.656929643	1.698799018	3.526975111	1.922059165	1.248099412
	4.632895606	14.50591909	7.432425759	8.248773661	8.128895675	11.9544647	9.012232172	3.111900929	6.862428617	1.814126446	3.46645891	1.712769516	1.458603776		2.824179834	7.116652513	6.742250833	8.586695049	5.347916341	12.1137142	6.048232646	3.029695261	5.689542936	1.704216299	3.531759072	1.921226625	1.251976413
	4.64494267	14.53796874	7.420241636	8.240184061	8.186678887	11.91600682	9.087791366	3.10888823	6.888303413	1.815472221	3.469181564	1.709459311	1.461173167		2.827012853	7.141834497	6.730668082	8.580039336	5.383386695	12.08355969	6.105873785	3.027439544	5.721780009	1.709542495	3.536459221	1.920296164	1.255818659
	4.656510885	14.56877847	7.407956931	8.231571687	8.243328228	11.87813808	9.162125098	3.105919814	6.913863866	1.816749785	3.471883747	1.706076742	1.463701685		2.829793357	7.167112354	6.719010346	8.573339844	5.418986656	12.05378472	6.163111985	3.025206293	5.753645769	1.714774722	3.541078143	1.91926957	1.259626185
	4.667558948	14.59830704	7.395583606	8.222937141	8.29879956	11.84086772	9.23519637	3.102996599	6.939116991	1.817961608	3.474567128	1.702626616	1.466190438		2.83252657	7.192471584	6.70727218	8.566595838	5.454696235	12.02437494	6.21993257	3.022996285	5.785145044	1.719910441	3.545618108	1.918148437	1.263399103
	4.67804858	14.62651549	7.383134188	8.214281213	8.353049411	11.80420454	9.306969631	3.100119422	6.964069273	1.819110137	3.477233841	1.699114625	1.468640345		2.835219515	7.217897009	6.695447275	8.559806764	5.490495274	11.99531655	6.276321144	3.020810285	5.816282522	1.724947481	3.550081039	1.916934197	1.267137596
	4.687945255	14.65336725	7.370621468	8.205604857	8.406034838	11.76815659	9.377410829	3.097289049	6.988726775	1.820197792	3.479886439	1.69554733	1.471052134		2.837880365	7.243373075	6.683528923	8.55297228	5.526363318	11.96659654	6.332263558	3.018649036	5.847062691	1.729884061	3.554468486	1.915628156	1.270841918
	4.697218834	14.67882813	7.35805823	8.196909148	8.457713314	11.73273092	9.446487436	3.094506187	7.01309524	1.82122696	3.482527843	1.691932125	1.473426353		2.840517775	7.268884166	6.671510486	8.546092268	5.562279479	11.93820279	6.387745875	3.016513249	5.877489771	1.734718794	3.55878162	1.914231546	1.274512384
	4.705844086	14.7028664	7.345456986	8.188195252	8.508042651	11.6979333	9.514168447	3.091771498	7.037180202	1.822199989	3.485161269	1.688277184	1.475763388		2.843140217	7.294414916	6.659385844	8.539166857	5.598222298	11.91012431	6.442754362	3.014403591	5.907567667	1.739450693	3.563021217	1.912745568	1.278149367
	4.713801074	14.72545279	7.332829747	8.179464383	8.55698096	11.66376804	9.580424367	3.089085613	7.060987086	1.823119183	3.487790155	1.684591376	1.478063473		2.845755367	7.319950474	6.647149806	8.532196422	5.634169623	11.88235131	6.497275486	3.012320679	5.93729991	1.744079167	3.567187671	1.91117144	1.281753293
	4.721075412	14.74656058	7.320187817	8.170717769	8.604486648	11.63023782	9.64522717	3.086449146	7.084521301	1.823986795	3.49041808	1.680884176	1.480326717		2.848369593	7.34547672	6.634798459	8.525181596	5.670098512	11.85487532	6.551295918	3.010265063	5.966689622	1.748604011	3.571280999	1.909510444	1.285324628
	4.727658365	14.76616559	7.307541627	8.16195662	8.650518454	11.59734354	9.708550247	3.083862707	7.107788325	1.824805022	3.493048674	1.677165553	1.482553126		2.850987542	7.370980399	6.622329437	8.518123255	5.705985177	11.82768925	6.604802565	3.008237221	5.995739474	1.753025401	3.575300864	1.90776397	1.288863877
	4.733546812	14.78424626	7.294900599	8.153182101	8.695035522	11.5650843	9.770368343	3.081326913	7.130793772	1.825576002	3.495685534	1.673445843	1.484742632		2.853611885	7.396449166	6.609742105	8.511022513	5.741804972	11.80078737	6.657782597	3.006237547	6.024451663	1.757343871	3.579246608	1.905933553	1.292371573
	4.738743069	14.80078369	7.282273044	8.144395305	8.737997509	11.53345731	9.83065748	3.07884239	7.153543445	1.826301811	3.498332133	1.669735627	1.486895126		2.856243187	7.421871551	6.59703765	8.5038807	5.777532438	11.77416533	6.710223492	3.004266348	6.052827904	1.761560305	3.583117285	1.90402091	1.295848271
	4.743254576	14.81576166	7.269666108	8.135597236	8.779364727	11.50245798	9.889394879	3.076409781	7.176043374	1.826984461	3.500991735	1.666045587	1.489010486		2.858879936	7.447236821	6.584219082	8.496699343	5.813141389	11.74782007	6.762113086	3.002323835	6.080869417	1.765675908	3.586911703	1.902027959	1.299294541
	4.747093469	14.82916667	7.25708574	8.126788802	8.819098313	11.4720799	9.946558878	3.074029736	7.198299829	1.827625903	3.503667324	1.662386371	1.491088608		2.861518693	7.472534778	6.571291147	8.489480132	5.848605055	11.72174968	6.813439617	3.000410117	6.108576947	1.769692195	3.590628476	1.899956847	1.302710962
	4.750276043	14.84098797	7.244536702	8.117970808	8.857160426	11.44231503	10.00212885	3.071702909	7.220319323	1.828228028	3.506361528	1.658768457	1.493129431		2.864154363	7.497755486	6.55826017	8.482224897	5.883896274	11.69595335	6.864191781	2.998525205	6.135950776	1.773610965	3.594266066	1.897809953	1.306098112
	4.752822135	14.85121757	7.232022613	8.109143956	8.893514462	11.41315378	10.05608512	3.069429945	7.242108592	1.828792676	3.509076564	1.65520202	1.495132968		2.866780548	7.522888957	6.545133829	8.474935568	5.918987701	11.67043112	6.914358768	2.996669006	6.162990756	1.777434279	3.597822841	1.895589902	1.309456567
	4.754754442	14.85985023	7.219546023	8.100308857	8.92812529	11.38458519	10.10840893	3.067211464	7.263674561	1.82932164	3.511814192	1.651696809	1.497099326		2.869389964	7.547924817	6.531920896	8.467614148	5.953852059	11.64518376	6.9639303	2.994841327	6.189696353	1.781164437	3.601297115	1.893299554	1.312786889
	4.756097797	14.86688346	7.207108506	8.091466043	8.96095949	11.35659715	10.15908233	3.065048044	7.285024294	1.829816685	3.514575684	1.648262031	1.499028729		2.871974875	7.572851979	6.518630942	8.460262684	5.988462383	11.62021258	7.012896651	2.993041881	6.216066689	1.784803958	3.604687205	1.890942003	1.316089626
	4.756878419	14.87231749	7.194710791	8.082615981	8.9919856	11.32917657	10.20808815	3.062940199	7.306164931	1.830279552	3.517361807	1.644906256	1.500921532		2.874527527	7.597658339	6.505274039	8.452883232	6.02279227	11.59551923	7.061248662	2.99127029	6.242100603	1.788355549	3.607991467	1.888520564	1.319365303
	4.757123173	14.87615521	7.182352899	8.073759098	9.021174361	11.30230962	10.25541	3.060888358	7.327103616	1.83071198	3.520172822	1.641637325	1.502778231		2.877040543	7.622330528	6.491860473	8.445477844	6.0568161	11.57110557	7.108977734	2.989526092	6.267796705	1.791822086	3.611208336	1.886038754	1.32261442
	4.756858849	14.87840211	7.170034307	8.0648958	9.04849895	11.27598196	10.30103221	3.058892843	7.347847416	1.831115721	3.523008498	1.638462289	1.504599476		2.879507258	7.64685372	6.478400477	8.43804854	6.090509231	11.54697351	7.156075815	2.987808752	6.293153445	1.795206581	3.614336363	1.883500279	1.325837444
	4.756111484	14.87906621	7.157754113	8.056026499	9.073935203	11.25017893	10.34493984	3.056953854	7.368403234	1.831492555	3.525868142	1.635387359	1.506386068		2.881921969	7.671211535	6.464904001	8.430597307	6.123848154	11.52312489	7.202535368	2.98611767	6.31816917	1.798512161	3.617374239	1.880909008	1.32903481
	4.75490574	14.87815792	7.145511218	8.047151635	9.097461816	11.22488577	10.3871187	3.055071446	7.388777722	1.83184431	3.528750638	1.632417873	1.508138958		2.884280096	7.695386015	6.451380537	8.423126081	6.156810584	11.49956141	7.248349337	2.984452193	6.342842186	1.801742035	3.620320818	1.878268959	1.332206915
	4.75326437	14.87568997	7.133304502	8.038271699	9.119060522	11.20008785	10.42755537	3.053245519	7.408977191	1.832172877	3.531654507	1.629558293	1.509859242		2.88657824	7.719357698	6.43783898	8.415636758	6.189375515	11.47628454	7.293511095	2.982811621	6.367170821	1.804899463	3.623175133	1.875584274	1.335354114
	4.751207749	14.87167727	7.121133004	8.029387254	9.13871624	11.17577079	10.46623726	3.05147581	7.429007527	1.832480228	3.534577969	1.626812208	1.511548129		2.888814149	7.743105769	6.424287553	8.408131192	6.221523206	11.45329556	7.338014399	2.981195223	6.391153474	1.807987732	3.625936408	1.872859202	1.338476722
	4.748753524	14.86613675	7.10899609	8.020498952	9.156417189	11.15192066	10.50315264	3.049761886	7.44887411	1.832768425	3.537519016	1.62418237	1.513206987		2.890986586	7.766608293	6.41073378	8.400611209	6.253235119	11.43059554	7.381853337	2.979602246	6.414788662	1.81101012	3.628604059	1.870098081	1.34157501
	4.745916349	14.85908722	7.09689362	8.011607551	9.172154967	11.12852409	10.53829077	3.048103148	7.468581739	1.833039634	3.540475491	1.621670737	1.514837264		2.893095138	7.789842496	6.397184501	8.393078618	6.284493813	11.4081854	7.425022275	2.978031922	6.438075061	1.813969869	3.6311777	1.867305317	1.344649204
	4.742707732	14.85054927	7.08482609	8.002713925	9.185924597	11.10556837	10.57164191	3.046498836	7.488134568	1.83329613	3.543445169	1.61927854	1.516440491		2.895139958	7.812785098	6.383645927	8.385535228	6.315282801	11.38606594	7.467515817	2.976483482	6.461011538	1.816870153	3.633657138	1.864485375	1.347699488
	4.739135983	14.84054504	7.072794766	7.993819071	9.197724525	11.08304155	10.60319748	3.044948041	7.507536052	1.833540298	3.546425835	1.61700636	1.518018258		2.89712148	7.835412658	6.370123725	8.377982861	6.345586379	11.36423801	7.509328763	2.974956159	6.483597175	1.819714055	3.636042368	1.861642757	1.350726001
	4.735206268	14.82909813	7.060801792	7.984924116	9.207556588	11.06093244	10.63295011	3.043449721	7.5267889	1.833774637	3.54941537	1.614854217	1.51957219		2.899040127	7.857701921	6.356623119	8.370423367	6.375389448	11.34270252	7.550456087	2.973449201	6.505831282	1.822504537	3.638333562	1.858781991	1.353728841
	4.730920752	14.81623346	7.048850279	7.976030312	9.215425939	11.03923065	10.66089381	3.042002718	7.545895046	1.834001748	3.55241182	1.612821674	1.521103922		2.900896036	7.879630146	6.343148997	8.36285864	6.404677334	11.32146056	7.590892914	2.971961874	6.527713408	1.825244418	3.640531063	1.855907614	1.356708068
	4.726278831	14.80197711	7.036944366	7.967139039	9.221340939	11.0179266	10.687024	3.040605783	7.564855628	1.834224325	3.555413469	1.610907941	1.522615079		2.902688808	7.901175389	6.329706023	8.355290622	6.433435626	11.30051351	7.630634517	2.970493471	6.54924334	1.827936359	3.642635375	1.853024159	1.359663703
	4.721277448	14.78635619	7.025089261	7.958251795	9.225313013	10.99701143	10.71133769	3.039257599	7.583670981	1.834445141	3.558418896	1.609111984	1.524107246		2.904417327	7.922316739	6.316298733	8.347721308	6.461650039	11.27986308	7.669676317	2.969043315	6.570421099	1.830582839	3.644647144	1.850136139	1.362595734
	4.715911468	14.76939877	7.013291249	7.949370193	9.227356481	10.97647697	10.73383357	3.037956806	7.60234064	1.834667026	3.561427028	1.607432639	1.525581951		2.906079629	7.943034481	6.302931615	8.340152748	6.489306315	11.25951134	7.708013895	2.967610763	6.591246934	1.833186153	3.646567154	1.847248027	1.365504118
	4.71017411	14.75113375	7.001557674	7.940495947	9.22748836	10.95631565	10.75451208	3.036702024	7.620863354	1.834892849	3.564437181	1.605868721	1.527040643		2.907672854	7.963310193	6.289609168	8.332587037	6.516390166	11.23946077	7.745643014	2.966195213	6.611721303	1.835748398	3.648396309	1.844364238	1.368388785
	4.704057418	14.73159078	6.989896901	7.931630865	9.225728151	10.93652039	10.77337555	3.035491876	7.639237114	1.835125484	3.567449086	1.604419123	1.52848467		2.909193269	7.983126766	6.276335938	8.325026306	6.542887266	11.21971421	7.782559632	2.964796104	6.631844863	1.838271472	3.650135621	1.84148911	1.371249644
	4.697552767	14.71080019	6.978318248	7.92277684	9.222097608	10.91708448	10.79042823	3.03432501	7.657459188	1.835367787	3.570462909	1.603082912	1.529915269		2.910636358	8.00246836	6.263116533	8.3174727	6.568783287	11.20027481	7.818759932	2.963412925	6.65161845	1.840757082	3.651786201	1.838626882	1.374086583
	4.690651368	14.68879292	6.966831889	7.913935836	9.216620502	10.89800148	10.80567642	3.033200113	7.675526162	1.835622566	3.573479256	1.601859415	1.531333548		2.911996981	8.021320296	6.24995561	8.309928362	6.594063993	11.18114593	7.85424034	2.96204521	6.671043065	1.84320674	3.653349241	1.835781668	1.376899475
	4.683344787	14.66560048	6.95544875	7.905109882	9.209322379	10.87926504	10.81912846	3.032115927	7.693433989	1.835892546	3.576499164	1.600748288	1.53274048		2.91326957	8.0396689	6.236857853	8.302395406	6.618715357	11.16233105	7.888997543	2.960692548	6.690119854	1.845621784	3.654826004	1.832957435	1.379688183
	4.675625445	14.64125491	6.944180369	7.896301062	9.200230332	10.8608688	10.8307948	3.031071254	7.711178048	1.836180343	3.579524089	1.599749571	1.534136893		2.914448368	8.057501311	6.22382793	8.294875886	6.64272372	11.14383361	7.923028497	2.959354581	6.708850095	1.848003383	3.656217815	1.830157981	1.38245256
	4.667487086	14.61578873	6.933038754	7.887511509	9.189372768	10.84280624	10.840688	3.030064965	7.728753197	1.836488435	3.582555876	1.598863725	1.535523475		2.915527669	8.074805277	6.210870454	8.287371771	6.666075974	11.12565684	7.956330431	2.958031008	6.727235181	1.85035256	3.657526043	1.827386908	1.385192458
	4.658925222	14.58923491	6.922036217	7.878743398	9.176779205	10.82507056	10.84882273	3.029095998	7.746153836	1.836819131	3.585596729	1.598091658	1.536900774		2.916502062	8.091568949	6.197989931	8.279884914	6.688759743	11.10780362	7.988900839	2.956721588	6.745276606	1.852670208	3.658752092	1.8246476	1.387907725
	4.649937513	14.56162688	6.911185212	7.869998946	9.16248008	10.80765457	10.85521573	3.028163354	7.763373968	1.837174554	3.588649165	1.597434724	1.538269194		2.917366647	8.107780686	6.185190725	8.272417025	6.710763575	11.09027629	8.020737463	2.955426139	6.76297595	1.854957109	3.659897392	1.821943207	1.390598212
	4.640524109	14.53299848	6.900498153	7.861280405	9.146506581	10.79055057	10.85988575	3.027266089	7.780407258	1.837556619	3.591715966	1.59689471	1.53962901		2.918117219	8.1234289	6.172477028	8.264969644	6.732077106	11.07307652	8.051838266	2.95414454	6.780334872	1.857213957	3.660963384	1.819276622	1.393263775
	4.630687908	14.50338393	6.889987243	7.852590061	9.128890514	10.77375026	10.86285348	3.026403306	7.797247089	1.837967016	3.594800129	1.596473807	1.54098038		2.918750391	8.138501939	6.159852844	8.257544124	6.752691216	11.05620515	8.082201396	2.952876731	6.797355087	1.859441379	3.661951513	1.816650473	1.395904275
	4.62043476	14.47281782	6.879664296	7.843930236	9.10966419	10.75724473	10.86414146	3.025574142	7.813886621	1.838407205	3.59790481	1.596174555	1.542323351		2.919263673	8.152988022	6.147321993	8.250141608	6.772598132	11.03966213	8.111825149	2.951622713	6.814038364	1.861639954	3.662863219	1.814067108	1.398519583
	4.609773582	14.4413351	6.869540575	7.835303288	9.088860346	10.74102432	10.86377394	3.02477775	7.830318836	1.838878406	3.601033264	1.595999786	1.543657881		2.919655481	8.166875235	6.134888125	8.242763022	6.791791506	11.02344637	8.140707917	2.950382543	6.830386502	1.863810229	3.663699927	1.811528593	1.401109579
	4.598716409	14.40897103	6.859626632	7.826711606	9.0665121	10.72507868	10.86177677	3.024013292	7.846536581	1.839381606	3.604188789	1.595952547	1.544983853		2.919925089	8.180151585	6.122554759	8.235409068	6.810266439	11.00755583	8.168848143	2.949156336	6.846401321	1.865952744	3.664463044	1.809036713	1.403674156
	4.587278349	14.37576117	6.849932161	7.818157617	9.042652933	10.70939676	10.85817723	3.023279918	7.86253261	1.839917559	3.607374666	1.596036012	1.546301088		2.920072532	8.192805101	6.110325328	8.228080223	6.828019462	10.9919874	8.196244272	2.947944257	6.862084642	1.868068038	3.665153953	1.806592971	1.406213217
	4.575477476	14.34174133	6.840465876	7.809643781	9.017316695	10.69396679	10.85300388	3.022576757	7.878299615	1.840486802	3.610594106	1.59625339	1.54760937		2.920098456	8.204823998	6.098203237	8.220776751	6.845048474	10.97673705	8.222894711	2.946746518	6.877438271	1.870156667	3.66577401	1.804198602	1.408726682
	4.563334633	14.30694757	6.831235399	7.801172588	8.990537645	10.67877639	10.84628636	3.021902905	7.893830246	1.841089665	3.613850192	1.596607824	1.548908458		2.920003944	8.216196866	6.086191924	8.213498706	6.861352636	10.96179989	8.248797786	2.94556337	6.892463978	1.872219213	3.666324543	1.801854585	1.411214483
	4.550873179	14.27141613	6.822247173	7.79274656	8.962350504	10.66381262	10.83805526	3.021257415	7.909117131	1.841726296	3.61714583	1.597102293	1.550198107		2.919790325	8.226912892	6.074294919	8.206245959	6.876932237	10.94717024	8.273951714	2.944395098	6.907163479	1.874256288	3.666806853	1.799561656	1.413676567
	4.538118654	14.23518342	6.813506397	7.784368241	8.932790528	10.64906205	10.82834188	3.020639288	7.924152888	1.842396675	3.620483708	1.597739513	1.551478081		2.919458972	8.236962099	6.0625159	8.199018215	6.891788529	10.93284188	8.298354582	2.943242014	6.92153841	1.876268541	3.667222218	1.797320334	1.416112898
	4.525098404	14.19828596	6.805016983	7.776040195	8.901893602	10.63451094	10.8171781	3.020047476	7.938930122	1.843100643	3.623866249	1.598521838	1.552748169		2.919011127	8.246335571	6.050858734	8.191815041	6.905923553	10.9188081	8.322004339	2.942104442	6.935590312	1.878256657	3.667571896	1.795130941	1.418523452
	4.511841147	14.16076038	6.796781542	7.767764995	8.869696325	10.62014528	10.80459618	3.019480873	7.953441429	1.843837926	3.627295583	1.599451177	1.5540082		2.918447742	8.255025678	6.039327501	8.184635893	6.919339962	10.90506195	8.344898796	2.940982718	6.949320608	1.880221357	3.667857132	1.792993626	1.420908222
	4.498376507	14.12264336	6.78880139	7.759545216	8.836236115	10.60595099	10.79062859	3.018938321	7.96767938	1.844608155	3.630773518	1.600528917	1.555258047		2.917769363	8.263026265	6.027926497	8.177480148	6.932040841	10.89159639	8.367035644	2.939877176	6.962730581	1.882163393	3.668079163	1.79090839	1.423267215
	4.484734528	14.0839716	6.78107658	7.751383423	8.8015513	10.59191407	10.77530789	3.018418614	7.981636507	1.845410893	3.63430152	1.601755855	1.556497645		2.916976061	8.270332803	6.016660223	8.170347133	6.94402955	10.8784044	8.388412472	2.938788139	6.975821362	1.884083545	3.668239231	1.788875114	1.42560045
	4.470945169	14.04478181	6.773605954	7.743282159	8.765681208	10.5780207	10.75866656	3.0179205	7.995305282	1.846245658	3.637880703	1.603132148	1.55772699		2.916067414	8.276942499	6.005533344	8.163236159	6.955309596	10.86547918	8.409026809	2.937715913	6.988593912	1.885982608	3.668338586	1.786893581	1.427907961
	4.457037808	14.00511064	6.766387221	7.735243934	8.728666243	10.56425745	10.7407369	3.017442694	8.008678093	1.847111935	3.641511824	1.604657281	1.558946144		2.915042543	8.28285435	5.994550627	8.156146544	6.965884521	10.85281422	8.428876159	2.936660777	7.001049015	1.887861383	3.6683785	1.784963503	1.430189793
	4.443040757	13.9649947	6.759417051	7.727271207	8.690547943	10.55061136	10.72155088	3.016983881	8.021747209	1.848009199	3.645195289	1.606330047	1.56015524		2.913900196	8.288069152	5.983716866	8.149077643	6.975757841	10.84040337	8.447958058	2.935622976	7.013187264	1.889720671	3.668360272	1.783084542	1.432445999
	4.428980815	13.92447051	6.752691185	7.719366379	8.651369027	10.53707017	10.70114016	3.01654273	8.034504752	1.848936925	3.648931167	1.608148546	1.561354479		2.912638878	8.29258945	5.973036789	8.142028872	6.98493301	10.8282409	8.466270115	2.934602717	7.025009064	1.891561254	3.668285242	1.781256326	1.434676642
	4.414882846	13.88357448	6.746204558	7.711531775	8.611173413	10.52362235	10.6795359	3.0161179	8.046942657	1.849894593	3.652719208	1.610110204	1.562544127		2.911257014	8.29641945	5.962514959	8.13499972	6.993413428	10.81632148	8.483810078	2.933600164	7.036514629	1.893383883	3.668154794	1.779478475	1.436881792
	4.40076943	13.8423429	6.739951442	7.703769636	8.570006211	10.51025728	10.65676883	3.015708049	8.059052639	1.850881697	3.656558881	1.612211804	1.563724509		2.909753138	8.29956489	5.95215567	8.127989772	7.001202475	10.80464019	8.500575878	2.932615431	7.047703987	1.895189265	3.667970365	1.777750607	1.439061521
	4.386660566	13.80081187	6.73392558	7.696082106	8.527913704	10.49696531	10.63286904	3.015311845	8.070826147	1.851897742	3.660449404	1.614449538	1.564896003		2.908126085	8.302032876	5.941962844	8.120998715	7.008303583	10.79319242	8.516565682	2.931648584	7.058576986	1.896978048	3.667733452	1.776072357	1.441215906
	4.372573448	13.75901734	6.728120344	7.688471221	8.484943288	10.48373786	10.60786629	3.014927968	8.082254334	1.852942243	3.664389791	1.616819063	1.566059033		2.906375191	8.303831708	5.931939948	8.114026342	7.01472032	10.78197378	8.531777942	2.930699635	7.069133304	1.898750806	3.66744562	1.77444338	1.44334502
	4.358522321	13.71699501	6.722528876	7.680938908	8.441143401	10.47056747	10.58178994	3.014555119	8.093328011	1.854014717	3.668378906	1.619315584	1.567214059		2.904500462	8.30497069	5.922089913	8.107072557	7.020456492	10.77098006	8.546211429	2.929768548	7.079372465	1.900508022	3.667108499	1.772863362	1.445448937
	4.344518424	13.67478036	6.717144241	7.673486974	8.396563421	10.4574478	10.55466878	3.014192023	8.104037616	1.855114678	3.672415514	1.621933929	1.568361565		2.902502728	8.305459947	5.912415085	8.100137373	7.025516254	10.76020703	8.559865269	2.928855232	7.089293845	1.902250075	3.666723793	1.771332021	1.447527725
	4.330570006	13.63240855	6.711959564	7.666117109	8.351253544	10.44437371	10.52653118	3.01383743	8.114373178	1.856241619	3.676498341	1.624668645	1.569502051		2.900383748	8.305310252	5.90291719	8.0932209	7.029904213	10.74965041	8.572738966	2.927959552	7.098896694	1.903977227	3.66629328	1.769849113	1.449581444
	4.316682437	13.58991444	6.706968165	7.658830882	8.305264647	10.43134119	10.49740519	3.013490119	8.124324287	1.857395007	3.680626134	1.627514092	1.570636022		2.898146269	8.304532875	5.893597333	8.086323346	7.033625525	10.73930572	8.584832422	2.927081322	7.108180142	1.905689606	3.665818814	1.768414423	1.451610146
	4.30285839	13.5473325	6.702163676	7.651629745	8.258648128	10.41834735	10.46731861	3.013148898	8.133880071	1.858574264	3.684797722	1.630464536	1.571763976		2.895794044	8.303139462	5.884456018	8.079444999	7.036685969	10.72916818	8.596145944	2.926220314	7.117143218	1.907387198	3.665302321	1.767027769	1.453613872
	4.289098103	13.50469674	6.697540155	7.64451504	8.211455736	10.40539039	10.43629904	3.012812603	8.143029171	1.859778758	3.68901207	1.633514248	1.572886395		2.893331786	8.30114194	5.875493199	8.072586216	7.039092007	10.71923269	8.606680243	2.925376257	7.125784856	1.909069835	3.664745804	1.765688998	1.45559265
	4.275399701	13.46204074	6.693092165	7.637488005	8.163739391	10.3924695	10.40437393	3.012480093	8.151759735	1.861007788	3.693268337	1.63665759	1.574003737		2.890765077	8.298552463	5.866708341	8.065747415	7.040850808	10.70949374	8.616436438	2.924548846	7.134103907	1.910737184	3.664151337	1.764397976	1.457546494
	4.261759576	13.41939749	6.688814857	7.630549781	8.115550998	10.3795848	10.37157064	3.012150258	8.160059403	1.862260571	3.697565923	1.639889101	1.575116425		2.888100237	8.295383386	5.858100518	8.058929057	7.041970258	10.69994543	8.625416042	2.923737739	7.142099143	1.912388743	3.663521069	1.763154584	1.459475406
	4.248172809	13.3767994	6.684704013	7.623701424	8.06694225	10.36673728	10.33791645	3.011822008	8.167915315	1.863536234	3.701904512	1.643203572	1.576224839		2.885344146	8.291647275	5.849668506	8.052131637	7.042458926	10.69058146	8.633620947	2.922942563	7.149769265	1.914023835	3.662857216	1.761958711	1.461379369
	4.234633624	13.33427819	6.680756081	7.61694392	8.01796444	10.35392863	10.30343869	3.01149428	8.175314117	1.864833807	3.706284099	1.646596111	1.577329312		2.88250405	8.287356937	5.841410896	8.04535567	7.04232602	10.68139519	8.641053414	2.922162917	7.157112899	1.915641603	3.662162061	1.760810244	1.463258352
	4.221135853	13.29186488	6.676968186	7.610278189	7.968668271	10.34116118	10.26816472	3.011166035	8.182241981	1.866152212	3.710705019	1.650062196	1.578430125		2.879587347	8.282525476	5.833326199	8.038601685	7.041581314	10.67237971	8.64771605	2.921398374	7.164128603	1.917241015	3.661437956	1.759709061	1.465112312
	4.207673408	13.2495897	6.673338114	7.603705106	7.919103668	10.32843781	10.23212199	3.010836261	8.188684632	1.867490261	3.715167955	1.653597715	1.579527499		2.876601368	8.277166359	5.825412947	8.031870215	7.040235059	10.66352793	8.653611794	2.920648485	7.170814858	1.918820863	3.660687312	1.758655022	1.466941185
	4.194240731	13.20748207	6.669864285	7.597225505	7.869319603	10.31576179	10.19533804	3.010503972	8.194627385	1.868846657	3.719673938	1.657198994	1.580621598		2.873553171	8.27129348	5.81766979	8.02516179	7.03829789	10.6548327	8.658743894	2.919912778	7.177170075	1.92037977	3.659912602	1.757647959	1.468744899
	4.180833225	13.16557051	6.666545699	7.590840195	7.81936393	10.30313671	10.1578405	3.010168216	8.200055187	1.870219989	3.724224336	1.66086281	1.581712525		2.870449356	8.264921234	5.81009556	8.018476936	7.035780719	10.6462869	8.663115891	2.919190763	7.183192583	1.921916199	3.659116355	1.756687669	1.470523366
	4.167447638	13.12388267	6.663381872	7.584549968	7.76928324	10.29056637	10.11965706	3.009828076	8.204952678	1.87160874	3.728820831	1.664586389	1.582800323		2.867295911	8.258064566	5.802689328	8.01181617	7.032694638	10.63788359	8.666731602	2.918481933	7.188880634	1.923428463	3.658301154	1.755773904	1.472276486
	4.154082395	13.08244526	6.660372743	7.578355604	7.719122732	10.27805471	10.0808154	3.009482678	8.209304246	1.873011284	3.733465383	1.668367397	1.583884976		2.864098091	8.250739013	5.795450431	8.005180001	7.029050829	10.62961611	8.669595102	2.917785765	7.1942324	1.924914737	3.65746963	1.754906364	1.474004152
	4.140737876	13.04128406	6.657518588	7.57225788	7.668926095	10.26560567	10.04134321	3.009131193	8.213094099	1.874425902	3.738160187	1.672203914	1.584966415		2.860860352	8.242960715	5.788378472	7.998568932	7.024860483	10.62147819	8.671710706	2.917101721	7.199245973	1.926373078	3.656624459	1.754084688	1.475706247
	4.127416608	13.0004239	6.654819906	7.566257571	7.618735407	10.25322319	10.00126803	3.008772849	8.216306345	1.875850781	3.742907621	1.676094397	1.586044518		2.857586319	8.234746405	5.781473293	7.991983462	7.020134739	10.613464	8.673082956	2.916429253	7.203919368	1.927801437	3.655768354	1.753308453	1.477382647
	4.114123402	12.9598887	6.65227731	7.560355451	7.568591045	10.2409111	9.960617264	3.008406931	8.218925065	1.877284025	3.747710186	1.680037639	1.587119116		2.854278813	8.226113374	5.774734936	7.985424088	7.014884645	10.60556827	8.673716603	2.9157678	7.208250529	1.929197685	3.654904059	1.752577158	1.479033225
	4.100865395	12.91970148	6.649891406	7.554552291	7.518531626	10.22867307	9.919418041	3.00803279	8.220934405	1.878723669	3.752570439	1.684032713	1.588190002		2.850939917	8.217079398	5.768163564	7.978891316	7.009121129	10.5977863	8.673616587	2.915116796	7.212237335	1.93055963	3.654034342	1.751890231	1.48065785
	4.087652023	12.87988437	6.647662684	7.548848854	7.468593961	10.21651262	9.877697133	3.007649845	8.222318662	1.880167683	3.757490928	1.688078919	1.589256935		2.847571074	8.207662655	5.761759386	7.972385658	7.002855	10.59011395	8.672788021	2.914475668	7.215877606	1.931885039	3.653161982	1.751247016	1.482256392
	4.074494919	12.84045867	6.645591402	7.543245889	7.418813031	10.20443303	9.835480864	3.007257592	8.223062372	1.881613988	3.762474124	1.692175717	1.590319646		2.844173227	8.197881606	5.755522557	7.965907646	6.99609696	10.58254767	8.671236171	2.913843841	7.219169119	1.933171663	3.65228976	1.750646776	1.483828722
	4.061407733	12.80144489	6.643677484	7.537744118	7.369221977	10.1924374	9.792795022	3.006855599	8.223150401	1.883060466	3.767522352	1.696322666	1.591377852		2.840746971	8.187754873	5.749453079	7.959457829	6.988857635	10.57508444	8.66896643	2.913220741	7.222109615	1.934417257	3.651420448	1.75008869	1.485374714
	4.048405899	12.76286279	6.641920425	7.532344229	7.319852113	10.1805286	9.749664767	3.006443514	8.222568028	1.884504971	3.772637729	1.700519358	1.592431256		2.837292726	8.177301095	5.7435507	7.953036786	6.98114761	10.5677217	8.665984295	2.912605796	7.224696812	1.935619606	3.65055679	1.749571853	1.486894245
	4.035506337	12.72473146	6.640319216	7.527046863	7.270732951	10.16870927	9.706114542	3.006021056	8.221301032	1.885945344	3.777822107	1.704765354	1.593479563		2.833810899	8.166538786	5.737814825	7.946645122	6.972977474	10.56045731	8.662295336	2.911998444	7.226928418	1.936776544	3.649701492	1.749095278	1.488387202
	4.022727112	12.68706933	6.638872274	7.521852595	7.221892253	10.1569819	9.662167999	3.005588021	8.219335769	1.887379424	3.783077019	1.709060124	1.59452248		2.830302048	8.155486199	5.732244437	7.940283481	6.964357867	10.55328943	8.657905171	2.911398133	7.228802137	1.937885979	3.648857204	1.748657901	1.489853475
	4.010087069	12.64989421	6.637577397	7.516761927	7.173356088	10.14534881	9.617847927	3.005144269	8.216659241	1.88880506	3.788403646	1.713402987	1.595559732		2.826767018	8.144161192	5.726838029	7.933952539	6.955299518	10.54621648	8.652819431	2.910804325	7.230315682	1.938945909	3.648026502	1.748258582	1.491292968
	3.997605435	12.61322336	6.636431739	7.511775268	7.125148913	10.13381221	9.573176191	3.004689724	8.213259161	1.890220127	3.793802777	1.717793065	1.596591063		2.823207057	8.13258111	5.72159357	7.927653012	6.945813279	10.53923698	8.647043725	2.910216502	7.231466781	1.939954444	3.64721187	1.747896113	1.492705592
	3.98530142	12.57707352	6.635431803	7.506892923	7.077293647	10.12237422	9.528173693	3.004224361	8.209124008	1.891622535	3.799274794	1.722229232	1.597616248		2.819623892	8.120762692	5.71650848	7.921385653	6.935910142	10.53234954	8.64058361	2.909634165	7.232253177	1.940909822	3.646415685	1.747569221	1.49409127
	3.973193821	12.54146089	6.634573456	7.50211508	7.029811764	10.11103694	9.482860337	3.0037482	8.204243069	1.893010246	3.804819662	1.726710085	1.598635098		2.816019779	8.10872199	5.71157964	7.915151251	6.925601247	10.52555275	8.633444554	2.909056843	7.232672634	1.941810422	3.645640197	1.747276582	1.495449939
	3.961300641	12.50640116	6.633851969	7.497441797	6.982723391	10.09980252	9.437254938	3.003261295	8.198606476	1.894381286	3.81043693	1.731233909	1.599647464		2.812397499	8.096474322	5.706803423	7.90895063	6.914897871	10.5188451	8.625631904	2.90848409	7.232722932	1.942654783	3.644887512	1.747016823	1.496781548
	3.949638738	12.47190951	6.633262064	7.492872998	6.936047403	10.08867317	9.391375394	3.002763725	8.192205223	1.895733757	3.816125745	1.73579866	1.600653243		2.808760333	8.084034241	5.70217574	7.902784643	6.903811397	10.51222499	8.617150859	2.907915491	7.232401861	1.943441607	3.644159578	1.746788535	1.498086058
	3.938223508	12.43800059	6.632797997	7.488408462	6.889801525	10.07765124	9.345238638	3.002255582	8.185031183	1.897065853	3.821884875	1.740401958	1.601652384		2.805111988	8.07141553	5.69769212	7.896654168	6.892353273	10.50569067	8.608006438	2.907350662	7.231707216	1.944169778	3.643458171	1.746590281	1.499363447
	3.927068613	12.40468847	6.632453638	7.484047821	6.844002433	10.0667393	9.298860557	3.001736962	8.177077104	1.898375869	3.827712738	1.745041084	1.602644886		2.801456504	8.058631221	5.693347791	7.890560103	6.880534952	10.49924025	8.598203458	2.90678925	7.230636787	1.944838359	3.642784879	1.746420607	1.500613709
	3.916185766	12.37198662	6.632222573	7.479790558	6.798665852	10.05594015	9.252256096	3.00120796	8.168336604	1.899662217	3.833607447	1.749712991	1.603630806		2.797798133	8.04569362	5.689137782	7.884503358	6.868367825	10.49287168	8.587746518	2.906230936	7.229188348	1.945446606	3.642141099	1.746278049	1.501836849
	3.905584561	12.33990783	6.632098216	7.475636013	6.753806647	10.0452569	9.205439304	3.000668658	8.158804145	1.900923432	3.839566847	1.754414322	1.604610254		2.794141203	8.032614354	5.685057027	7.87848485	6.855863142	10.4865828	8.576639987	2.905675433	7.227359644	1.945993964	3.641528024	1.746161149	1.503032894
	3.895272372	12.30846415	6.632073922	7.471583384	6.709438909	10.03469301	9.158423392	3.000119123	8.148475013	1.902158189	3.845588571	1.759141442	1.605583394		2.790489978	8.019404422	5.681100466	7.872505491	6.843031934	10.48037136	8.564887991	2.905122486	7.225148386	1.946480073	3.640946642	1.74606846	1.504201882
	3.885254305	12.27766685	6.632143104	7.467631737	6.665576034	10.02425234	9.111220795	2.999559403	8.137345275	1.903365306	3.851670085	1.76389047	1.606550443		2.786848518	8.006074245	5.677263155	7.866566187	6.829884933	10.47423507	8.552494423	2.90457187	7.222552234	1.946904766	3.640397734	1.745998557	1.50534387
	3.87553321	12.24752629	6.632299352	7.463780019	6.62223079	10.01393919	9.063843242	2.998989523	8.125411745	1.904543757	3.857808743	1.768657326	1.607511667		2.783220547	7.992633715	5.673540349	7.860667822	6.816432498	10.46817164	8.539462942	2.904023388	7.219568794	1.947268065	3.639881878	1.745950047	1.506458932
	3.866109744	12.2180519	6.632536543	7.460027069	6.579415371	10.0037583	9.016301835	2.99840949	8.112671935	1.905692673	3.864001838	1.773437782	1.608467377		2.779609344	7.979092237	5.669927585	7.85481126	6.802684553	10.46217881	8.525796992	2.903476872	7.216195611	1.947570179	3.639399451	1.745921578	1.507547159
	3.856982488	12.18925205	6.632848944	7.456371636	6.537141443	9.993714925	8.968607124	2.997819287	8.099124009	1.906811348	3.870246641	1.778227518	1.609417925		2.776017652	7.965458759	5.666420745	7.848997329	6.788650533	10.45625443	8.51149982	2.902932176	7.212430169	1.947811499	3.638950641	1.745911847	1.508608657
	3.848148104	12.16113403	6.633231309	7.452812396	6.495420168	9.983814821	8.920769186	2.997218883	8.084766736	1.907899241	3.876540452	1.78302218	1.610363696		2.772447615	7.951741785	5.663016099	7.843226824	6.774339346	10.45039645	8.496574502	2.902389177	7.208269891	1.947992586	3.638535456	1.745919608	1.50964355
	3.839601536	12.13370397	6.633678953	7.449347968	6.454262226	9.974064244	8.872797688	2.996608237	8.069599444	1.908955977	3.882880629	1.787817446	1.611305104		2.768900748	7.93794938	5.659710331	7.837500497	6.759759354	10.444603	8.481023981	2.901847771	7.203712143	1.94811417	3.63815374	1.745943681	1.510651979
	3.831336232	12.10696675	6.634187814	7.445976938	6.41367782	9.964469956	8.824701957	2.995987299	8.053621975	1.909981343	3.889264619	1.792609085	1.612242582		2.765377934	7.924089149	5.656500545	7.831819054	6.744918371	10.43887236	8.464851095	2.901307871	7.198754246	1.948177133	3.637805186	1.745982956	1.511634101
	3.823344399	12.08092602	6.634754502	7.442697873	6.373676667	9.955039203	8.776491051	2.99535602	8.036834646	1.910975282	3.895689979	1.797393024	1.613176575		2.761879451	7.910168213	5.653384251	7.826183156	6.729823675	10.43320302	8.448058627	2.900769403	7.193393483	1.948182502	3.637489354	1.746036401	1.512590088
	3.815617261	12.05558411	6.635376319	7.43950934	6.334267977	9.94577969	8.728173811	2.994714359	8.019238213	1.91193789	3.902154388	1.802165407	1.614107534		2.758405027	7.89619316	5.650359339	7.820593413	6.714482035	10.42759364	8.430649345	2.900232306	7.187627119	1.948131436	3.637205692	1.74610307	1.513520128
	3.808145333	12.03094204	6.63605126	7.436409923	6.295460415	9.936699546	8.679758916	2.994062284	8.000833848	1.912869405	3.908655653	1.806922648	1.615035906		2.754953913	7.88217	5.647424032	7.815050391	6.698899755	10.42204308	8.41262605	2.89969653	7.181452415	1.948025211	3.636953552	1.746182105	1.514424423
	3.800918683	12.00699953	6.636778006	7.433398238	6.257262058	9.927807273	8.63125492	2.993399785	7.981623114	1.913770196	3.915191703	1.811661484	1.615962128		2.751524976	7.868104098	5.644576841	7.809554609	6.683082723	10.41655039	8.393991625	2.899162029	7.174866648	1.94786521	3.636732212	1.74627274	1.515303187
	3.793927199	11.98375495	6.637555878	7.430472944	6.219680345	9.919111698	8.58267028	2.99272687	7.961607958	1.914640753	3.921760582	1.816379019	1.616886618		2.748116798	7.854000124	5.641816499	7.804106545	6.667036469	10.41111475	8.374749085	2.898628765	7.16786713	1.947652901	3.636540892	1.74637431	1.516156649
	3.787160824	11.96120542	6.638384786	7.427632755	6.182722019	9.910621903	8.53401339	2.992043577	7.940790703	1.915481673	3.928360426	1.821072755	1.617809768		2.744727784	7.839861988	5.639141905	7.798706639	6.650766225	10.40573555	8.354901622	2.898096706	7.160451229	1.947389828	3.636378774	1.746486252	1.516985046
	3.780609782	11.9393468	6.639265157	7.424876446	6.14639306	9.902347165	8.485292586	2.991349967	7.919174056	1.916293644	3.934989444	1.82574062	1.618731939		2.741356259	7.825692799	5.63655206	7.793355299	6.634276981	10.40041229	8.334452656	2.897565819	7.152616385	1.947077591	3.63624502	1.746608104	1.517788627
	3.774264778	11.91817373	6.640197847	7.422202856	6.110698622	9.894296876	8.436516161	2.990646132	7.896761122	1.917077436	3.941645886	1.830380984	1.619653458		2.738000565	7.811494817	5.634046018	7.788052909	6.617573541	10.39514462	8.313405879	2.897036074	7.144360133	1.946717831	3.636138783	1.746739515	1.518567646
	3.768117167	11.89767974	6.64118404	7.419610891	6.075642963	9.88648047	8.387692358	2.989932189	7.87355542	1.917833878	3.948328009	1.834992659	1.620574608		2.734659135	7.79726944	5.631622831	7.782799833	6.60066057	10.38993237	8.291765294	2.896507442	7.135680116	1.946312214	3.636059223	1.74688024	1.519322366
	3.762159089	11.87785725	6.642225143	7.417099518	6.041229386	9.878907342	8.338829359	2.989208279	7.849560918	1.918563849	3.955034048	1.839574895	1.621495631		2.731330558	7.78301719	5.629281516	7.777596424	6.583542622	10.3847755	8.26953526	2.895979891	7.126574098	1.945862411	3.636005517	1.747030144	1.520053052
	3.75638358	11.85869771	6.643322661	7.414667766	6.007460182	9.871586767	8.289935265	2.988474562	7.82478206	1.919268264	3.961762172	1.844127362	1.622416726		2.728013616	7.76873773	5.627021026	7.772443028	6.566224174	10.37967414	8.246720528	2.895453388	7.117039978	1.945370088	3.635976869	1.747189199	1.520759975
	3.750784645	11.84019163	6.644478087	7.412314711	5.974336578	9.864527823	8.241018087	2.98773121	7.799223807	1.919948056	3.968510451	1.848650122	1.623338044		2.724707301	7.754429892	5.624840236	7.767339996	6.548709629	10.37462864	8.223326266	2.894927894	7.107075797	1.944836884	3.635972512	1.747357486	1.521443403
	3.745357293	11.82232869	6.645692782	7.410039469	5.94185869	9.857739313	8.192085718	2.986978407	7.772891683	1.920604168	3.975276819	1.853143591	1.624259697		2.721410816	7.74009173	5.622737941	7.762287683	6.531003318	10.3696396	8.199358096	2.894403366	7.096679746	1.944264404	3.635991717	1.747535189	1.522103607
	3.740097553	11.80509781	6.646967858	7.407841182	5.910025496	9.851229695	8.143145824	2.986216334	7.74579181	1.92123754	3.98205904	1.857608495	1.625181753		2.718123551	7.725720581	5.62071286	7.757286459	6.513109488	10.36470786	8.174822112	2.893879753	7.085850168	1.943654198	3.636033792	1.747722594	1.522740854
	3.735002445	11.78848722	6.64830408	7.405719005	5.878834809	9.845007016	8.094205898	2.985445165	7.717930959	1.9218491	3.988854679	1.862045813	1.626104247		2.714845041	7.711313151	5.618763658	7.752336709	6.495032282	10.35983461	8.149724901	2.893356995	7.074585561	1.943007755	3.636098078	1.74792008	1.523355409
	3.730069932	11.77248454	6.649701769	7.403672088	5.848283266	9.83907885	8.045273185	2.984665062	7.689316591	1.922439757	3.995661071	1.866456726	1.627027183		2.711574914	7.696865604	5.616888968	7.747438839	6.476775708	10.35502138	8.124073562	2.89283502	7.062884578	1.94232649	3.63618395	1.748128118	1.523947531
	3.725298844	11.75707686	6.651160721	7.401699561	5.818366335	9.833452255	7.99635465	2.983876165	7.659956894	1.923010392	4.002475299	1.870842548	1.62795054		2.708312832	7.682373656	5.615087422	7.742593273	6.458343608	10.35027012	8.09787571	2.892313746	7.050746027	1.941611736	3.636290813	1.748347259	1.524517473
	3.720688778	11.74225079	6.652680147	7.399800518	5.789078329	9.828133723	7.947456928	2.983078586	7.629860819	1.923561858	4.00929418	1.87520467	1.628874283		2.705058425	7.667832681	5.613357682	7.737800454	6.439739627	10.34558322	8.07113949	2.891793072	7.038168868	1.940864736	3.63641809	1.748578125	1.525065483
	3.716239976	11.72799253	6.65425862	7.397973999	5.76041243	9.823129156	7.898586289	2.982272407	7.59903811	1.924094974	4.016114246	1.879544492	1.629798364		2.701811228	7.653237806	5.611698476	7.733060844	6.42096718	10.3409635	8.043873577	2.891272883	7.025152214	1.94008664	3.636565216	1.748821401	1.525591803
	3.711953195	11.7142879	6.655894055	7.396218978	5.732360735	9.81844384	7.849748596	2.981457673	7.567499323	1.924610526	4.022931741	1.883863368	1.630722739		2.698570621	7.638584007	5.610108624	7.72837492	6.402029427	10.33641432	8.016087173	2.890753042	7.011695329	1.939278502	3.63673163	1.749077822	1.526096666
	3.707829559	11.7011224	6.657583696	7.394534346	5.70491431	9.814082444	7.800949285	2.98063439	7.53525584	1.925109264	4.029742615	1.888162546	1.631647371		2.695335785	7.623866192	5.608587067	7.723743166	6.38292926	10.33193948	7.987790003	2.890233392	6.997797629	1.938441277	3.636916764	1.749348158	1.5265803
	3.703870399	11.68848121	6.659324131	7.392918904	5.678063257	9.810049014	7.752193336	2.979802524	7.50231987	1.925591912	4.036542531	1.892443118	1.632572241		2.692105666	7.609079273	5.607132886	7.719166071	6.363669289	10.32754328	7.958992303	2.889713753	6.983458682	1.937575824	3.637120026	1.749633206	1.527042927
	3.700077097	11.67634926	6.661111322	7.391371348	5.651796785	9.806346995	7.703485258	2.978962003	7.468704442	1.92605916	4.043326869	1.896705982	1.633497353		2.688878959	7.594218232	5.605745315	7.714644118	6.344251851	10.32323049	7.929704809	2.889193919	6.968678214	1.936682905	3.637340797	1.749933769	1.527484764
	3.696450926	11.66471122	6.662940652	7.389890267	5.626103289	9.802979248	7.654829076	2.97811272	7.434423387	1.926511677	4.050090739	1.900951805	1.634422746		2.685654103	7.579278157	5.604423747	7.710177781	6.32467902	10.31900627	7.899938732	2.888673658	6.953456109	1.935763195	3.637578406	1.750250646	1.527906021
	3.692992886	11.6535515	6.66480699	7.388474137	5.600970433	9.799948089	7.606228315	2.977254532	7.399491308	1.92695011	4.056829002	1.905180995	1.635348496		2.682429302	7.56425428	5.603167729	7.705767511	6.30495264	10.31487617	7.869705739	2.888152713	6.937792419	1.934817282	3.63783213	1.750584617	1.528306907
	3.689703561	11.64285431	6.666704775	7.387121322	5.576385239	9.79725533	7.557686008	2.976387269	7.363923538	1.927375092	4.063536281	1.909393693	1.636274723		2.67920255	7.549141992	5.601976956	7.701413732	6.285074353	10.31084604	7.839017923	2.887630796	6.92168737	1.933845674	3.638101169	1.750936426	1.528687631
	3.686582971	11.63260362	6.668628101	7.385830075	5.552334178	9.794902326	7.509204705	2.975510737	7.327736095	1.927787243	4.070206993	1.913589764	1.637201594		2.675971682	7.533936844	5.60085125	7.69711683	6.265045652	10.30692196	7.807887767	2.887107594	6.905141371	1.93284881	3.638384639	1.75130677	1.529048398
	3.68363045	11.62278315	6.670570818	7.384598541	5.528803259	9.792890034	7.460786488	2.974624729	7.290945617	1.928187178	4.076835369	1.917768804	1.638129328		2.672734428	7.518634548	5.599790545	7.692877146	6.244867929	10.30311018	7.776328112	2.886582765	6.888155023	1.931827064	3.63868156	1.751696282	1.529389417
	3.680844535	11.61337644	6.672526638	7.383424768	5.505778106	9.79121907	7.412432994	2.973729027	7.2535693	1.928575507	4.083415483	1.921930152	1.63905819		2.669488473	7.503230964	5.598794856	7.688694965	6.224542527	10.29941701	7.744352105	2.886055941	6.870729131	1.930780752	3.638990837	1.752105523	1.529710898
	3.678222871	11.60436676	6.674489243	7.382306717	5.483244038	9.789889776	7.364145446	2.972823412	7.21562482	1.928952841	4.089941278	1.926072918	1.639988496		2.666231531	7.487722083	5.59786426	7.684570515	6.204070802	10.29584874	7.711973161	2.88552673	6.852864712	1.929710145	3.639311257	1.752534968	1.530013058
	3.675762147	11.59573719	6.676452392	7.381242271	5.461186147	9.788902275	7.315924682	2.971907671	7.177130258	1.929319793	4.096406598	1.930196011	1.640920605		2.662961401	7.472104017	5.596998867	7.680503955	6.183454174	10.29241159	7.679204906	2.884994714	6.834563007	1.928615471	3.63964147	1.752985	1.530296117
	3.673458042	11.58747058	6.678410025	7.380229252	5.439589358	9.788256542	7.267771194	2.970981603	7.138104014	1.929676978	4.102805214	1.934298173	1.641854918		2.659676035	7.456372983	5.596198794	7.676495374	6.162694174	10.2891116	7.646061126	2.884459457	6.815825491	1.927496926	3.639979987	1.7534559	1.530560304
	3.671305206	11.57954954	6.680356361	7.379265432	5.418438489	9.787952459	7.219685166	2.970045027	7.098564725	1.930025013	4.10913085	1.938378027	1.642791868		2.65637359	7.440525302	5.595464147	7.672544786	6.14179249	10.28595455	7.612555707	2.883920503	6.796653876	1.926354676	3.640325167	1.753947843	1.530805857
	3.669297258	11.57195649	6.682285985	7.378348555	5.397718299	9.787989869	7.171666514	2.969097784	7.058531181	1.930364517	4.115377213	1.942434115	1.643731918		2.653052463	7.424557403	5.594795005	7.668652125	6.120750998	10.28294595	7.578702575	2.88337738	6.777050128	1.925188869	3.64067521	1.754460896	1.531033021
	3.667426807	11.56467365	6.684193933	7.377476348	5.377413522	9.788368631	7.123714927	2.968139745	7.018022249	1.930696104	4.121538014	1.946464946	1.644675542		2.649711327	7.408465833	5.594191407	7.66481725	6.099571782	10.28009095	7.544515636	2.882829605	6.757016461	1.923999632	3.641028156	1.754995014	1.531242054
	3.665685509	11.55768303	6.686075748	7.376646537	5.357508897	9.789088659	7.075829902	2.967170812	6.977056786	1.93102038	4.127606991	1.95046904	1.645623228		2.64634914	7.392247287	5.593653344	7.661039937	6.07825715	10.27739433	7.510008716	2.882276684	6.736555351	1.922787078	3.641381881	1.755550045	1.531433223
	3.664064126	11.55096647	6.687927544	7.375856867	5.337989191	9.790149959	7.028010779	2.966190922	6.935653582	1.931337941	4.133577928	1.954444971	1.646575455		2.642965143	7.375898641	5.59318076	7.657319887	6.056809629	10.27486046	7.475195494	2.88171812	6.715669532	1.921551312	3.641734093	1.756125732	1.531606805
[truncated: 439 more rows]
